# Supplementary material for: The crystal structures of two novel polymorphs of bis­(oxonium) ethane-1,2-di­sulfonate
Source: Acta Crystallogr E Crystallogr Commun. 2019 Oct 3;75(Pt 11):1586–9. doi: 10.1107/S2056989019013367 (PMC6829716; doi:10.1107/S2056989019013367)
Supplement: Supplementary file 1 [file e-75-01586-sup1.cif]

##############################################################################
#                                                                            #
# This CIF contains the data in a paper accepted for publication in          #
# Acta Crystallographica Section E. It conforms to the requirements of       #
# Notes for Authors for Acta Crystallographica Section E, and has been       #
# peer reviewed under the auspices of the IUCr Commission on Journals.       #
#                                                                            #
# Full details of the Crystallographic Information File format               #
# are given in the paper "The Crystallographic Information File (CIF):       #
# a New Standard Archive File for Crystallography" by S. R. Hall, F. H.      #
# Allen and I. D. Brown [Acta Cryst. (1991), A47, 655-685].                  #
#                                                                            #
# The current version of the core CIF dictionary is obtainable from          #
# ftp://ftp.iucr.org/pub/cif_core.dic.                                       #
#                                                                            #
# Software is freely available for graphical display of the structure(s)     #
# in this CIF. For information consult the CIF software page                 #
# http://www.iucr.org/resources/cif/software.                                #
#                                                                            #
# This file may be used for bona fide research purposes within the           #
# scientific community so long as proper attribution is given to the journal # 
# article from which it was obtained.                                        #
#                                                                            #
##############################################################################
data_I
_audit_creation_method     'SHELXL-2014/7'
_journal_date_recd_electronic     2019-09-03
_journal_date_accepted     2019-09-30
_journal_name_full     'Acta Crystallographica, Section E'
_journal_year     2019
_journal_volume     75
_journal_issue     10
_journal_page_first     1586
_journal_page_last     1589
_journal_paper_category     GO
_journal_paper_doi     10.1107/S2056989019013367
_journal_coeditor_code     LH5920
_publ_contact_author_name     'Mazurek Jaroslaw'
_publ_contact_author_address
;
Ardena
Solid State Research Services
Meibergdreef 31
1105 AZ Amsterdam
The Netherlands
;
_publ_contact_author_email     'jaroslaw.mazurek@ardena.com'
_publ_contact_author_fax     ?
_publ_contact_author_phone     '+31 681095623'
_publ_section_title
;
The crystal structures of two novel polymorphs of bis(oxonium)
ethane-1,2-disulfonate
;
loop_
    _publ_author_name
    _publ_author_footnote
    _publ_author_address
    'Mazurek, Jaroslaw' .
;
Ardena
Solid State Research Services
Meibergdreef 31
1105 AZ Amsterdam
The Netherlands
;
    'Fernandez-Casares, Ana' .
;
Ardena
Solid State Research Services
Meibergdreef 31
1105 AZ Amsterdam
The Netherlands
;
_publ_section_synopsis
;
Two novel crystal forms of bis(oxonium) ethane-1,2-disulfonate,
2H~3~O^-^\\cdotC~2~H~4~O~6~S~2~^2-^, are reported. Polymorph II has monoclinic
(<i>P</i>2~1~/<i>n</i>) symmetry, while the symmetry of form III is triclinic
(<i>P</i>\=1). Both structures display extensive networks of O---H...O
hydrogen bonds.
;
_chemical_name_systematic     'Bis(oxonium) ethane-1,2-disulfonate'
_chemical_name_common     'Ethane-1,2-disulfonate monohydrate'
_chemical_formula_moiety     '2(H3 O +), C2 H4 O6 S2 2-'
_chemical_formula_sum     'C2 H10 O8 S2'
_chemical_formula_iupac     '2H3 O +, C2 H4 O6 S2 2-'
_chemical_formula_weight     226.22
_chemical_melting_point     ?
_space_group_crystal_system     monoclinic
_space_group_name_H-M_alt     'P 21/n'
_space_group_name_Hall     '-P 2yn'
loop_
    _space_group_symop_operation_xyz
    'x, y, z'
    '-x+1/2, y+1/2, -z+1/2'
    '-x, -y, -z'
    'x-1/2, -y-1/2, z-1/2'
_cell_length_a     5.8050(3)
_cell_length_b     8.3566(6)
_cell_length_c     8.7433(6)
_cell_angle_alpha     90
_cell_angle_beta     95.148(4)
_cell_angle_gamma     90
_cell_volume     422.43(5)
_cell_formula_units_Z     2
_cell_measurement_reflns_used     11538
_cell_measurement_theta_min     0.998
_cell_measurement_theta_max     34.972
_cell_measurement_temperature     296(2)
_exptl_crystal_description     'Prism'
_exptl_crystal_colour     'pale yellow'
_exptl_crystal_size_max     0.450
_exptl_crystal_size_mid     0.320
_exptl_crystal_size_min     0.230
_exptl_crystal_density_diffrn     1.778
_exptl_crystal_density_meas     ?
_exptl_crystal_density_method     ?
_exptl_crystal_F_000     236
loop_
    _exptl_crystal_face_index_h
    _exptl_crystal_face_index_k
    _exptl_crystal_face_index_l
    _exptl_crystal_face_perp_dist
    -2 3 1 0.157
    -3 5 4 0.156
    6 -7 -1 0.218
    3 -1 4 0.172
    0 1 2 0.198
    0 -1 -2 0.114
    0 2 -3 0.151
    1 3 0 0.105
    -2 -17 16 0.155
    -7 -14 -6 0.248
_exptl_absorpt_coefficient_mu     0.641
_exptl_absorpt_correction_type     integration
_exptl_absorpt_process_details
;
Gaussian integration (Coppens, 1970)
;
_exptl_absorpt_correction_T_min     0.748
_exptl_absorpt_correction_T_max     0.907
_diffrn_ambient_temperature     296(2)
_diffrn_radiation_type     MoK\a
_diffrn_radiation_wavelength     0.71073
_diffrn_radiation_source     'fine-focus sealed tube'
_diffrn_radiation_monochromator     'horizonally mounted graphite crystal'
_diffrn_measurement_device_type     'Bruker KappaCCD'
_diffrn_measurement_device     '95mm CCD camera on \k-goniostat'
_diffrn_measurement_method     'CCD'
_diffrn_detector_area_resol_mean     9
_diffrn_reflns_number     17906
_diffrn_reflns_av_R_equivalents     0.0752
_diffrn_reflns_av_unetI/netI     0.0247
_diffrn_reflns_theta_min     3.379
_diffrn_reflns_theta_max     34.943
_diffrn_reflns_theta_full     25.242
_diffrn_measured_fraction_theta_max     0.996
_diffrn_measured_fraction_theta_full     0.990
_diffrn_reflns_limit_h_min     -9
_diffrn_reflns_limit_h_max     9
_diffrn_reflns_limit_k_min     -13
_diffrn_reflns_limit_k_max     13
_diffrn_reflns_limit_l_min     -14
_diffrn_reflns_limit_l_max     14
_refine_special_details     ?
_reflns_number_total     1848
_reflns_number_gt     1768
_reflns_threshold_expression     'I > 2\s(I)'
_refine_ls_structure_factor_coef     Fsqd
_refine_ls_matrix_type     full
_refine_ls_R_factor_all     0.0415
_refine_ls_R_factor_gt     0.0406
_refine_ls_wR_factor_gt     0.1200
_refine_ls_wR_factor_ref     0.1213
_refine_ls_goodness_of_fit_ref     1.040
_refine_ls_restrained_S_all     1.041
_refine_ls_number_reflns     1848
_refine_ls_number_parameters     76
_refine_ls_number_restraints     3
_refine_ls_hydrogen_treatment     refall
_refine_ls_weighting_scheme     calc
_refine_ls_weighting_details
              'w=1/[\s^2^(Fo^2^)+(0.0797P)^2^+0.1864P] where P=(Fo^2^+2Fc^2^)/3'
_atom_sites_solution_hydrogens     difmap
_atom_sites_solution_primary     difmap
_atom_sites_solution_secondary     difmap
_refine_ls_shift/su_max     0.026
_refine_ls_shift/su_mean     0.004
_refine_diff_density_max     0.623
_refine_diff_density_min     -0.932
_refine_ls_extinction_method
;
SHELXL-2014/7 (Sheldrick 2015b)
;
_refine_ls_extinction_coef     0.20(2)
_refine_ls_extinction_expression
                                  'Fc^*^=kFc[1+0.001xFc^2^\l^3^/sin(2\q)]^-1/4^'
loop_
    _atom_type_symbol
    _atom_type_description
    _atom_type_scat_dispersion_real
    _atom_type_scat_dispersion_imag
    _atom_type_scat_source
    'C' 'C' 0.0033 0.0016
                         'International Tables Vol C Tables 4.2.6.8 and 6.1.1.4'
    'H' 'H' 0.0000 0.0000
                         'International Tables Vol C Tables 4.2.6.8 and 6.1.1.4'
    'O' 'O' 0.0106 0.0060
                         'International Tables Vol C Tables 4.2.6.8 and 6.1.1.4'
    'S' 'S' 0.1246 0.1234
                         'International Tables Vol C Tables 4.2.6.8 and 6.1.1.4'
_computing_data_collection
;
COLLECT (Hooft, 1998)
;
_computing_cell_refinement
;
HKL Scalepack (Otwinowski & Minor, 1997)
;
_computing_data_reduction
;
HKL Denzo and Scalepack (Otwinowski & Minor, 1997)
;
_computing_structure_solution
;
SHELXT (Sheldrick, 2015a)
;
_computing_structure_refinement
;
<i>SHELXL2014/7</i> (Sheldrick, 2015b)
;
_computing_molecular_graphics
;
Mercury (Macrae <i>et al.</i>,  2008)
;
_computing_publication_material
;
enCIFer (Allen <i>et al.</i>,  2004)
;
loop_
    _atom_site_type_symbol
    _atom_site_label
    _atom_site_fract_x
    _atom_site_fract_y
    _atom_site_fract_z
    _atom_site_U_iso_or_equiv
    _atom_site_adp_type
    _atom_site_calc_flag
    _atom_site_occupancy
    _atom_site_disorder_assembly
    _atom_site_disorder_group
    O O1 0.03777(17) 0.61584(15) 0.29236(14) 0.0319(2) Uani d 1 . .
    O O2 0.4298(2) 0.65073(13) 0.21941(13) 0.0302(2) Uani d 1 . .
    O O3 0.30307(19) 0.79554(12) 0.43552(13) 0.0308(2) Uani d 1 . .
    S S4 0.27802(4) 0.64978(3) 0.34467(3) 0.01890(13) Uani d 1 . .
    C C5 0.3753(2) 0.48838(15) 0.46678(14) 0.0231(2) Uani d 1 . .
    H H5A 0.270(5) 0.476(3) 0.541(3) 0.043(6) Uiso d 1 . .
    H H5B 0.360(4) 0.393(3) 0.404(2) 0.025(5) Uiso d 1 . .
    O O6 0.7708(2) 0.90258(15) 0.39286(16) 0.0363(3) Uani d 1 . .
    H H61 0.822(6) 1.009(3) 0.357(4) 0.066(9) Uiso d 1 . .
    H H62 0.588(4) 0.889(4) 0.383(4) 0.067(9) Uiso d 1 . .
    H H63 0.797(4) 0.795(3) 0.350(3) 0.041(7) Uiso d 1 . .
loop_
    _atom_site_aniso_label
    _atom_site_aniso_U_11
    _atom_site_aniso_U_22
    _atom_site_aniso_U_33
    _atom_site_aniso_U_12
    _atom_site_aniso_U_13
    _atom_site_aniso_U_23
    O1 0.0219(4) 0.0345(5) 0.0373(5) -0.0002(3) -0.0079(4) 0.0012(4)
    O2 0.0341(5) 0.0339(5) 0.0238(4) 0.0083(4) 0.0096(4) 0.0055(3)
    O3 0.0333(5) 0.0227(4) 0.0362(5) 0.0020(3) 0.0025(4) -0.0081(4)
    S4 0.01863(17) 0.01917(17) 0.01865(17) 0.00184(7) 0.00025(10) 0.00054(7)
    C5 0.0218(4) 0.0231(5) 0.0234(5) -0.0027(3) -0.0032(3) 0.0061(4)
    O6 0.0307(5) 0.0320(5) 0.0452(6) -0.0022(4) -0.0012(4) 0.0000(5)
_geom_special_details
;
 All esds (except the esd in the dihedral angle between two l.s. planes)
 are estimated using the full covariance matrix.  The cell esds are taken
 into account individually in the estimation of esds in distances, angles
 and torsion angles; correlations between esds in cell parameters are only
 used when they are defined by crystal symmetry.  An approximate (isotropic)
 treatment of cell esds is used for estimating esds involving l.s. planes.
;
loop_
    _geom_bond_atom_site_label_1
    _geom_bond_atom_site_label_2
    _geom_bond_site_symmetry_2
    _geom_bond_distance
    _geom_bond_publ_flag
    O1 S4 . 1.4561(10) ?
    O2 S4 . 1.4658(11) ?
    O3 S4 . 1.4544(10) ?
    S4 C5 . 1.7804(11) ?
    C5 C5 3_666 1.523(2) ?
    C5 H5A . 0.94(3) ?
    C5 H5B . 0.97(2) ?
    O6 H61 . 1.00(2) ?
    O6 H62 . 1.06(2) ?
    O6 H63 . 0.99(2) ?
loop_
    _geom_angle_atom_site_label_1
    _geom_angle_atom_site_label_2
    _geom_angle_atom_site_label_3
    _geom_angle_site_symmetry_1
    _geom_angle_site_symmetry_3
    _geom_angle
    _geom_angle_publ_flag
    O3 S4 O1 . . 112.37(7) ?
    O3 S4 O2 . . 111.48(7) ?
    O1 S4 O2 . . 112.91(7) ?
    O3 S4 C5 . . 107.23(6) ?
    O1 S4 C5 . . 106.51(6) ?
    O2 S4 C5 . . 105.82(6) ?
    C5 C5 S4 3_666 . 111.82(11) ?
    C5 C5 H5A 3_666 . 114.1(17) ?
    S4 C5 H5A . . 108.0(16) ?
    C5 C5 H5B 3_666 . 110.7(12) ?
    S4 C5 H5B . . 106.3(12) ?
    H5A C5 H5B . . 105(2) ?
    H61 O6 H62 . . 113(3) ?
    H61 O6 H63 . . 129(2) ?
    H62 O6 H63 . . 93(2) ?
loop_
    _geom_torsion_atom_site_label_1
    _geom_torsion_atom_site_label_2
    _geom_torsion_atom_site_label_3
    _geom_torsion_atom_site_label_4
    _geom_torsion_site_symmetry_1
    _geom_torsion_site_symmetry_2
    _geom_torsion_site_symmetry_3
    _geom_torsion_site_symmetry_4
    _geom_torsion
    _geom_torsion_publ_flag
    O3 S4 C5 C5 . . . 3_666 -57.98(14) ?
    O1 S4 C5 C5 . . . 3_666 -178.48(12) ?
    O2 S4 C5 C5 . . . 3_666 61.12(14) ?
loop_
    _geom_hbond_atom_site_label_D
    _geom_hbond_atom_site_label_H
    _geom_hbond_atom_site_label_A
    _geom_hbond_site_symmetry_A
    _geom_hbond_distance_DH
    _geom_hbond_distance_HA
    _geom_hbond_distance_DA
    _geom_hbond_angle_DHA
    O6 H63 O2 . 0.99(2) 2.62(2) 3.1795(17) 116.0(16)
    O6 H61 O2 2_655 1.00(2) 2.02(3) 2.9312(16) 150(3)
    O6 H62 O3 . 1.06(2) 1.92(3) 2.9141(16) 154(3)
    O6 H61 O3 3_676 1.00(2) 2.60(3) 2.9857(16) 103(2)
    O6 H63 O1 1_655 0.99(2) 2.14(2) 3.0266(18) 148(2)
_shelx_space_group_comment
;
The symmetry employed for this shelxl refinement is uniquely defined
by the following loop, which should always be used as a source of
symmetry information in preference to the above space-group names.
They are only intended as comments.
;
_shelx_hkl_file
;
  -9  -3  -1   64.21    8.08   1
  -9  -3   0  431.21   27.12   1
  -9  -3   1    2.50    5.65   1
  -9  -3   2   64.91    8.95   1
  -9  -3   3   -7.19    5.73   1
  -9  -2  -2  792.37   46.57   1
  -9  -2  -1   32.55    8.81   1
  -9  -2   0   48.11    9.06   1
  -9  -2   1    6.16    8.12   1
  -9  -2   2  971.87   53.31   1
  -9  -2   3  221.38   17.16   1
  -9  -2   4  281.81   20.08   1
  -9  -1  -2   84.33    9.27   1
  -9  -1  -1  178.90   14.35   1
  -9  -1   0  746.47   42.72   1
  -9  -1   1  421.88   26.37   1
  -9  -1   2   22.63    8.24   1
  -9  -1   3   50.37    7.89   1
  -9  -1   4  148.80   12.78   1
  -9   0  -1  302.74   20.90   1
  -9   0   1  309.36   19.58   1
  -9   0   3  895.62   44.20   1
  -9   0   5  137.98   12.61   1
  -9   1  -2   85.47    8.93   1
  -9   1  -1  173.74   13.30   1
  -9   1   0  750.44   42.31   1
  -9   1   1  425.51   26.98   1
  -9   1   2   35.04    7.11   1
  -9   1   3   49.86    7.58   1
  -9   1   4  165.56   14.94   1
  -9   2  -2  851.83   46.42   1
  -9   2  -1   39.98    8.98   1
  -9   2   0   66.21    8.40   1
  -9   2   1    5.10    5.87   1
  -9   2   2 1020.00   55.67   1
  -9   2   3  235.21   18.51   1
  -9   2   4  284.37   19.31   1
  -9   3   0  556.50   29.02   1
  -9   3   1    6.11    5.71   1
  -9   3   2   73.56    9.28   1
  -9   3   3    2.75    5.93   1
  -8  -6  -2  402.49   25.76   1
  -8  -6  -1  156.30   13.86   1
  -8  -6   0    0.39    7.26   1
  -8  -6   1   80.90    8.41   1
  -8  -6   2   60.05    7.40   1
  -8  -6   3  232.74   16.88   1
  -8  -6   4  195.43   15.73   1
  -8  -6   4  211.59   15.49   1
  -8  -5  -4  203.72   15.93   1
  -8  -5  -3  193.15   14.59   1
  -8  -5  -2  446.43   27.10   1
  -8  -5  -1   62.55    9.27   1
  -8  -5   0 1353.65   67.31   1
  -8  -5   1  315.75   20.41   1
  -8  -5   2   60.56    8.79   1
  -8  -5   3    0.76    4.59   1
  -8  -5   3    7.31    4.20   1
  -8  -5   4  458.25   28.71   1
  -8  -5   4  439.15   27.18   1
  -8  -5   5   11.76    5.26   1
  -8  -5   5   21.25    5.68   1
  -8  -5   6  655.47   39.13   1
  -8  -5   6  686.24   38.53   1
  -8  -4  -4 1143.01   58.67   1
  -8  -4  -3  763.10   39.07   1
  -8  -4  -2  989.65   50.44   1
  -8  -4  -1   75.21    8.51   1
  -8  -4   0   13.18    5.19   1
  -8  -4   1  200.81   13.90   1
  -8  -4   2 1024.07   55.30   1
  -8  -4   2 1081.28   50.46   1
  -8  -4   3   61.25    7.33   1
  -8  -4   3   50.58    6.66   1
  -8  -4   4   24.40    5.47   1
  -8  -4   4   40.44    5.82   1
  -8  -4   5   -4.27    4.40   1
  -8  -4   5    6.13    6.47   1
  -8  -4   6  132.51   10.80   1
  -8  -4   6  131.72   11.21   1
  -8  -4   7  275.87   20.10   1
  -8  -4   7  265.21   18.45   1
  -8  -3  -5  801.80   43.64   1
  -8  -3  -4  134.82   12.18   1
  -8  -3  -3  144.31   12.11   1
  -8  -3  -2  392.21   21.66   1
  -8  -3  -1  991.52   50.50   1
  -8  -3   0  555.72   27.67   1
  -8  -3   1 1115.49   43.44   1
  -8  -3   2   15.37    5.10   1
  -8  -3   2   12.47    4.90   1
  -8  -3   3   89.55    8.87   1
  -8  -3   3   87.02    9.34   1
  -8  -3   4   56.05    7.97   1
  -8  -3   4   40.65    7.06   1
  -8  -3   5  831.44   43.00   1
  -8  -3   5  752.74   40.85   1
  -8  -3   6   12.75    5.24   1
  -8  -3   6   14.01    4.95   1
  -8  -3   7  399.93   20.11   1
  -8  -3   7  295.38   20.81   1
  -8  -2  -5  563.62   31.07   1
  -8  -2  -4  103.91    9.62   1
  -8  -2  -3 1823.95   85.20   1
  -8  -2  -2    5.65    4.84   1
  -8  -2  -1  371.41   20.19   1
  -8  -2   0  215.31   14.41   1
  -8  -2   1   93.93    8.47   1
  -8  -2   2  354.26   17.25   1
  -8  -2   2  376.73   19.45   1
  -8  -2   3  752.93   34.50   1
  -8  -2   3  706.84   32.89   1
  -8  -2   4    1.30    3.62   1
  -8  -2   4    5.90    4.50   1
  -8  -2   5   39.62    5.90   1
  -8  -2   5   43.68    6.48   1
  -8  -2   6   27.87    5.96   1
  -8  -2   6   29.44    5.68   1
  -8  -2   7  590.46   33.61   1
  -8  -2   7  607.88   36.49   1
  -8  -2   8   46.49    8.85   1
  -8  -2   8   29.72    7.89   1
  -8  -1  -6  440.08   28.84   1
  -8  -1  -5   56.25    8.04   1
  -8  -1  -4  137.44   11.30   1
  -8  -1  -3   20.04    7.29   1
  -8  -1  -2  321.45   17.66   1
  -8  -1  -1 1081.82   46.41   1
  -8  -1   0 2157.06   84.30   1
  -8  -1   1  168.37   10.52   1
  -8  -1   2  157.12   11.77   1
  -8  -1   3   90.05    7.49   1
  -8  -1   3   88.21    7.21   1
  -8  -1   4  914.72   40.64   1
  -8  -1   4  920.99   42.07   1
  -8  -1   5  596.11   32.32   1
  -8  -1   5  529.07   29.95   1
  -8  -1   6  259.94   16.57   1
  -8  -1   6  226.15   16.36   1
  -8  -1   7  158.56   12.89   1
  -8  -1   7  153.51   12.54   1
  -8  -1   8    9.14    4.77   1
  -8  -1   8    1.03    5.27   1
  -8   0  -6    5.58    6.39   1
  -8   0  -4 1075.97   51.96   1
  -8   0  -2 3655.09  133.36   1
  -8   0   0    9.22    5.19   1
  -8   0   2 1385.29   52.46   1
  -8   0   4  194.32   13.70   1
  -8   0   4  180.81   11.78   1
  -8   0   6  521.91   29.80   1
  -8   0   6  549.90   28.73   1
  -8   0   8  245.10   17.40   1
  -8   0   8  253.68   18.59   1
  -8   1  -6  399.21   25.77   1
  -8   1  -5   90.85    8.58   1
  -8   1  -4  122.65   10.68   1
  -8   1  -3   -1.71    5.01   1
  -8   1  -2  277.17   17.13   1
  -8   1  -1 1068.63   44.10   1
  -8   1   0 2258.69   86.44   1
  -8   1   1  177.88   11.70   1
  -8   1   2  168.83   11.39   1
  -8   1   3   93.94    8.50   1
  -8   1   4  856.69   38.91   1
  -8   1   4  927.13   40.45   1
  -8   1   5  553.66   28.72   1
  -8   1   5  558.14   30.98   1
  -8   1   6  237.32   17.96   1
  -8   1   6  229.34   15.88   1
  -8   1   7  125.46   12.23   1
  -8   1   7  190.87   13.13   1
  -8   1   8   -1.60    5.31   1
  -8   1   8    7.25    5.07   1
  -8   2  -5  509.43   29.07   1
  -8   2  -4  124.76   11.01   1
  -8   2  -3 1760.44   85.44   1
  -8   2  -2    9.94    5.41   1
  -8   2  -1  362.65   19.19   1
  -8   2   0  201.25   13.68   1
  -8   2   1   80.43    8.65   1
  -8   2   2  344.47   19.10   1
  -8   2   3  817.84   36.84   1
  -8   2   4   -6.02    4.54   1
  -8   2   5   34.44    5.17   1
  -8   2   5   46.88    6.80   1
  -8   2   6   26.55    6.01   1
  -8   2   6   18.60    5.09   1
  -8   2   7  706.05   40.21   1
  -8   2   7  584.81   37.35   1
  -8   2   8   32.08    8.39   1
  -8   2   8   27.22    6.44   1
  -8   3  -5  912.91   52.47   1
  -8   3  -5  809.12   41.02   1
  -8   3  -4  102.22    9.99   1
  -8   3  -3  159.77   12.22   1
  -8   3  -2  335.24   20.46   1
  -8   3  -1 1050.74   50.88   1
  -8   3   0  556.50   27.38   1
  -8   3   1 1160.72   51.29   1
  -8   3   2   26.28    5.96   1
  -8   3   3   91.69    9.51   1
  -8   3   4   36.78    6.43   1
  -8   3   5  872.88   44.71   1
  -8   3   6   18.80    6.00   1
  -8   3   7  335.78   23.80   1
  -8   3   7  343.06   19.07   1
  -8   4  -4 1248.89   61.07   1
  -8   4  -4 1423.94   73.83   1
  -8   4  -3  763.66   38.76   1
  -8   4  -2  922.77   50.48   1
  -8   4  -1   65.15    7.67   1
  -8   4   0   25.50    6.33   1
  -8   4   1  196.44   14.87   1
  -8   4   2 1032.96   55.70   1
  -8   4   3   49.53    7.31   1
  -8   4   4   42.18    6.89   1
  -8   4   5    4.64    7.28   1
  -8   4   6  148.19   13.18   1
  -8   4   7  275.87   20.53   1
  -8   5  -3  211.41   15.67   1
  -8   5  -3  191.52   14.44   1
  -8   5  -2  545.77   30.82   1
  -8   5  -2  432.41   28.47   1
  -8   5  -1   61.88    8.38   1
  -8   5   0 1486.50   69.53   1
  -8   5   1  328.70   20.47   1
  -8   5   2   80.89    8.98   1
  -8   5   3   10.09    5.99   1
  -8   5   4  483.10   29.08   1
  -8   5   5   28.47    6.60   1
  -8   5   6  776.66   47.18   1
  -8   6  -2  441.24   29.72   1
  -8   6  -2  553.74   29.02   1
  -8   6  -1  174.11   13.04   1
  -8   6  -1  156.58   13.07   1
  -8   6   0    5.86    4.88   1
  -8   6   0   10.50    5.78   1
  -8   6   1   80.62    9.37   1
  -8   6   3  232.12   17.22   1
  -8   6   4  269.25   19.26   1
  -7  -8  -3  319.32   20.83   1
  -7  -8  -2   80.28    9.05   1
  -7  -8  -1   23.30    5.98   1
  -7  -8   0   -0.13    4.52   1
  -7  -8   1    3.28    4.68   1
  -7  -8   2  918.37   50.02   1
  -7  -8   3    4.62    4.23   1
  -7  -8   3    0.99    4.39   1
  -7  -8   4   30.24    5.23   1
  -7  -8   4   24.39    5.03   1
  -7  -8   5   -0.63    4.37   1
  -7  -7  -4  154.46   13.40   1
  -7  -7  -3   22.38    6.10   1
  -7  -7  -2  505.21   29.85   1
  -7  -7  -1  264.36   16.27   1
  -7  -7   0 1019.94   52.17   1
  -7  -7   1  189.29   13.69   1
  -7  -7   2  125.11   10.42   1
  -7  -7   2  122.91   10.09   1
  -7  -7   3  256.67   16.62   1
  -7  -7   3  294.07   16.72   1
  -7  -7   4  542.84   32.19   1
  -7  -7   4  496.82   30.68   1
  -7  -7   5   59.07    6.70   1
  -7  -7   5   58.73    7.31   1
  -7  -6  -5    2.57    5.25   1
  -7  -6  -4  203.27   14.39   1
  -7  -6  -3 1359.77   69.61   1
  -7  -6  -2  712.61   35.90   1
  -7  -6  -1    5.07    4.45   1
  -7  -6   0    8.74    6.58   1
  -7  -6   1  600.97   28.54   1
  -7  -6   1  625.35   28.57   1
  -7  -6   2  409.54   22.76   1
  -7  -6   2  473.61   20.32   1
  -7  -6   3  575.45   27.03   1
  -7  -6   4   13.74    5.99   1
  -7  -6   5  168.01   12.95   1
  -7  -6   6  347.71   21.72   1
  -7  -6   6  313.12   20.34   1
  -7  -6   7  685.80   39.35   1
  -7  -5  -6  177.14   13.71   1
  -7  -5  -5  955.33   50.33   1
  -7  -5  -4    9.12    5.56   1
  -7  -5  -3   25.15    5.68   1
  -7  -5  -2  266.89   14.61   1
  -7  -5  -1 2119.44   79.17   1
  -7  -5   0  315.75   15.07   1
  -7  -5   1  740.38   33.52   1
  -7  -5   1  815.95   35.24   1
  -7  -5   2   46.32    7.09   1
  -7  -5   3   56.39    7.02   1
  -7  -5   4   11.62    4.05   1
  -7  -5   5  919.67   38.56   1
  -7  -5   5  850.51   40.28   1
  -7  -5   6  361.84   22.67   1
  -7  -5   6  387.36   22.92   1
  -7  -5   7    1.16    3.47   1
  -7  -5   7   -4.26    7.16   1
  -7  -5   8   -6.13    5.24   1
  -7  -4  -7  556.59   33.99   1
  -7  -4  -6   35.52    8.16   1
  -7  -4  -5  571.91   29.12   1
  -7  -4  -4  354.90   18.51   1
  -7  -4  -3  631.93   28.98   1
  -7  -4  -2  154.65   10.06   1
  -7  -4  -1  385.57   18.81   1
  -7  -4   0  129.33    9.45   1
  -7  -4   1  205.09   11.28   1
  -7  -4   2   93.12    7.18   1
  -7  -4   3  262.98   13.43   1
  -7  -4   4  340.79   16.83   1
  -7  -4   4  331.66   17.02   1
  -7  -4   5   56.92    6.40   1
  -7  -4   5   50.87    6.52   1
  -7  -4   6  300.79   14.76   1
  -7  -4   6  272.22   16.07   1
  -7  -4   7  908.41   48.86   1
  -7  -4   7  962.45   48.60   1
  -7  -4   8  676.48   38.53   1
  -7  -4   9  369.19   22.77   1
  -7  -3  -7  346.82   21.55   1
  -7  -3  -6 2006.79   93.76   1
  -7  -3  -5  265.41   16.68   1
  -7  -3  -4  295.21   16.14   1
  -7  -3  -3   15.60    4.91   1
  -7  -3  -2  800.27   30.83   1
  -7  -3  -1    8.99    4.29   1
  -7  -3   0 3144.87  103.89   1
  -7  -3   1   70.41    6.43   1
  -7  -3   2   56.61    7.04   1
  -7  -3   3  135.40    8.40   1
  -7  -3   3  122.27    8.69   1
  -7  -3   4  549.58   23.87   1
  -7  -3   4  519.43   24.70   1
  -7  -3   5   52.60    5.71   1
  -7  -3   5   50.45    5.72   1
  -7  -3   6  345.54   17.81   1
  -7  -3   6  382.70   18.66   1
  -7  -3   7   10.10    4.78   1
  -7  -3   7   12.27    5.76   1
  -7  -3   8  105.34   10.44   1
  -7  -3   8  108.81   11.89   1
  -7  -3   9  183.21   14.05   1
  -7  -2  -8 1048.84   55.26   1
  -7  -2  -7  166.13   13.02   1
  -7  -2  -6  338.72   19.73   1
  -7  -2  -5  177.93   11.70   1
  -7  -2  -4 1866.58   71.17   1
  -7  -2  -3    0.77    6.09   1
  -7  -2  -2 2668.69   93.81   1
  -7  -2  -1  425.54   19.35   1
  -7  -2  -1  421.27   19.67   1
  -7  -2   0   95.72    6.25   1
  -7  -2   0  103.35    8.22   1
  -7  -2   1  595.37   24.95   1
  -7  -2   1  587.74   25.27   1
  -7  -2   2 1238.94   49.42   1
  -7  -2   2 1300.45   44.47   1
  -7  -2   3  119.64    8.37   1
  -7  -2   3  116.15    7.56   1
  -7  -2   4   -6.14    5.01   1
  -7  -2   4    4.47    3.28   1
  -7  -2   5  210.36   12.04   1
  -7  -2   5  196.30   11.30   1
  -7  -2   6 1158.62   48.62   1
  -7  -2   6 1191.37   49.08   1
  -7  -2   7    9.44    4.21   1
  -7  -2   7    7.61    4.51   1
  -7  -2   8 1006.16   54.05   1
  -7  -2   8 1001.33   49.68   1
  -7  -2   9  143.79   10.63   1
  -7  -2   9  120.07   11.39   1
  -7  -2  10   -0.89    8.00   1
  -7  -1  -8   98.29    9.42   1
  -7  -1  -7 1203.71   55.15   1
  -7  -1  -6  433.11   24.06   1
  -7  -1  -5  543.75   23.42   1
  -7  -1  -4 1404.30   53.64   1
  -7  -1  -3    6.80    4.29   1
  -7  -1  -2 1169.83   41.62   1
  -7  -1  -1 1062.88   40.32   1
  -7  -1   0  956.73   34.92   1
  -7  -1   0  872.15   37.71   1
  -7  -1   1 1896.77   73.18   1
  -7  -1   1 1981.96   71.09   1
  -7  -1   2   51.09    5.17   1
  -7  -1   2   39.56    6.43   1
  -7  -1   3  133.61    7.63   1
  -7  -1   3  105.26    8.30   1
  -7  -1   4  202.35   11.50   1
  -7  -1   4  250.19   12.46   1
  -7  -1   5  587.68   25.83   1
  -7  -1   5  511.15   24.52   1
  -7  -1   6   71.42    7.91   1
  -7  -1   6   70.53    6.46   1
  -7  -1   7    1.75    4.03   1
  -7  -1   7    3.82    6.36   1
  -7  -1   8  268.63   15.93   1
  -7  -1   8  245.18   16.64   1
  -7  -1   9  253.63   17.27   1
  -7  -1   9  291.41   18.10   1
  -7  -1  10   33.09    8.93   1
  -7   0  -7  239.11   15.94   1
  -7   0  -5  234.98   13.75   1
  -7   0  -3 2088.19   77.14   1
  -7   0  -1  515.45   22.28   1
  -7   0   1  132.45    6.88   1
  -7   0   1  118.74    7.90   1
  -7   0   3 1193.39   41.20   1
  -7   0   3 1204.94   45.86   1
  -7   0   5  242.97   13.96   1
  -7   0   5  300.88   15.56   1
  -7   0   7 2321.23   80.04   1
  -7   0   7 2009.67   78.32   1
  -7   0   9  413.74   22.54   1
  -7   0   9  396.30   25.00   1
  -7   1  -8  125.29   11.56   1
  -7   1  -7 1076.70   55.02   1
  -7   1  -6  428.42   23.05   1
  -7   1  -5  592.40   23.41   1
  -7   1  -4 1494.90   56.18   1
  -7   1  -3   -3.38    3.65   1
  -7   1  -2 1120.71   43.67   1
  -7   1  -1 1129.37   40.22   1
  -7   1   0  955.61   34.33   1
  -7   1   1 1943.50   70.59   1
  -7   1   1 1861.13   72.77   1
  -7   1   2   59.23    4.79   1
  -7   1   2   56.10    5.91   1
  -7   1   3  132.85    8.86   1
  -7   1   3  117.37    7.65   1
  -7   1   4  224.56   11.84   1
  -7   1   4  242.14   13.64   1
  -7   1   5  570.06   25.60   1
  -7   1   5  529.68   24.58   1
  -7   1   6   66.12    6.26   1
  -7   1   6   65.50    6.98   1
  -7   1   7    7.84    4.67   1
  -7   1   7    6.22    4.47   1
  -7   1   8  272.16   17.48   1
  -7   1   8  242.45   17.29   1
  -7   1   9  233.41   16.96   1
  -7   1   9  283.17   18.96   1
  -7   1  10   43.26    7.30   1
  -7   1  10   37.41    6.64   1
  -7   2  -8 1340.71   71.67   1
  -7   2  -7  193.44   14.35   1
  -7   2  -7  145.63   11.70   1
  -7   2  -6  282.38   17.67   1
  -7   2  -5  192.33   11.58   1
  -7   2  -4 1803.89   69.08   1
  -7   2  -3    5.90    3.80   1
  -7   2  -2 2773.27   91.37   1
  -7   2  -1  407.40   19.43   1
  -7   2   0   94.84    7.29   1
  -7   2   1  599.25   24.07   1
  -7   2   2 1190.17   45.75   1
  -7   2   2 1216.71   41.58   1
  -7   2   3  107.76    7.16   1
  -7   2   3  135.45    8.72   1
  -7   2   4    5.03    3.03   1
  -7   2   4    3.99    3.86   1
  -7   2   5  231.44   13.45   1
  -7   2   5  196.59   11.71   1
  -7   2   6 1283.93   52.61   1
  -7   2   6 1153.17   50.17   1
  -7   2   7   12.95    4.82   1
  -7   2   7   13.33    6.41   1
  -7   2   8  954.24   50.97   1
  -7   2   8 1049.45   47.69   1
  -7   2   9  170.09   13.02   1
  -7   2   9  137.42   11.80   1
  -7   2  10   18.32    8.24   1
  -7   2  10    0.28    6.34   1
  -7   3  -7  394.25   24.89   1
  -7   3  -6 2482.25  110.52   1
  -7   3  -6 1808.70   98.86   1
  -7   3  -5  256.48   15.47   1
  -7   3  -4  248.07   13.51   1
  -7   3  -3    6.34    3.94   1
  -7   3  -2  841.50   30.49   1
  -7   3  -1   10.56    4.32   1
  -7   3   0 3100.99  112.24   1
  -7   3   1   92.17    7.83   1
  -7   3   2   74.40    8.15   1
  -7   3   3  144.53    9.32   1
  -7   3   3  123.14    7.69   1
  -7   3   4  549.95   22.29   1
  -7   3   4  509.58   23.40   1
  -7   3   5   52.55    6.42   1
  -7   3   5   41.41    5.26   1
  -7   3   6  371.89   18.76   1
  -7   3   6  315.39   18.31   1
  -7   3   7    1.66    4.82   1
  -7   3   7    2.22    4.74   1
  -7   3   8  103.44   10.04   1
  -7   3   8   98.83    9.27   1
  -7   3   9  249.74   15.45   1
  -7   3   9  187.04   14.96   1
  -7   4  -7  672.17   38.82   1
  -7   4  -6   36.77    7.87   1
  -7   4  -5  605.64   29.21   1
  -7   4  -5  650.45   36.45   1
  -7   4  -4  385.41   20.30   1
  -7   4  -4  458.29   21.16   1
  -7   4  -3  565.67   26.62   1
  -7   4  -2  166.66   10.56   1
  -7   4  -1  413.15   19.27   1
  -7   4   0  158.86   10.60   1
  -7   4   1  197.78   11.85   1
  -7   4   2   97.10    7.89   1
  -7   4   3  287.90   15.02   1
  -7   4   3  309.04   15.21   1
  -7   4   4  362.93   18.14   1
  -7   4   4  315.05   16.87   1
  -7   4   5   63.60    8.46   1
  -7   4   5   47.56    5.34   1
  -7   4   6  320.79   19.01   1
  -7   4   6  273.87   15.97   1
  -7   4   7  907.03   50.30   1
  -7   4   7 1022.38   54.08   1
  -7   4   8  769.78   42.78   1
  -7   4   8  655.72   36.15   1
  -7   4   9  314.27   21.21   1
  -7   4   9  298.10   19.20   1
  -7   5  -6  256.85   18.36   1
  -7   5  -5 1005.36   59.38   1
  -7   5  -5 1319.22   64.00   1
  -7   5  -4   13.32    5.70   1
  -7   5  -4   16.33    4.57   1
  -7   5  -3   66.64    8.78   1
  -7   5  -3   25.90    5.30   1
  -7   5  -2  256.00   14.93   1
  -7   5  -2  316.77   17.16   1
  -7   5  -1 2427.47   94.06   1
  -7   5   0  297.94   16.09   1
  -7   5   1  872.84   38.42   1
  -7   5   2   45.99    6.17   1
  -7   5   3   52.69    6.61   1
  -7   5   4   16.97    5.09   1
  -7   5   4    7.65    4.54   1
  -7   5   5  798.65   39.69   1
  -7   5   5  973.95   42.64   1
  -7   5   6  428.37   24.26   1
  -7   5   6  318.09   21.08   1
  -7   5   7    0.42    5.20   1
  -7   5   7    1.44    4.86   1
  -7   5   8    4.50    5.63   1
  -7   5   8   -3.04    5.37   1
  -7   6  -5    9.09    8.76   1
  -7   6  -4  229.00   16.98   1
  -7   6  -4  227.58   14.78   1
  -7   6  -3 1300.13   71.47   1
  -7   6  -3 1751.54   80.05   1
  -7   6  -2  809.20   42.47   1
  -7   6  -2  698.24   37.93   1
  -7   6  -1   11.41    6.68   1
  -7   6  -1   15.97    6.48   1
  -7   6   0    3.13    3.98   1
  -7   6   0    0.70    4.45   1
  -7   6   1  805.60   35.90   1
  -7   6   1  710.59   34.72   1
  -7   6   2  520.92   26.38   1
  -7   6   2  489.42   23.04   1
  -7   6   3  607.70   28.89   1
  -7   6   4   -1.11    4.98   1
  -7   6   5  176.70   14.16   1
  -7   6   6  349.07   20.56   1
  -7   6   6  430.10   23.46   1
  -7   6   7  620.51   36.39   1
  -7   6   7  732.69   40.66   1
  -7   7  -4  163.59   13.77   1
  -7   7  -3   15.21    4.59   1
  -7   7  -3   10.69    5.81   1
  -7   7  -2  496.14   29.13   1
  -7   7  -2  637.24   29.87   1
  -7   7  -1  238.86   16.50   1
  -7   7  -1  264.16   17.42   1
  -7   7   0 1107.12   60.84   1
  -7   7   0 1264.39   56.75   1
  -7   7   1  266.05   17.39   1
  -7   7   2  144.70   12.04   1
  -7   7   3  284.97   19.10   1
  -7   7   4  577.38   33.98   1
  -7   7   5   72.81    8.92   1
  -7   7   6  165.84   14.31   1
  -7   8  -3  314.36   22.90   1
  -7   8  -2   95.69   10.04   1
  -7   8  -2   92.28    9.66   1
  -7   8  -1   14.94    5.23   1
  -7   8   0    1.72    4.84   1
  -7   8   1    5.66    7.53   1
  -7   8   2  964.99   54.19   1
  -7   8   3    6.07    5.37   1
  -7   8   4   36.60    8.70   1
  -7   8   5   -5.10    5.67   1
  -6 -10  -1    0.94    6.16   1
  -6 -10   0  259.94   19.29   1
  -6 -10   1    8.74    6.66   1
  -6 -10   2  481.81   28.81   1
  -6 -10   2  490.06   30.01   1
  -6 -10   3   18.51    7.09   1
  -6 -10   3   30.67    6.56   1
  -6  -9  -4    8.58    6.06   1
  -6  -9  -3   18.36    7.51   1
  -6  -9  -2  247.28   17.63   1
  -6  -9  -1 1061.48   56.57   1
  -6  -9   0  289.29   18.85   1
  -6  -9   1  438.14   25.25   1
  -6  -9   1  431.28   25.99   1
  -6  -9   2   -1.64    5.52   1
  -6  -9   2    7.72    5.70   1
  -6  -9   3  139.36   11.22   1
  -6  -9   3  170.82   10.76   1
  -6  -9   4  157.78   13.28   1
  -6  -9   4  152.84   11.51   1
  -6  -9   5    1.25    4.88   1
  -6  -9   6  187.39   14.46   1
  -6  -8  -6  116.31   10.65   1
  -6  -8  -5  238.93   16.58   1
  -6  -8  -4  170.81   13.05   1
  -6  -8  -3  774.66   42.12   1
  -6  -8  -2   18.98    6.65   1
  -6  -8  -1   78.27    7.56   1
  -6  -8   0  163.70   10.88   1
  -6  -8   0  125.35    9.00   1
  -6  -8   1 2629.14   99.87   1
  -6  -8   1 2605.08  100.32   1
  -6  -8   2   16.52    5.41   1
  -6  -8   2    9.84    4.11   1
  -6  -8   3  522.36   27.51   1
  -6  -8   3  583.63   26.52   1
  -6  -8   4   18.44    5.28   1
  -6  -8   4   21.54    6.08   1
  -6  -8   5  200.23   14.12   1
  -6  -8   5  239.76   14.07   1
  -6  -8   6  199.14   15.51   1
  -6  -8   7  274.55   18.92   1
  -6  -7  -7  458.14   27.99   1
  -6  -7  -6   46.21    9.23   1
  -6  -7  -5 1034.71   54.48   1
  -6  -7  -4  115.68    9.52   1
  -6  -7  -3   47.90    6.11   1
  -6  -7  -2   42.87    5.75   1
  -6  -7  -1 1503.07   57.81   1
  -6  -7   0  612.79   28.77   1
  -6  -7   0  644.77   26.38   1
  -6  -7   1  462.69   20.46   1
  -6  -7   1  447.97   21.46   1
  -6  -7   2  174.92   10.05   1
  -6  -7   2  184.00   10.60   1
  -6  -7   3  724.84   31.33   1
  -6  -7   3  734.26   32.09   1
  -6  -7   4    6.48    3.67   1
  -6  -7   4   26.28    5.97   1
  -6  -7   5  499.94   25.14   1
  -6  -7   6   66.71    6.42   1
  -6  -7   8   -6.37    5.23   1
  -6  -6  -7  104.45   10.85   1
  -6  -6  -6    4.15    4.68   1
  -6  -6  -5   15.48    7.04   1
  -6  -6  -4  970.87   39.52   1
  -6  -6  -3   42.17    5.99   1
  -6  -6  -2   65.33    6.56   1
  -6  -6  -1    5.50    2.97   1
  -6  -6  -1   -1.65    3.82   1
  -6  -6   0  259.87   10.89   1
  -6  -6   0  233.96   12.95   1
  -6  -6   1  595.93   22.18   1
  -6  -6   1  587.09   24.58   1
  -6  -6   2 1436.06   47.35   1
  -6  -6   2 1357.10   54.60   1
  -6  -6   3  392.31   18.89   1
  -6  -6   4  596.95   26.42   1
  -6  -6   5  295.06   14.94   1
  -6  -6   6  850.32   34.06   1
  -6  -6   7  444.89   25.84   1
  -6  -6   8  363.96   22.96   1
  -6  -6   9  106.80   10.47   1
  -6  -5  -8  209.73   15.61   1
  -6  -5  -7  324.75   20.24   1
  -6  -5  -6 1770.61   66.92   1
  -6  -5  -5  358.35   17.05   1
  -6  -5  -4  470.65   21.39   1
  -6  -5  -3  345.67   16.31   1
  -6  -5  -2 1434.67   53.23   1
  -6  -5  -1  529.61   21.97   1
  -6  -5  -1  509.87   21.46   1
  -6  -5   0 1476.09   55.21   1
  -6  -5   0 1473.72   52.84   1
  -6  -5   1    6.98    3.70   1
  -6  -5   2   15.79    3.62   1
  -6  -5   3  187.61    9.87   1
  -6  -5   4 1538.75   52.37   1
  -6  -5   5   63.07    6.23   1
  -6  -5   6  177.19   10.75   1
  -6  -5   7   37.48    4.43   1
  -6  -5   7   35.10    7.13   1
  -6  -5   8  981.81   45.65   1
  -6  -5   9   71.68   10.19   1
  -6  -5  10  742.70   40.29   1
  -6  -4  -9   65.08    7.62   1
  -6  -4  -8 1573.19   74.24   1
  -6  -4  -7  373.75   22.85   1
  -6  -4  -6  119.78    9.60   1
  -6  -4  -5   85.98    7.33   1
  -6  -4  -4  366.00   17.17   1
  -6  -4  -3 1819.77   67.35   1
  -6  -4  -2  533.64   22.44   1
  -6  -4  -2  547.84   23.40   1
  -6  -4  -1  221.54   11.08   1
  -6  -4  -1  207.43   10.04   1
  -6  -4   0 1417.06   51.14   1
  -6  -4   1 1018.10   37.21   1
  -6  -4   2 2336.95   82.05   1
  -6  -4   3  721.73   26.76   1
  -6  -4   4   52.09    5.05   1
  -6  -4   5   21.19    3.61   1
  -6  -4   6  994.93   42.91   1
  -6  -4   6 1026.47   41.30   1
  -6  -4   7  828.27   36.18   1
  -6  -4   7  820.59   35.10   1
  -6  -4   8 1151.37   45.87   1
  -6  -4   8 1129.20   41.80   1
  -6  -4   9   24.33    6.25   1
  -6  -4  10   12.45    5.74   1
  -6  -3  -9  100.56    9.46   1
  -6  -3  -8   19.61    5.33   1
  -6  -3  -7 1858.70   72.85   1
  -6  -3  -6  427.72   19.41   1
  -6  -3  -5 1363.64   47.20   1
  -6  -3  -4  605.68   25.72   1
  -6  -3  -3   40.27    5.15   1
  -6  -3  -2  133.34    7.87   1
  -6  -3  -2  133.34    6.33   1
  -6  -3  -1 2450.86   83.10   1
  -6  -3   0   38.12    5.50   1
  -6  -3   1  447.70   17.97   1
  -6  -3   2  400.45   16.55   1
  -6  -3   3  513.62   19.70   1
  -6  -3   4  246.48   11.97   1
  -6  -3   4  256.73   12.23   1
  -6  -3   5  907.10   35.82   1
  -6  -3   5  914.75   33.92   1
  -6  -3   6   -6.28    3.66   1
  -6  -3   6   -2.54    2.92   1
  -6  -3   7    0.00    1.14   1
  -6  -3   7   -2.10    3.86   1
  -6  -3   8  228.12   13.41   1
  -6  -3   8  264.83   14.00   1
  -6  -3   9 2455.76  113.15   1
  -6  -3  10  105.43   11.51   1
  -6  -3  11  230.52   17.03   1
  -6  -2  -9 1947.29   92.87   1
  -6  -2  -9 1546.83   83.73   1
  -6  -2  -8  473.93   27.63   1
  -6  -2  -7 1011.40   44.29   1
  -6  -2  -6  400.93   17.53   1
  -6  -2  -5  228.89   11.94   1
  -6  -2  -4   30.37    4.82   1
  -6  -2  -3  536.01   20.73   1
  -6  -2  -2  247.00   11.71   1
  -6  -2  -1  261.26   12.37   1
  -6  -2   0   16.13    3.76   1
  -6  -2   1 1651.61   55.23   1
  -6  -2   2 1383.42   47.35   1
  -6  -2   3 1539.15   54.06   1
  -6  -2   3 1494.31   53.31   1
  -6  -2   4   43.43    5.59   1
  -6  -2   4   60.07    5.27   1
  -6  -2   5  186.26    9.86   1
  -6  -2   5  173.05    9.20   1
  -6  -2   6   -0.39    3.00   1
  -6  -2   6   -1.75    3.76   1
  -6  -2   7 3760.68  136.47   1
  -6  -2   7 3809.47  121.52   1
  -6  -2   8  350.12   17.36   1
  -6  -2   8  326.80   16.84   1
  -6  -2   9  501.70   27.13   1
  -6  -2   9  493.22   23.98   1
  -6  -2  10   16.80    6.51   1
  -6  -2  11  176.83   14.65   1
  -6  -1  -9   38.90    7.13   1
  -6  -1  -9   52.65    8.44   1
  -6  -1  -8  215.98   14.22   1
  -6  -1  -7  264.81   13.93   1
  -6  -1  -6 1561.04   57.30   1
  -6  -1  -5 1269.96   48.58   1
  -6  -1  -4  625.54   25.04   1
  -6  -1  -3  172.06    9.23   1
  -6  -1  -2  323.82   13.80   1
  -6  -1  -1   90.06    6.26   1
  -6  -1  -1   95.96    5.00   1
  -6  -1   0 3616.48  121.44   1
  -6  -1   0 3739.13  122.15   1
  -6  -1   1   15.47    2.42   1
  -6  -1   1   16.38    3.96   1
  -6  -1   2  299.98   13.61   1
  -6  -1   2  301.27   12.17   1
  -6  -1   3   -7.62    3.57   1
  -6  -1   3   -1.27    2.92   1
  -6  -1   4 1968.41   67.78   1
  -6  -1   4 2007.12   68.59   1
  -6  -1   5 1499.85   53.39   1
  -6  -1   5 1443.61   53.38   1
  -6  -1   6    7.95    5.32   1
  -6  -1   6    5.17    3.54   1
  -6  -1   7  132.59    9.28   1
  -6  -1   7  153.97    8.80   1
  -6  -1   8  516.71   20.73   1
  -6  -1   8  489.95   23.42   1
  -6  -1   9  718.52   32.49   1
  -6  -1   9  687.06   30.57   1
  -6  -1  10  975.20   46.37   1
  -6  -1  11  310.47   21.32   1
  -6   0  -8 1501.17   74.95   1
  -6   0  -8 1806.78   85.73   1
  -6   0  -6  860.15   33.80   1
  -6   0  -4 1047.12   40.01   1
  -6   0  -2 1028.51   35.54   1
  -6   0  -2  921.25   34.63   1
  -6   0   0 1983.33   69.19   1
  -6   0   0 2079.35   70.85   1
  -6   0   2 6173.01  198.75   1
  -6   0   2 6271.41  197.11   1
  -6   0   4   33.49    3.82   1
  -6   0   4   44.83    4.70   1
  -6   0   6 3436.28  122.08   1
  -6   0   6 3717.70  124.14   1
  -6   0   8  727.46   31.48   1
  -6   0   8  669.58   29.70   1
  -6   0  10  154.85   14.06   1
  -6   0  10  157.40   12.27   1
  -6   1  -9   52.52    7.81   1
  -6   1  -8  317.11   18.36   1
  -6   1  -8  215.11   14.52   1
  -6   1  -7  298.00   14.42   1
  -6   1  -6 1574.89   61.88   1
  -6   1  -5 1282.15   49.65   1
  -6   1  -4  636.15   25.28   1
  -6   1  -3  176.52    9.93   1
  -6   1  -2  356.86   15.31   1
  -6   1  -1   80.85    3.69   1
  -6   1  -1   80.90    5.75   1
  -6   1   0 3619.07  119.47   1
  -6   1   0 3678.80  117.63   1
  -6   1   1   13.03    2.71   1
  -6   1   1   13.67    5.04   1
  -6   1   2  260.07   11.70   1
  -6   1   2  283.90   12.56   1
  -6   1   3   -1.30    3.23   1
  -6   1   3   -5.15    3.10   1
  -6   1   4 2037.56   69.38   1
  -6   1   4 1845.90   69.59   1
  -6   1   5 1582.10   55.39   1
  -6   1   5 1444.95   51.87   1
  -6   1   6   12.54    3.85   1
  -6   1   6   19.15    4.24   1
  -6   1   7  162.61   11.02   1
  -6   1   7  142.07    9.91   1
  -6   1   8  524.04   23.77   1
  -6   1   8  462.57   22.01   1
  -6   1   9  775.14   33.82   1
  -6   1   9  701.79   33.31   1
  -6   1  10  860.48   50.01   1
  -6   1  10 1025.61   52.24   1
  -6   1  11  322.94   22.22   1
  -6   2  -9 1953.87   96.21   1
  -6   2  -8  549.17   30.37   1
  -6   2  -7  978.28   45.00   1
  -6   2  -7 1265.40   50.68   1
  -6   2  -6  357.69   17.41   1
  -6   2  -5  228.37   11.63   1
  -6   2  -4   34.03    4.49   1
  -6   2  -3  531.89   21.69   1
  -6   2  -2  224.90   11.22   1
  -6   2  -1  255.23   11.94   1
  -6   2   0   13.53    1.83   1
  -6   2   0    7.41    3.54   1
  -6   2   1 1569.14   57.39   1
  -6   2   1 1640.94   53.60   1
  -6   2   2 1311.74   45.63   1
  -6   2   2 1290.95   46.46   1
  -6   2   3 1520.89   52.55   1
  -6   2   3 1417.67   52.49   1
  -6   2   4   43.25    5.08   1
  -6   2   4   39.05    4.95   1
  -6   2   5  163.43    9.29   1
  -6   2   5  187.49    9.74   1
  -6   2   6    3.26    3.51   1
  -6   2   6    3.41    3.67   1
  -6   2   7 3904.13  137.82   1
  -6   2   7 3595.56  132.10   1
  -6   2   8  305.66   16.83   1
  -6   2   8  375.30   18.47   1
  -6   2   9  455.19   25.54   1
  -6   2   9  555.52   26.11   1
  -6   2  10   -3.78    5.44   1
  -6   2  10   -3.80    6.32   1
  -6   2  11  192.48   16.60   1
  -6   2  11  257.79   16.14   1
  -6   3  -9  103.56   10.51   1
  -6   3  -8   24.57    7.19   1
  -6   3  -7 1912.51   69.70   1
  -6   3  -7 2374.65   87.75   1
  -6   3  -6  403.56   19.84   1
  -6   3  -6  500.16   22.56   1
  -6   3  -5 1394.74   47.23   1
  -6   3  -4  631.40   23.67   1
  -6   3  -3   49.78    4.99   1
  -6   3  -2  151.59    8.70   1
  -6   3  -1 2478.48   86.33   1
  -6   3   0   42.92    2.54   1
  -6   3   0   46.95    6.02   1
  -6   3   1  462.06   19.80   1
  -6   3   1  417.38   15.85   1
  -6   3   2  390.54   15.79   1
  -6   3   2  377.89   16.27   1
  -6   3   3  516.92   20.07   1
  -6   3   3  491.97   20.16   1
  -6   3   4  237.06   11.93   1
  -6   3   4  273.05   13.21   1
  -6   3   5  954.92   34.72   1
  -6   3   5  892.18   32.06   1
  -6   3   6   -1.77    5.61   1
  -6   3   6   -7.53    4.00   1
  -6   3   7   -7.99    4.10   1
  -6   3   7    3.68    6.04   1
  -6   3   8  251.55   14.12   1
  -6   3   8  225.13   13.83   1
  -6   3   9 2355.61  110.24   1
  -6   3   9 2715.11  115.58   1
  -6   3  10   95.02    9.57   1
  -6   3  10   69.97    8.42   1
  -6   3  11  175.89   15.59   1
  -6   3  11  244.83   17.46   1
  -6   4  -9   71.95    9.69   1
  -6   4  -8 1858.34   91.92   1
  -6   4  -7  517.50   29.51   1
  -6   4  -6  147.80   11.49   1
  -6   4  -6  116.21    8.37   1
  -6   4  -5   82.21    7.03   1
  -6   4  -5  129.28    9.48   1
  -6   4  -4  430.03   20.00   1
  -6   4  -4  388.06   16.95   1
  -6   4  -3 1821.56   66.04   1
  -6   4  -2  597.04   25.19   1
  -6   4  -1  218.28   10.48   1
  -6   4   0 1457.85   53.39   1
  -6   4   1 1062.27   37.94   1
  -6   4   1  976.28   35.65   1
  -6   4   2 2297.15   82.59   1
  -6   4   2 2526.85   84.72   1
  -6   4   3  749.26   28.41   1
  -6   4   3  646.67   27.40   1
  -6   4   4   51.05    5.54   1
  -6   4   4   71.90    6.42   1
  -6   4   5   18.92    5.23   1
  -6   4   5   10.33    4.18   1
  -6   4   6  948.76   41.62   1
  -6   4   6 1108.26   43.29   1
  -6   4   7  746.92   33.96   1
  -6   4   7  850.16   37.35   1
  -6   4   8 1304.20   53.39   1
  -6   4   8 1048.61   49.22   1
  -6   4   9   18.33    5.78   1
  -6   4   9   28.59    8.35   1
  -6   4  10   21.16    7.54   1
  -6   4  10   27.16    7.01   1
  -6   5  -8  278.43   20.18   1
  -6   5  -7  360.37   22.97   1
  -6   5  -6 2085.84   82.39   1
  -6   5  -5  387.50   19.92   1
  -6   5  -5  358.21   18.06   1
  -6   5  -4  579.37   24.85   1
  -6   5  -4  482.14   19.99   1
  -6   5  -3  362.92   16.52   1
  -6   5  -3  470.41   20.45   1
  -6   5  -2 1830.60   63.71   1
  -6   5  -2 1506.58   58.85   1
  -6   5  -1  545.78   23.29   1
  -6   5   0 1614.22   60.04   1
  -6   5   1    3.16    1.94   1
  -6   5   1    4.23    3.69   1
  -6   5   2   15.09    4.79   1
  -6   5   2   10.06    2.39   1
  -6   5   3  214.12   11.72   1
  -6   5   3  164.95    9.13   1
  -6   5   4 1391.80   54.67   1
  -6   5   4 1587.37   59.56   1
  -6   5   5   64.26    6.73   1
  -6   5   5   47.26    5.96   1
  -6   5   6  193.20   11.77   1
  -6   5   6  178.79   11.18   1
  -6   5   7   39.21    6.40   1
  -6   5   7   33.28    5.80   1
  -6   5   8  758.94   43.59   1
  -6   5   8  956.66   51.88   1
  -6   5   9   77.45    8.65   1
  -6   5   9   49.88    7.70   1
  -6   5  10  712.21   41.02   1
  -6   5  10  827.37   47.85   1
  -6   6  -7  133.53   12.96   1
  -6   6  -6   23.29    6.37   1
  -6   6  -5   30.95    6.36   1
  -6   6  -5   24.32    4.19   1
  -6   6  -4 1019.15   40.92   1
  -6   6  -4 1173.97   49.73   1
  -6   6  -3   50.59    5.72   1
  -6   6  -3   60.36    6.83   1
  -6   6  -2   85.94    7.31   1
  -6   6  -2  101.19    8.09   1
  -6   6  -1    4.27    3.70   1
  -6   6  -1    7.25    4.21   1
  -6   6   0  289.45   14.10   1
  -6   6   0  269.21   14.24   1
  -6   6   1  702.56   28.29   1
  -6   6   1  595.35   28.05   1
  -6   6   2 1263.74   55.61   1
  -6   6   2 1496.40   58.72   1
  -6   6   2 1760.35   53.90   1
  -6   6   3  326.23   16.29   1
  -6   6   3  376.00   17.66   1
  -6   6   3  452.37   18.99   1
  -6   6   4  696.29   29.21   1
  -6   6   4  578.26   27.94   1
  -6   6   5  314.98   17.36   1
  -6   6   5  284.22   15.99   1
  -6   6   6  860.75   38.49   1
  -6   6   6  976.27   41.46   1
  -6   6   7  402.49   24.52   1
  -6   6   7  420.55   26.80   1
  -6   6   8  392.02   25.07   1
  -6   6   8  349.90   20.82   1
  -6   6   9   97.35   10.34   1
  -6   6   9  119.47   12.68   1
  -6   7  -7  523.39   34.21   1
  -6   7  -6   54.08   10.02   1
  -6   7  -5 1225.81   61.58   1
  -6   7  -4  158.48   12.16   1
  -6   7  -4  115.16   10.06   1
  -6   7  -3   37.54    5.20   1
  -6   7  -3   55.12    6.34   1
  -6   7  -2   50.87    5.93   1
  -6   7  -2   60.02    5.56   1
  -6   7  -1 1651.75   71.66   1
  -6   7  -1 2055.56   67.36   1
  -6   7   0  778.80   35.34   1
  -6   7   0  747.91   29.77   1
  -6   7   1  479.91   24.31   1
  -6   7   1  585.18   25.89   1
  -6   7   2  185.65   11.26   1
  -6   7   3  808.55   35.25   1
  -6   7   3  692.11   30.99   1
  -6   7   4    8.44    3.67   1
  -6   7   4   17.62    5.39   1
  -6   7   5  472.58   25.68   1
  -6   7   5  563.64   26.88   1
  -6   7   6   50.36    8.66   1
  -6   7   6   42.93    5.92   1
  -6   7   7  187.81   14.67   1
  -6   7   7  173.49   13.28   1
  -6   7   8   -6.55    7.62   1
  -6   7   8   13.64    7.19   1
  -6   8  -6  113.06   12.86   1
  -6   8  -5  277.21   19.72   1
  -6   8  -4  198.41   14.49   1
  -6   8  -3  878.55   46.02   1
  -6   8  -3  710.92   42.54   1
  -6   8  -2    9.53    5.79   1
  -6   8  -2    8.82    5.51   1
  -6   8  -1   88.72    8.02   1
  -6   8  -1  103.84    8.89   1
  -6   8   0  129.58    9.94   1
  -6   8   0  165.14    9.54   1
  -6   8   1 3082.89  117.52   1
  -6   8   2   10.84    5.24   1
  -6   8   3  688.35   34.32   1
  -6   8   4   13.45    4.71   1
  -6   8   4   18.93    7.69   1
  -6   8   5  249.46   16.21   1
  -6   8   5  193.20   12.80   1
  -6   8   6  254.40   19.53   1
  -6   8   6  208.13   15.47   1
  -6   8   7  299.56   20.84   1
  -6   8   7  240.36   18.27   1
  -6   9  -4    5.28    7.14   1
  -6   9  -3   12.53    5.18   1
  -6   9  -2  245.60   17.12   1
  -6   9  -2  260.84   16.99   1
  -6   9  -1 1176.21   61.55   1
  -6   9   0  328.53   21.03   1
  -6   9   1  477.14   28.21   1
  -6   9   2   -1.87    7.34   1
  -6   9   3  200.15   15.17   1
  -6   9   4  205.47   15.68   1
  -6   9   5   14.52    6.01   1
  -6   9   6  199.58   15.47   1
  -6   9   6  146.90   12.97   1
  -6  10  -1   -5.13    4.73   1
  -6  10   0  245.71   18.94   1
  -6  10   1    3.78    5.26   1
  -6  10   2  525.06   32.20   1
  -6  10   3   30.12    6.63   1
  -5 -11  -2   68.28    8.60   1
  -5 -11  -1  297.78   20.82   1
  -5 -11   0   68.46    7.64   1
  -5 -11   0   52.79    7.72   1
  -5 -11   1   52.79    7.55   1
  -5 -11   1   56.75    7.23   1
  -5 -11   2   46.59    8.10   1
  -5 -11   2   44.89    6.55   1
  -5 -11   3   42.35    7.02   1
  -5 -10  -4   32.34   11.14   1
  -5 -10  -3 1368.05   72.51   1
  -5 -10  -2   15.75    7.38   1
  -5 -10  -1   39.79    6.25   1
  -5 -10   0   58.39    7.52   1
  -5 -10   0   44.67    6.95   1
  -5 -10   1 1415.71   73.69   1
  -5 -10   1 1423.64   70.32   1
  -5 -10   2   -5.58    3.66   1
  -5 -10   2    3.01    4.26   1
  -5 -10   3  324.10   17.50   1
  -5 -10   3  233.20   17.42   1
  -5 -10   4   -1.12    4.71   1
  -5 -10   5    8.08    5.23   1
  -5 -10   6   10.20    5.34   1
  -5  -9  -6  433.53   28.83   1
  -5  -9  -5  547.88   32.50   1
  -5  -9  -4   44.12    6.84   1
  -5  -9  -3  118.02   10.14   1
  -5  -9  -2   36.30    7.16   1
  -5  -9  -1 1118.91   46.01   1
  -5  -9  -1 1008.30   45.13   1
  -5  -9   0  695.52   27.58   1
  -5  -9   0  637.66   29.96   1
  -5  -9   1   27.71    5.90   1
  -5  -9   1   28.07    5.17   1
  -5  -9   2   13.28    5.62   1
  -5  -9   2    8.52    3.77   1
  -5  -9   3  570.81   26.21   1
  -5  -9   3  600.02   27.40   1
  -5  -9   4   25.87    6.33   1
  -5  -9   4   15.98    4.47   1
  -5  -9   5  420.06   25.12   1
  -5  -9   6   63.19    7.90   1
  -5  -9   7   19.15    6.11   1
  -5  -8  -7   62.21    9.85   1
  -5  -8  -6  561.64   32.81   1
  -5  -8  -5  174.73   13.10   1
  -5  -8  -4  611.77   25.33   1
  -5  -8  -3   35.91    5.72   1
  -5  -8  -2  519.13   22.61   1
  -5  -8  -2  440.48   21.39   1
  -5  -8  -1  507.10   23.85   1
  -5  -8  -1  567.51   23.47   1
  -5  -8   0  574.41   25.51   1
  -5  -8   0  615.18   22.03   1
  -5  -8   1   61.02    5.28   1
  -5  -8   1   50.98    6.50   1
  -5  -8   2 2272.07   80.50   1
  -5  -8   2 2188.75   79.05   1
  -5  -8   3  358.16   17.17   1
  -5  -8   3  326.22   16.76   1
  -5  -8   4   99.93    7.61   1
  -5  -8   4   97.61    8.13   1
  -5  -8   5   41.52    4.51   1
  -5  -8   5   43.83    7.14   1
  -5  -8   6  207.56   13.72   1
  -5  -8   7  109.75   10.20   1
  -5  -8   8  483.49   30.73   1
  -5  -8   9    7.59    5.93   1
  -5  -7  -8  436.17   26.86   1
  -5  -7  -7  343.70   21.51   1
  -5  -7  -6 1258.57   55.31   1
  -5  -7  -5  389.91   20.28   1
  -5  -7  -4   12.28    4.71   1
  -5  -7  -3  188.68   10.98   1
  -5  -7  -2  719.85   29.41   1
  -5  -7  -2  688.80   28.94   1
  -5  -7  -1  913.49   36.42   1
  -5  -7  -1  966.95   35.84   1
  -5  -7   0  960.55   36.19   1
  -5  -7   0  969.92   36.82   1
  -5  -7   1  160.54    9.38   1
  -5  -7   1  159.19    9.05   1
  -5  -7   2  229.63   11.19   1
  -5  -7   2  214.26   11.12   1
  -5  -7   3  193.73   10.01   1
  -5  -7   3  195.72   10.34   1
  -5  -7   4 3225.31  106.99   1
  -5  -7   4 3135.85  102.99   1
  -5  -7   5   47.77    5.87   1
  -5  -7   5   45.35    4.85   1
  -5  -7   6   17.37    3.27   1
  -5  -7   8  316.39   19.14   1
  -5  -7   9   51.75    7.59   1
  -5  -7  10 1041.94   58.57   1
  -5  -6  -9  142.90   12.66   1
  -5  -6  -8   55.60    7.43   1
  -5  -6  -7  337.48   19.57   1
  -5  -6  -6   22.28    6.69   1
  -5  -6  -5  719.65   30.20   1
  -5  -6  -4  296.73   15.60   1
  -5  -6  -3 2543.49   87.87   1
  -5  -6  -3 2291.76   84.60   1
  -5  -6  -2   52.02    5.71   1
  -5  -6  -2   53.54    3.87   1
  -5  -6  -1   90.92    5.84   1
  -5  -6  -1   96.39    6.89   1
  -5  -6   0 1610.87   58.67   1
  -5  -6   0 1656.99   53.24   1
  -5  -6   1 2777.43   94.68   1
  -5  -6   1 2852.76   90.21   1
  -5  -6   2 3427.77  116.45   1
  -5  -6   2 3559.29  116.22   1
  -5  -6   3 1802.87   62.82   1
  -5  -6   4   42.69    5.25   1
  -5  -6   5  749.81   30.72   1
  -5  -6   6  358.66   18.07   1
  -5  -6   7  128.86    8.21   1
  -5  -6   8   71.89    7.33   1
  -5  -6   9    9.87    5.57   1
  -5  -6  10    9.48    5.72   1
  -5  -5  -9    3.47    4.69   1
  -5  -5  -8    6.49    4.73   1
  -5  -5  -7 1367.92   56.01   1
  -5  -5  -6  400.18   19.42   1
  -5  -5  -5 1980.72   69.87   1
  -5  -5  -4    1.72    3.83   1
  -5  -5  -3  634.33   23.75   1
  -5  -5  -3  574.14   24.45   1
  -5  -5  -2   12.68    3.64   1
  -5  -5  -2   15.12    2.55   1
  -5  -5  -1 2212.26   73.88   1
  -5  -5  -1 2178.25   73.87   1
  -5  -5   0  620.18   22.08   1
  -5  -5   0  605.50   22.93   1
  -5  -5   1   39.80    5.22   1
  -5  -5   2 2294.90   75.99   1
  -5  -5   3 2634.01   87.82   1
  -5  -5   4   31.92    3.83   1
  -5  -5   5 2524.36   89.36   1
  -5  -5   6    6.06    3.45   1
  -5  -5   7  278.04   14.07   1
  -5  -5   7  267.25   13.22   1
  -5  -5   8   22.72    5.13   1
  -5  -5   9 1406.87   57.75   1
  -5  -5  10   18.79    7.77   1
  -5  -5  11  531.27   33.57   1
  -5  -4 -10  199.35   13.63   1
  -5  -4 -10  151.65   12.40   1
  -5  -4  -9  874.34   46.99   1
  -5  -4  -8  303.51   14.63   1
  -5  -4  -7   -5.67    3.75   1
  -5  -4  -6   28.47    4.69   1
  -5  -4  -5  790.21   30.09   1
  -5  -4  -4 2183.24   74.97   1
  -5  -4  -3  236.84   11.50   1
  -5  -4  -3  239.87   10.53   1
  -5  -4  -2    3.71    4.34   1
  -5  -4  -2    9.61    1.83   1
  -5  -4  -1 1041.08   35.65   1
  -5  -4  -1 1057.05   34.33   1
  -5  -4  -1  989.41   40.58   1
  -5  -4   0  373.14   13.74   1
  -5  -4   0  371.52   14.31   1
  -5  -4   1 5066.77  161.23   1
  -5  -4   2  875.99   30.65   1
  -5  -4   3 2100.49   69.81   1
  -5  -4   4 1331.54   46.33   1
  -5  -4   5   32.96    4.38   1
  -5  -4   6  808.91   30.21   1
  -5  -4   7 2622.20   98.21   1
  -5  -4   7 2644.18   93.29   1
  -5  -4   8  309.21   15.11   1
  -5  -4   8  312.11   15.28   1
  -5  -4   9   11.75    4.99   1
  -5  -4  10  136.48   10.85   1
  -5  -4  11  289.40   19.40   1
  -5  -3 -10  383.24   26.42   1
  -5  -3 -10  539.98   30.65   1
  -5  -3  -9    0.93    3.71   1
  -5  -3  -9    3.15    4.91   1
  -5  -3  -8  530.18   25.77   1
  -5  -3  -7   95.35    7.11   1
  -5  -3  -6 2637.97   87.73   1
  -5  -3  -5   13.52    5.02   1
  -5  -3  -4  304.19   12.65   1
  -5  -3  -3  496.07   17.61   1
  -5  -3  -3  443.64   16.79   1
  -5  -3  -3  467.17   16.08   1
  -5  -3  -2 2352.15   97.62   1
  -5  -3  -2 2859.18   89.03   1
  -5  -3  -2 3003.42   91.07   1
  -5  -3  -2 2935.33   98.04   1
  -5  -3  -1    5.67    2.26   1
  -5  -3  -1   10.41    3.22   1
  -5  -3  -1    8.52    2.04   1
  -5  -3   0 1494.12   49.94   1
  -5  -3   1  132.02    7.21   1
  -5  -3   1  152.59    7.58   1
  -5  -3   2 1778.42   58.88   1
  -5  -3   3   86.12    5.70   1
  -5  -3   4 2863.82   94.06   1
  -5  -3   5 1605.58   56.10   1
  -5  -3   6 1359.90   45.47   1
  -5  -3   6 1307.16   48.09   1
  -5  -3   7   25.03    4.75   1
  -5  -3   7   30.10    4.22   1
  -5  -3   8 2459.72   91.95   1
  -5  -3   8 2377.93   85.44   1
  -5  -3   9  569.56   22.22   1
  -5  -3   9  502.33   23.66   1
  -5  -3  10 1227.22   49.58   1
  -5  -3  11   17.34    6.16   1
  -5  -3  12   52.50    9.20   1
  -5  -2 -11   36.24    7.17   1
  -5  -2 -10  104.77    9.23   1
  -5  -2 -10  128.35   11.49   1
  -5  -2  -9  590.22   29.34   1
  -5  -2  -9  479.16   24.45   1
  -5  -2  -8  843.27   30.56   1
  -5  -2  -7   24.77    4.15   1
  -5  -2  -6   14.37    3.64   1
  -5  -2  -5   19.58    3.59   1
  -5  -2  -4 3103.11  102.13   1
  -5  -2  -3  250.95   11.91   1
  -5  -2  -3  314.81   12.09   1
  -5  -2  -2  132.55    5.96   1
  -5  -2  -2  137.19    5.71   1
  -5  -2  -2  131.41    7.31   1
  -5  -2  -1  412.16   16.62   1
  -5  -2  -1  433.36   15.89   1
  -5  -2  -1  379.04   14.40   1
  -5  -2   0 9868.45  304.97   1
  -5  -2   010352.34  333.10   1
  -5  -2   1 3884.25  120.15   1
  -5  -2   1 3883.64  138.34   1
  -5  -2   2 9686.89  302.26   1
  -5  -2   3    7.82    3.14   1
  -5  -2   4  352.38   14.69   1
  -5  -2   4  380.97   14.90   1
  -5  -2   5    4.38    3.14   1
  -5  -2   5   -1.02    2.55   1
  -5  -2   6 1872.84   65.42   1
  -5  -2   6 1864.74   64.79   1
  -5  -2   7   58.31    5.56   1
  -5  -2   7   71.42    5.71   1
  -5  -2   8  799.11   29.30   1
  -5  -2   8  760.29   30.88   1
  -5  -2   9    7.63    4.01   1
  -5  -2   9    4.74    4.46   1
  -5  -2  10  138.72   10.21   1
  -5  -2  11   60.65    9.06   1
  -5  -2  12  241.11   17.43   1
  -5  -1 -11  969.84   53.57   1
  -5  -1 -10   30.23    8.60   1
  -5  -1  -9   16.32    5.86   1
  -5  -1  -9    5.75    3.50   1
  -5  -1  -8   47.70    5.03   1
  -5  -1  -7 1837.44   67.68   1
  -5  -1  -6 1473.17   49.83   1
  -5  -1  -5  157.86    8.55   1
  -5  -1  -4  149.16    8.05   1
  -5  -1  -3   20.60    3.18   1
  -5  -1  -3   24.62    2.03   1
  -5  -1  -2 2315.83   72.53   1
  -5  -1  -2 2128.86   68.70   1
  -5  -1  -2 2173.08   73.19   1
  -5  -1  -1 2059.58   63.53   1
  -5  -1  -1 1847.36   61.81   1
  -5  -1  -1 1939.21   68.44   1
  -5  -1   0  229.03    8.99   1
  -5  -1   0  176.60    8.88   1
  -5  -1   1  231.40    9.18   1
  -5  -1   1  157.35    8.25   1
  -5  -1   2  699.42   24.10   1
  -5  -1   2  647.96   24.29   1
  -5  -1   3 5050.79  162.81   1
  -5  -1   3 5251.03  162.68   1
  -5  -1   4 5020.14  161.02   1
  -5  -1   4 4981.22  159.89   1
  -5  -1   5 1726.32   54.52   1
  -5  -1   5 1714.44   56.37   1
  -5  -1   5 1432.00   62.07   1
  -5  -1   6    7.18    2.86   1
  -5  -1   6   -1.14    3.01   1
  -5  -1   7   41.17    4.70   1
  -5  -1   7    5.13    3.50   1
  -5  -1   8  379.63   16.84   1
  -5  -1   8  327.84   14.95   1
  -5  -1   9 1880.07   74.28   1
  -5  -1   9 1701.76   65.50   1
  -5  -1  10  548.39   24.80   1
  -5  -1  10  597.16   27.14   1
  -5  -1  11  870.88   42.54   1
  -5  -1  12   60.30    8.57   1
  -5   0 -11   97.85   10.46   1
  -5   0  -9 1527.88   60.98   1
  -5   0  -9 1225.27   46.01   1
  -5   0  -7   28.63    3.76   1
  -5   0  -5 1720.73   59.06   1
  -5   0  -3  154.49    6.05   1
  -5   0  -3  171.98    8.38   1
  -5   0  -1 1245.56   39.72   1
  -5   0  -1 1289.99   40.46   1
  -5   0  -1 1134.45   38.53   1
  -5   0  -1 1113.70   43.06   1
  -5   0   110801.48  313.31   1
  -5   0   110322.12  314.92   1
  -5   0   1 9685.57  344.02   1
  -5   0   3 9194.78  289.37   1
  -5   0   3 9322.64  287.01   1
  -5   0   5  888.50   31.62   1
  -5   0   5  877.93   29.45   1
  -5   0   5  781.04   33.27   1
  -5   0   5  882.65   31.06   1
  -5   0   7 1454.01   51.05   1
  -5   0   7 1361.50   50.88   1
  -5   0   9  519.14   24.18   1
  -5   0   9  580.30   21.97   1
  -5   0  11  783.88   42.82   1
  -5   1 -11  939.88   54.65   1
  -5   1 -10    0.44    5.40   1
  -5   1  -9   14.14    8.02   1
  -5   1  -8   72.03    7.07   1
  -5   1  -8   49.04    5.26   1
  -5   1  -7 1950.68   72.63   1
  -5   1  -7 2399.46   83.63   1
  -5   1  -6 1395.86   48.57   1
  -5   1  -5  177.14    9.07   1
  -5   1  -4  172.37    8.11   1
  -5   1  -3   43.85    2.95   1
  -5   1  -3   78.42    5.28   1
  -5   1  -2 2248.69   77.40   1
  -5   1  -2 2414.84   75.32   1
  -5   1  -1 1847.29   62.81   1
  -5   1  -1 2146.98   65.06   1
  -5   1  -1 1995.78   68.27   1
  -5   1  -1 1927.29   68.88   1
  -5   1   0  164.69    8.55   1
  -5   1   0  201.97    8.21   1
  -5   1   0  241.41    9.58   1
  -5   1   1  155.05    6.90   1
  -5   1   1  159.74    8.61   1
  -5   1   2  618.29   22.75   1
  -5   1   2  650.49   22.81   1
  -5   1   3 4830.49  158.30   1
  -5   1   3 4973.83  157.59   1
  -5   1   3 5016.08  158.38   1
  -5   1   4 5061.00  157.94   1
  -5   1   4 4916.82  153.74   1
  -5   1   4 4661.11  164.21   1
  -5   1   5 1731.24   57.13   1
  -5   1   5 1700.21   58.72   1
  -5   1   5 1569.42   59.84   1
  -5   1   5 1640.02   56.88   1
  -5   1   6   -2.03    3.06   1
  -5   1   6    5.14    3.13   1
  -5   1   7   11.17    3.84   1
  -5   1   7   17.32    3.69   1
  -5   1   8  355.48   16.75   1
  -5   1   8  305.14   15.62   1
  -5   1   9 1742.92   62.20   1
  -5   1   9 1898.94   74.84   1
  -5   1  10  514.33   25.58   1
  -5   1  10  583.49   28.98   1
  -5   1  11  724.50   41.27   1
  -5   1  11  877.05   46.09   1
  -5   1  12   53.84    8.75   1
  -5   2 -11   39.84    7.64   1
  -5   2 -10  139.91   12.74   1
  -5   2  -9  624.14   29.11   1
  -5   2  -8 1062.20   41.54   1
  -5   2  -8  830.06   37.77   1
  -5   2  -7   37.50    4.33   1
  -5   2  -7   41.51    5.93   1
  -5   2  -6   11.68    2.70   1
  -5   2  -6   11.51    4.60   1
  -5   2  -5   16.09    3.08   1
  -5   2  -4 3176.38  107.00   1
  -5   2  -3  301.12   12.59   1
  -5   2  -3  287.78   11.87   1
  -5   2  -2  141.80    6.86   1
  -5   2  -2  128.41    6.07   1
  -5   2  -1  412.27   17.48   1
  -5   2  -1  447.08   16.69   1
  -5   2   0 9471.58  309.16   1
  -5   2   0 9013.48  316.23   1
  -5   2   010223.67  291.06   1
  -5   2   1 3818.09  126.45   1
  -5   2   1 3931.07  124.33   1
  -5   2   2 9939.35  304.29   1
  -5   2   2 9589.50  310.69   1
  -5   2   3    9.55    3.11   1
  -5   2   3    7.18    2.06   1
  -5   2   3    4.22    3.65   1
  -5   2   4  371.70   12.08   1
  -5   2   4  328.40   13.55   1
  -5   2   4  333.42   15.60   1
  -5   2   4  378.08   14.62   1
  -5   2   5    0.54    3.25   1
  -5   2   5    1.30    1.44   1
  -5   2   5   -0.13    4.19   1
  -5   2   6 2040.67   70.32   1
  -5   2   6 1920.66   68.28   1
  -5   2   7   51.70    6.60   1
  -5   2   7   76.57    5.88   1
  -5   2   8  842.85   34.04   1
  -5   2   8  693.83   29.79   1
  -5   2   9   10.24    5.29   1
  -5   2   9    4.15    4.70   1
  -5   2  10  156.37   10.94   1
  -5   2  10  189.06   10.81   1
  -5   2  11   79.44   10.94   1
  -5   2  11   39.77    7.13   1
  -5   2  12  233.21   18.58   1
  -5   3 -10  519.89   33.07   1
  -5   3  -9   11.38    5.93   1
  -5   3  -8  631.58   29.27   1
  -5   3  -7   94.76    6.06   1
  -5   3  -7  138.20    9.56   1
  -5   3  -6 2507.99   94.50   1
  -5   3  -6 3288.12  105.60   1
  -5   3  -5   14.28    3.80   1
  -5   3  -5   16.41    4.52   1
  -5   3  -4  323.53   13.86   1
  -5   3  -3  493.36   18.04   1
  -5   3  -3  440.00   18.70   1
  -5   3  -2 2651.62   99.13   1
  -5   3  -2 2957.27   94.12   1
  -5   3  -1    9.14    2.91   1
  -5   3   0 1566.94   50.75   1
  -5   3   0 1442.70   50.68   1
  -5   3   1  155.75    6.99   1
  -5   3   1  158.48    7.81   1
  -5   3   2 1871.43   59.38   1
  -5   3   2 1754.03   60.50   1
  -5   3   3  119.08    6.82   1
  -5   3   3   66.40    4.71   1
  -5   3   3   75.70    5.05   1
  -5   3   4 2929.95   88.17   1
  -5   3   4 2983.77   96.75   1
  -5   3   4 2702.41   94.80   1
  -5   3   5 1541.91   55.58   1
  -5   3   5 1771.71   57.33   1
  -5   3   6 1456.29   50.40   1
  -5   3   6 1314.42   49.70   1
  -5   3   7   26.78    4.49   1
  -5   3   7   16.88    4.40   1
  -5   3   8 2792.61   95.37   1
  -5   3   8 2413.50   84.06   1
  -5   3   9  587.53   27.47   1
  -5   3   9  540.83   25.36   1
  -5   3  10 1480.92   61.46   1
  -5   3  10 1182.17   52.93   1
  -5   3  11   16.55    6.51   1
  -5   3  11   22.36    6.76   1
  -5   3  12   28.75    6.97   1
  -5   4 -10  215.18   17.73   1
  -5   4  -9 1198.54   55.53   1
  -5   4  -8  336.40   18.14   1
  -5   4  -7   -1.31    4.68   1
  -5   4  -7   -1.07    1.88   1
  -5   4  -6   13.59    2.77   1
  -5   4  -6   19.25    5.40   1
  -5   4  -5  814.81   33.71   1
  -5   4  -5 1055.75   37.08   1
  -5   4  -4 2798.30   90.42   1
  -5   4  -4 2201.77   79.62   1
  -5   4  -3  304.08   12.35   1
  -5   4  -2   10.50    3.06   1
  -5   4  -1 1076.47   39.45   1
  -5   4   0  394.18   14.94   1
  -5   4   0  348.83   13.59   1
  -5   4   1 5472.88  172.22   1
  -5   4   1 4999.36  165.88   1
  -5   4   1 5272.14  172.16   1
  -5   4   2  864.91   30.37   1
  -5   4   2  924.49   33.51   1
  -5   4   2  928.32   34.22   1
  -5   4   3 2099.61   71.81   1
  -5   4   3 2043.70   71.88   1
  -5   4   3 2252.81   73.86   1
  -5   4   4 1393.29   47.64   1
  -5   4   4 1250.58   46.32   1
  -5   4   5   16.49    3.83   1
  -5   4   5   43.49    5.14   1
  -5   4   6  871.26   33.30   1
  -5   4   6  797.94   29.07   1
  -5   4   7 2948.12  101.50   1
  -5   4   7 2621.70   89.93   1
  -5   4   8  358.04   15.66   1
  -5   4   8  265.68   15.34   1
  -5   4   9   17.09    5.56   1
  -5   4   9    7.39    3.98   1
  -5   4  10  160.31   12.20   1
  -5   4  10  125.21   10.98   1
  -5   4  11  327.45   21.42   1
  -5   4  11  298.51   18.77   1
  -5   5  -9    9.33    5.71   1
  -5   5  -8    1.89    5.07   1
  -5   5  -7 1711.38   70.95   1
  -5   5  -6  357.22   18.90   1
  -5   5  -6  478.23   21.64   1
  -5   5  -5 2519.42   84.99   1
  -5   5  -5 2047.94   78.52   1
  -5   5  -4    5.88    2.99   1
  -5   5  -4    0.00    1.21   1
  -5   5  -3  683.39   27.74   1
  -5   5  -3  860.91   29.62   1
  -5   5  -2   23.90    4.39   1
  -5   5  -2   18.43    3.72   1
  -5   5  -1 2946.38   92.44   1
  -5   5  -1 2449.48   87.77   1
  -5   5  -1 2471.17   87.24   1
  -5   5   0  659.05   24.45   1
  -5   5   0  575.50   20.45   1
  -5   5   0  665.28   24.53   1
  -5   5   1   46.05    3.63   1
  -5   5   1   40.74    4.97   1
  -5   5   1   46.67    3.10   1
  -5   5   2 2535.22   82.80   1
  -5   5   2 2207.86   78.82   1
  -5   5   2 2345.18   80.15   1
  -5   5   3 2762.84   86.80   1
  -5   5   3 2881.97   94.15   1
  -5   5   3 2594.30   90.99   1
  -5   5   4   26.45    4.09   1
  -5   5   4   37.89    2.89   1
  -5   5   4   45.90    5.29   1
  -5   5   5 2411.20   84.20   1
  -5   5   6   11.99    4.22   1
  -5   5   6    9.53    5.97   1
  -5   5   7  246.58   14.44   1
  -5   5   7  294.75   15.70   1
  -5   5   8   26.51    5.72   1
  -5   5   8   37.20    5.32   1
  -5   5   9 1726.24   59.09   1
  -5   5   9 1262.47   59.14   1
  -5   5  10    3.59    4.90   1
  -5   5  10   14.00    8.14   1
  -5   5  11  534.78   32.52   1
  -5   5  11  663.99   38.98   1
  -5   6  -9  175.01   15.71   1
  -5   6  -8   87.33    9.25   1
  -5   6  -7  402.51   21.17   1
  -5   6  -6   29.50    6.09   1
  -5   6  -5  854.91   37.30   1
  -5   6  -4  393.73   18.77   1
  -5   6  -4  358.59   15.22   1
  -5   6  -3 2638.02   95.89   1
  -5   6  -3 3170.37  103.78   1
  -5   6  -2   76.47    4.73   1
  -5   6  -2   59.38    5.57   1
  -5   6  -2   56.46    5.06   1
  -5   6  -1  120.51    7.44   1
  -5   6  -1  104.97    7.56   1
  -5   6  -1  114.91    6.03   1
  -5   6   0 1826.38   65.46   1
  -5   6   0 1765.36   68.39   1
  -5   6   0 2161.97   65.98   1
  -5   6   1 2910.81  100.93   1
  -5   6   1 3561.04  110.59   1
  -5   6   1 2588.60  101.00   1
  -5   6   1 3107.42  106.42   1
  -5   6   2 4431.00  137.90   1
  -5   6   2 3366.41  115.55   1
  -5   6   2 3560.55  120.35   1
  -5   6   2 3845.92  131.85   1
  -5   6   3 2217.47   73.92   1
  -5   6   3 1716.08   64.05   1
  -5   6   3 1847.55   68.12   1
  -5   6   3 1849.43   65.44   1
  -5   6   4   46.70    4.55   1
  -5   6   4   48.09    3.85   1
  -5   6   4   41.66    5.47   1
  -5   6   4   48.15    3.33   1
  -5   6   5  775.59   30.90   1
  -5   6   5  687.21   29.29   1
  -5   6   6  387.41   18.87   1
  -5   6   6  350.83   17.26   1
  -5   6   7  175.56   11.86   1
  -5   6   7  143.80    9.74   1
  -5   6   8   55.64    7.02   1
  -5   6   8   48.11    6.52   1
  -5   6   9   11.75    5.33   1
  -5   6   9    5.82    5.46   1
  -5   6  10   16.16    5.81   1
  -5   6  10    0.92    6.00   1
  -5   7  -8  472.90   31.57   1
  -5   7  -7  388.04   24.70   1
  -5   7  -6 1529.50   64.52   1
  -5   7  -5  465.31   23.73   1
  -5   7  -4    9.21    4.46   1
  -5   7  -4   18.23    3.45   1
  -5   7  -3  193.26    9.32   1
  -5   7  -3  210.65   11.75   1
  -5   7  -3  178.55    9.90   1
  -5   7  -2  905.21   35.51   1
  -5   7  -2  764.45   33.72   1
  -5   7  -2  778.40   32.51   1
  -5   7  -1 1204.31   45.47   1
  -5   7  -1 1010.50   42.25   1
  -5   7  -1 1057.36   37.11   1
  -5   7   0 1173.39   44.12   1
  -5   7   0 1009.74   40.80   1
  -5   7   0 1009.94   38.94   1
  -5   7   1  153.06    9.96   1
  -5   7   1  188.64    9.59   1
  -5   7   1  167.86    8.90   1
  -5   7   1  138.99    8.56   1
  -5   7   2  221.25   10.53   1
  -5   7   2  203.77    9.45   1
  -5   7   2  244.88   12.26   1
  -5   7   2  243.27   12.23   1
  -5   7   3  186.27    9.93   1
  -5   7   3  220.94   12.62   1
  -5   7   3  185.83    9.34   1
  -5   7   4 3441.56  120.08   1
  -5   7   4 2968.57  109.75   1
  -5   7   4 2911.50  109.24   1
  -5   7   5   58.54    6.39   1
  -5   7   5   43.23    7.60   1
  -5   7   6   19.41    4.63   1
  -5   7   6   20.66    5.46   1
  -5   7   7   55.04    7.77   1
  -5   7   7   95.71    9.21   1
  -5   7   8  303.33   20.22   1
  -5   7   8  233.33   16.97   1
  -5   7   9   74.28    8.31   1
  -5   7   9   61.03    8.35   1
  -5   7  10 1177.74   63.17   1
  -5   7  10 1067.18   57.87   1
  -5   8  -7   38.74    7.67   1
  -5   8  -6  694.25   39.41   1
  -5   8  -5  181.03   13.27   1
  -5   8  -4  648.87   30.09   1
  -5   8  -4  621.21   25.19   1
  -5   8  -4  569.24   27.81   1
  -5   8  -3   46.96    5.99   1
  -5   8  -3   35.34    4.61   1
  -5   8  -3   43.85    6.23   1
  -5   8  -2  508.85   24.74   1
  -5   8  -2  514.88   24.80   1
  -5   8  -2  648.41   28.36   1
  -5   8  -1  683.25   29.68   1
  -5   8  -1  669.67   28.27   1
  -5   8  -1  558.64   26.92   1
  -5   8   0  590.28   27.65   1
  -5   8   0  630.36   28.52   1
  -5   8   0  723.03   32.25   1
  -5   8   1   71.27    5.33   1
  -5   8   1   53.38    4.70   1
  -5   8   1   55.35    7.63   1
  -5   8   2 2174.37   85.90   1
  -5   8   2 2039.14   80.97   1
  -5   8   2 2535.18   88.97   1
  -5   8   3  317.93   17.12   1
  -5   8   3  387.68   14.71   1
  -5   8   3  372.50   19.38   1
  -5   8   4   93.86    7.46   1
  -5   8   4  111.37    8.76   1
  -5   8   4   85.97    6.32   1
  -5   8   5   41.40    4.65   1
  -5   8   5   52.23    5.41   1
  -5   8   5   41.35    6.33   1
  -5   8   6  237.36   13.51   1
  -5   8   6  245.33   15.78   1
  -5   8   7   95.24    9.80   1
  -5   8   7  133.19   11.38   1
  -5   8   8  525.26   33.14   1
  -5   8   8  443.69   30.07   1
  -5   8   9   -0.85    8.41   1
  -5   8   9    9.29    5.97   1
  -5   9  -6  490.02   29.96   1
  -5   9  -5  574.33   33.46   1
  -5   9  -4   61.70    7.37   1
  -5   9  -4   37.62    5.68   1
  -5   9  -3  124.27    9.82   1
  -5   9  -3  110.93    9.06   1
  -5   9  -3  163.10   10.59   1
  -5   9  -2   33.65    6.25   1
  -5   9  -2   42.67    6.27   1
  -5   9  -2   35.92    5.15   1
  -5   9  -1 1218.22   48.71   1
  -5   9  -1 1369.31   57.98   1
  -5   9  -1 1321.72   55.05   1
  -5   9   0  741.37   32.52   1
  -5   9   0  720.61   33.57   1
  -5   9   0  670.61   30.57   1
  -5   9   1   27.45    7.46   1
  -5   9   1   20.54    4.27   1
  -5   9   2   17.36    4.18   1
  -5   9   2    4.61    4.47   1
  -5   9   3  675.32   28.46   1
  -5   9   3  570.44   29.04   1
  -5   9   4   25.46    4.74   1
  -5   9   4   20.09    5.60   1
  -5   9   5  377.76   26.14   1
  -5   9   5  524.49   30.62   1
  -5   9   6   77.97    9.29   1
  -5   9   6   78.65    8.90   1
  -5   9   7   23.68    8.64   1
  -5   9   7   10.74    7.00   1
  -5  10  -4   28.22    5.76   1
  -5  10  -3 1498.80   77.23   1
  -5  10  -2   11.22    4.43   1
  -5  10  -2    6.47    3.58   1
  -5  10  -1   59.73    7.83   1
  -5  10   0   37.01    6.42   1
  -5  10   1 1681.82   82.11   1
  -5  10   2   -7.12    4.63   1
  -5  10   3  310.97   20.89   1
  -5  10   4    6.24    4.16   1
  -5  10   4    4.76    5.02   1
  -5  10   5   30.52    8.36   1
  -5  10   5   14.32    4.60   1
  -5  10   6   -7.63    7.75   1
  -5  10   6  -10.15    6.45   1
  -5  11  -1  289.46   19.12   1
  -5  11   0   67.27    9.75   1
  -5  11   1   73.83    8.70   1
  -5  11   2   43.67    7.70   1
  -5  11   3   52.67    7.49   1
  -4 -12  -1   14.31    7.21   1
  -4 -12  -1   10.27    6.89   1
  -4 -12   0   -2.55    4.58   1
  -4 -12   0   -2.57    4.45   1
  -4 -12   1  652.74   37.98   1
  -4 -12   1  618.40   38.28   1
  -4 -12   2   35.56    6.83   1
  -4 -11  -4    1.35    5.85   1
  -4 -11  -3   70.91    8.52   1
  -4 -11  -2  168.57   13.89   1
  -4 -11  -2  171.44   11.14   1
  -4 -11  -1  739.87   43.56   1
  -4 -11  -1  726.93   36.73   1
  -4 -11   0   -3.07    4.58   1
  -4 -11   0    8.69    4.57   1
  -4 -11   1   63.62    6.77   1
  -4 -11   1   48.45    7.44   1
  -4 -11   2   22.45    5.83   1
  -4 -11   2   34.96    6.29   1
  -4 -11   3  421.90   23.06   1
  -4 -11   4  907.23   49.09   1
  -4 -11   5  172.95   14.19   1
  -4 -10  -6  414.21   24.30   1
  -4 -10  -5   12.86    8.25   1
  -4 -10  -4 1382.70   69.20   1
  -4 -10  -3   43.95    6.72   1
  -4 -10  -2   79.52    8.74   1
  -4 -10  -2   54.15    6.26   1
  -4 -10  -1   56.25    7.13   1
  -4 -10  -1   52.66    6.94   1
  -4 -10   0  548.53   26.19   1
  -4 -10   0  524.65   25.27   1
  -4 -10   1   21.14    6.43   1
  -4 -10   1   20.97    4.30   1
  -4 -10   2  289.31   16.60   1
  -4 -10   2  354.31   16.73   1
  -4 -10   3   -4.38    3.01   1
  -4 -10   3    2.38    4.77   1
  -4 -10   4  252.74   16.47   1
  -4 -10   5   16.82    5.89   1
  -4 -10   6 1114.09   59.31   1
  -4 -10   7    1.14    7.34   1
  -4  -9  -8  325.58   23.31   1
  -4  -9  -7  463.83   27.49   1
  -4  -9  -6  502.30   30.22   1
  -4  -9  -5  370.52   21.32   1
  -4  -9  -4   43.20    6.69   1
  -4  -9  -3  117.31    7.61   1
  -4  -9  -3  132.82    9.59   1
  -4  -9  -2 1047.07   44.01   1
  -4  -9  -2 1177.77   46.96   1
  -4  -9  -1  857.11   29.81   1
  -4  -9  -1  864.77   37.49   1
  -4  -9   0   52.23    6.13   1
  -4  -9   0   56.30    6.43   1
  -4  -9   1  235.69   12.42   1
  -4  -9   1  242.03   12.83   1
  -4  -9   2  166.10    9.55   1
  -4  -9   2  172.50   10.27   1
  -4  -9   3  767.01   33.91   1
  -4  -9   3  855.42   35.23   1
  -4  -9   4 1161.67   48.24   1
  -4  -9   4 1074.06   46.31   1
  -4  -9   5  145.80   10.46   1
  -4  -9   6  667.87   32.25   1
  -4  -9   7   42.98    6.39   1
  -4  -9   8  729.45   41.21   1
  -4  -9   9  224.73   17.41   1
  -4  -8  -9  652.19   41.20   1
  -4  -8  -8   -7.72    5.11   1
  -4  -8  -7   -0.87    6.84   1
  -4  -8  -6   99.73    9.04   1
  -4  -8  -5  742.94   33.81   1
  -4  -8  -4 1013.40   41.92   1
  -4  -8  -4 1281.30   48.93   1
  -4  -8  -3 3130.40  108.62   1
  -4  -8  -3 2740.48  100.40   1
  -4  -8  -2   64.74    4.95   1
  -4  -8  -2   73.24    7.43   1
  -4  -8  -1    9.56    5.53   1
  -4  -8  -1    5.69    2.88   1
  -4  -8   0   73.48    6.05   1
  -4  -8   0   65.66    5.49   1
  -4  -8   1 4912.43  161.38   1
  -4  -8   1 4885.25  158.83   1
  -4  -8   2  626.04   25.36   1
  -4  -8   2  637.92   25.63   1
  -4  -8   3   34.03    4.06   1
  -4  -8   3   44.68    6.35   1
  -4  -8   4   24.53    4.71   1
  -4  -8   4   24.36    3.86   1
  -4  -8   5  472.48   22.51   1
  -4  -8   5  510.38   19.09   1
  -4  -8   6   58.06    7.42   1
  -4  -8   7  460.55   23.20   1
  -4  -8   8   15.39    5.24   1
  -4  -8   9    9.42    4.99   1
  -4  -8   9   22.70    6.07   1
  -4  -8  10   43.60    7.24   1
  -4  -7  -9   28.87    6.21   1
  -4  -7  -8  458.50   25.80   1
  -4  -7  -7 1274.26   54.98   1
  -4  -7  -6   98.10    9.41   1
  -4  -7  -5  667.17   26.28   1
  -4  -7  -4  244.29   12.33   1
  -4  -7  -4  195.93    9.22   1
  -4  -7  -3  759.31   28.75   1
  -4  -7  -3  878.26   32.27   1
  -4  -7  -2  129.17    7.23   1
  -4  -7  -2  137.99    7.88   1
  -4  -7  -1 2721.93   91.81   1
  -4  -7  -1 2565.24   86.79   1
  -4  -7   0    0.51    3.07   1
  -4  -7   0    7.37    2.87   1
  -4  -7   1   24.17    3.75   1
  -4  -7   1   23.46    4.40   1
  -4  -7   2  132.98    7.55   1
  -4  -7   2  133.36    7.80   1
  -4  -7   3 6514.93  215.09   1
  -4  -7   3 6859.91  209.97   1
  -4  -7   4  161.28    9.40   1
  -4  -7   4  174.29    8.36   1
  -4  -7   5  701.84   27.98   1
  -4  -7   5  694.73   27.93   1
  -4  -7   6   93.73    5.95   1
  -4  -7   6  102.91    7.55   1
  -4  -7   9  589.38   33.27   1
  -4  -7  10  160.07   12.27   1
  -4  -7  10  176.50   14.16   1
  -4  -6 -10  509.15   31.68   1
  -4  -6  -9  183.10   14.70   1
  -4  -6  -8  322.42   16.84   1
  -4  -6  -7  365.15   17.99   1
  -4  -6  -6  588.63   24.55   1
  -4  -6  -5 2091.19   74.13   1
  -4  -6  -4 3001.91   97.66   1
  -4  -6  -4 2510.62   91.64   1
  -4  -6  -3  659.15   25.02   1
  -4  -6  -3  634.22   24.11   1
  -4  -6  -2   26.81    2.71   1
  -4  -6  -2   26.50    2.73   1
  -4  -6  -2   33.95    5.40   1
  -4  -6  -1    5.60    2.10   1
  -4  -6  -1    2.90    2.21   1
  -4  -6  -1   21.80    4.69   1
  -4  -6   0  116.17    6.87   1
  -4  -6   0  103.75    5.59   1
  -4  -6   1 3365.44  108.98   1
  -4  -6   1 3343.65  111.31   1
  -4  -6   2 3259.79  106.28   1
  -4  -6   2 3360.21  109.13   1
  -4  -6   3  976.19   33.66   1
  -4  -6   4   -1.50    2.22   1
  -4  -6   5  120.18    6.26   1
  -4  -6   6  873.16   35.69   1
  -4  -6   7   32.53    2.79   1
  -4  -6   8  276.20   15.06   1
  -4  -6   9   18.40    5.06   1
  -4  -6  10  275.63   18.90   1
  -4  -6  11  473.90   30.31   1
  -4  -5 -11   65.80    7.65   1
  -4  -5 -10   76.64    7.91   1
  -4  -5  -9  145.83    9.91   1
  -4  -5  -8  664.58   29.62   1
  -4  -5  -7    5.57    4.05   1
  -4  -5  -6 2984.73  112.27   1
  -4  -5  -6 3121.23  104.75   1
  -4  -5  -5 2136.62   72.12   1
  -4  -5  -4   57.69    3.24   1
  -4  -5  -4   70.01    5.60   1
  -4  -5  -3   42.65    2.39   1
  -4  -5  -3   47.25    5.04   1
  -4  -5  -3   41.79    2.61   1
  -4  -5  -2 3760.28  122.17   1
  -4  -5  -2 3746.59  115.18   1
  -4  -5  -2 4033.28  129.53   1
  -4  -5  -1  840.32   28.20   1
  -4  -5  -1  788.74   28.09   1
  -4  -5  -1  774.50   27.04   1
  -4  -5   0 1202.47   38.07   1
  -4  -5   0 1157.07   38.93   1
  -4  -5   0 1122.58   47.66   1
  -4  -5   1   79.64    5.86   1
  -4  -5   2 1691.18   53.94   1
  -4  -5   3   74.80    4.56   1
  -4  -5   4 8070.13  255.80   1
  -4  -5   5   35.56    3.15   1
  -4  -5   6  512.06   21.60   1
  -4  -5   7  181.16    9.46   1
  -4  -5   8  843.32   34.27   1
  -4  -5   9   -4.80    5.41   1
  -4  -5  10  867.63   39.75   1
  -4  -5  11   -1.60    4.81   1
  -4  -5  12    0.38    7.60   1
  -4  -4 -11   43.53    7.06   1
  -4  -4 -10  257.21   14.16   1
  -4  -4 -10  167.50   12.77   1
  -4  -4  -9  132.38    8.85   1
  -4  -4  -9  102.06    7.83   1
  -4  -4  -8   61.60    5.59   1
  -4  -4  -8   53.96    4.71   1
  -4  -4  -7  548.25   23.82   1
  -4  -4  -7  593.89   24.53   1
  -4  -4  -6 1352.25   46.75   1
  -4  -4  -5 2294.42   76.21   1
  -4  -4  -4 6429.79  192.99   1
  -4  -4  -4 5926.76  192.23   1
  -4  -4  -3 2550.50   81.65   1
  -4  -4  -3 2594.74   84.07   1
  -4  -4  -2 2050.98   65.02   1
  -4  -4  -2 2045.76   67.52   1
  -4  -4  -2 2127.89   72.52   1
  -4  -4  -1  640.97   24.09   1
  -4  -4  -1  575.39   19.75   1
  -4  -4  -1  607.68   21.47   1
  -4  -4   0 7804.68  249.00   1
  -4  -4   0 7238.73  227.71   1
  -4  -4   1 1039.20   34.14   1
  -4  -4   1 1028.08   39.24   1
  -4  -4   2 4360.28  138.02   1
  -4  -4   3  930.77   32.16   1
  -4  -4   4  577.35   19.80   1
  -4  -4   5  604.91   20.82   1
  -4  -4   6 1330.69   48.04   1
  -4  -4   7  582.47   22.38   1
  -4  -4   7  570.85   22.43   1
  -4  -4   8    8.58    2.72   1
  -4  -4   8    4.71    3.71   1
  -4  -4   9  126.50    9.01   1
  -4  -4  10  664.76   26.64   1
  -4  -4  11  338.69   20.97   1
  -4  -4  12  285.64   19.99   1
  -4  -3 -11  855.01   49.82   1
  -4  -3 -10   -4.87    3.31   1
  -4  -3 -10    5.98    4.60   1
  -4  -3  -9   76.31    6.34   1
  -4  -3  -9   50.73    5.66   1
  -4  -3  -8   10.11    3.63   1
  -4  -3  -7 2972.73   99.66   1
  -4  -3  -6  275.87   11.74   1
  -4  -3  -5  834.65   29.64   1
  -4  -3  -4   20.14    2.51   1
  -4  -3  -4   26.31    4.71   1
  -4  -3  -3 2443.07   75.50   1
  -4  -3  -3 2322.67   70.88   1
  -4  -3  -3 2097.96   78.39   1
  -4  -3  -3 2286.72   74.56   1
  -4  -3  -2 4323.19  151.74   1
  -4  -3  -2 4775.38  142.81   1
  -4  -3  -2 4745.84  149.96   1
  -4  -3  -1 4527.62  160.53   1
  -4  -3  -1 5064.45  157.29   1
  -4  -3  -1 5583.86  169.45   1
  -4  -3   0  562.18   20.10   1
  -4  -3   0  599.24   22.26   1
  -4  -3   1  701.23   23.51   1
  -4  -3   1  714.39   27.02   1
  -4  -3   2  445.02   15.58   1
  -4  -3   2  419.39   18.01   1
  -4  -3   3 3062.22   95.90   1
  -4  -3   4 1090.68   37.02   1
  -4  -3   5 8720.05  259.30   1
  -4  -3   5 8211.15  286.33   1
  -4  -3   6  134.56    6.66   1
  -4  -3   6  150.38    8.53   1
  -4  -3   7  106.65    5.97   1
  -4  -3   7   82.58    5.94   1
  -4  -3   8  130.61    8.19   1
  -4  -3   8  128.93    6.88   1
  -4  -3   9 2250.22   78.04   1
  -4  -3   9 2248.33   86.69   1
  -4  -3  10    9.49    4.68   1
  -4  -3  11   38.83    8.03   1
  -4  -3  12   19.44    8.02   1
  -4  -2 -11  122.17   11.74   1
  -4  -2 -10  418.07   21.05   1
  -4  -2 -10  553.99   27.04   1
  -4  -2  -9  963.18   38.23   1
  -4  -2  -9  797.77   35.17   1
  -4  -2  -8   27.70    3.84   1
  -4  -2  -7  511.11   20.79   1
  -4  -2  -6  673.75   24.39   1
  -4  -2  -5 9378.78  279.32   1
  -4  -2  -5 8526.61  297.99   1
  -4  -2  -4   23.13    2.69   1
  -4  -2  -4   25.72    3.57   1
  -4  -2  -3 4628.84  153.44   1
  -4  -2  -3 4848.52  148.50   1
  -4  -2  -2 1969.84   67.75   1
  -4  -2  -2 2254.13   70.51   1
  -4  -2  -2 2148.81   68.01   1
  -4  -2  -1 1417.59   44.55   1
  -4  -2  -1 1326.91   43.24   1
  -4  -2  -1 1188.31   42.23   1
  -4  -2   0 1377.42   45.52   1
  -4  -2   1 5582.40  180.60   1
  -4  -2   1 5138.16  160.45   1
  -4  -2   1 5450.81  183.58   1
  -4  -2   2  402.11   15.64   1
  -4  -2   2  349.51   14.44   1
  -4  -2   2  370.97   13.03   1
  -4  -2   3 8492.64  285.89   1
  -4  -2   3 8139.90  246.20   1
  -4  -2   4   18.22    2.89   1
  -4  -2   4    9.96    2.32   1
  -4  -2   5    5.59    2.84   1
  -4  -2   5    6.47    2.19   1
  -4  -2   5   12.05    1.86   1
  -4  -2   5    4.46    2.15   1
  -4  -2   6   50.37    3.93   1
  -4  -2   6   76.49    5.17   1
  -4  -2   6   54.94    4.15   1
  -4  -2   6   72.17    4.71   1
  -4  -2   7 2644.42   89.66   1
  -4  -2   7 2490.32   82.13   1
  -4  -2   8  160.37    9.62   1
  -4  -2   8  167.28    8.12   1
  -4  -2   9  229.54   12.16   1
  -4  -2   9  264.21   12.74   1
  -4  -2  10  145.58    9.94   1
  -4  -2  11 1696.63   67.95   1
  -4  -2  12  122.42   11.25   1
  -4  -2  13  336.34   22.94   1
  -4  -1 -12  495.03   32.00   1
  -4  -1 -11  197.35   14.27   1
  -4  -1 -10  213.06   10.65   1
  -4  -1 -10  281.84   16.67   1
  -4  -1  -9   41.73    4.44   1
  -4  -1  -9   44.74    6.18   1
  -4  -1  -8 1092.12   43.18   1
  -4  -1  -8 1423.60   50.46   1
  -4  -1  -7 1105.51   40.46   1
  -4  -1  -6 1130.12   37.23   1
  -4  -1  -5  108.88    6.44   1
  -4  -1  -5  102.33    4.99   1
  -4  -1  -4   77.71    5.06   1
  -4  -1  -4   68.31    3.56   1
  -4  -1  -3 4393.97  149.55   1
  -4  -1  -3 4672.85  140.90   1
  -4  -1  -2 4565.40  146.80   1
  -4  -1  -2 4545.08  142.03   1
  -4  -1  -2 4666.10  143.39   1
  -4  -1  -1  201.42    7.64   1
  -4  -1  -1  174.71    8.11   1
  -4  -1  -1  164.84    6.52   1
  -4  -1   0 8081.79  245.64   1
  -4  -1   0 7711.67  249.34   1
  -4  -1   0 7339.95  230.14   1
  -4  -1   1  957.88   32.77   1
  -4  -1   1 1006.25   36.90   1
  -4  -1   1 1045.00   34.73   1
  -4  -1   2 9147.56  296.38   1
  -4  -1   2 8493.75  267.26   1
  -4  -1   2 9042.47  284.35   1
  -4  -1   3 2971.19   92.20   1
  -4  -1   3 2984.34   96.16   1
  -4  -1   3 2837.76   91.41   1
  -4  -1   4 6975.09  225.35   1
  -4  -1   4 7011.13  215.10   1
  -4  -1   4 6958.09  211.57   1
  -4  -1   4 6968.45  226.79   1
  -4  -1   5 3726.57  120.84   1
  -4  -1   5 3604.24  125.59   1
  -4  -1   5 3742.52  120.33   1
  -4  -1   5 3835.49  116.48   1
  -4  -1   6  228.99   10.34   1
  -4  -1   6  252.92   10.56   1
  -4  -1   6  246.57   10.95   1
  -4  -1   6  221.71    9.19   1
  -4  -1   7   12.70    2.13   1
  -4  -1   7   81.84    6.31   1
  -4  -1   7   17.47    3.52   1
  -4  -1   8  230.19   11.18   1
  -4  -1   8  207.34   10.66   1
  -4  -1   9  734.40   30.39   1
  -4  -1   9  873.21   34.12   1
  -4  -1  10  959.70   44.15   1
  -4  -1  10  870.36   34.98   1
  -4  -1  11  107.17    9.43   1
  -4  -1  12    7.20    5.81   1
  -4  -1  13  138.59   13.25   1
  -4   0 -12    7.03    6.27   1
  -4   0 -10  365.49   18.12   1
  -4   0  -8  117.31    6.93   1
  -4   0  -8  152.01    9.20   1
  -4   0  -6 2270.23   73.84   1
  -4   0  -411795.42  366.37   1
  -4   0  -412281.33  375.00   1
  -4   0  -2 5018.07  162.49   1
  -4   0  -2 5175.98  162.18   1
  -4   0  -2 5307.41  159.08   1
  -4   0   0 8616.40  255.85   1
  -4   0   0 8757.14  283.07   1
  -4   0   0 8768.80  268.04   1
  -4   0   0 8896.98  254.23   1
  -4   0   0 6980.33  262.24   1
  -4   0   225565.81  790.14   1
  -4   0   227134.53  827.89   1
  -4   0   226053.14  787.10   1
  -4   0   4  578.32   22.00   1
  -4   0   4  610.26   21.67   1
  -4   0   4  585.31   20.51   1
  -4   0   4  600.67   20.87   1
  -4   0   6  326.07   12.47   1
  -4   0   6  289.09   12.25   1
  -4   0   6  297.86   10.64   1
  -4   0   6  272.19   11.59   1
  -4   0   8   20.29    4.11   1
  -4   0   8   20.29    3.91   1
  -4   0  10  565.00   21.89   1
  -4   0  10  439.47   21.36   1
  -4   0  12 1815.59   89.65   1
  -4   1 -12  478.55   32.34   1
  -4   1 -11  184.87   15.28   1
  -4   1 -10  239.29   14.99   1
  -4   1  -9   40.81    3.70   1
  -4   1  -9   60.18    6.83   1
  -4   1  -8 1084.85   45.08   1
  -4   1  -8 1564.85   49.55   1
  -4   1  -7 1544.97   50.81   1
  -4   1  -7 1150.20   45.53   1
  -4   1  -6 1154.73   40.47   1
  -4   1  -5  103.69    5.63   1
  -4   1  -4   71.69    4.86   1
  -4   1  -3 4754.91  147.63   1
  -4   1  -3 4824.62  150.72   1
  -4   1  -2 4813.58  147.43   1
  -4   1  -2 4826.12  152.07   1
  -4   1  -1  188.62    7.29   1
  -4   1  -1  176.15    8.52   1
  -4   1  -1  165.40    6.89   1
  -4   1  -1  184.73    6.41   1
  -4   1  -1  144.58    7.13   1
  -4   1   0 7406.02  235.00   1
  -4   1   0 7001.83  228.24   1
  -4   1   0 7408.08  217.54   1
  -4   1   0 7396.08  218.04   1
  -4   1   0 6035.78  222.51   1
  -4   1   1 1028.14   32.03   1
  -4   1   1  781.16   32.08   1
  -4   1   1  978.76   33.36   1
  -4   1   1  929.79   34.16   1
  -4   1   1  996.10   31.57   1
  -4   1   2 6968.46  265.45   1
  -4   1   2 8558.11  257.82   1
  -4   1   2 8807.07  255.42   1
  -4   1   2 8945.38  263.87   1
  -4   1   2 8437.68  279.11   1
  -4   1   3 2828.06   90.39   1
  -4   1   3 2860.69   91.18   1
  -4   1   3 2865.59   91.12   1
  -4   1   3 2891.02   92.46   1
  -4   1   4 6773.15  216.74   1
  -4   1   4 7059.33  214.76   1
  -4   1   4 7056.46  219.62   1
  -4   1   4 7060.21  222.85   1
  -4   1   5 3603.52  117.29   1
  -4   1   5 3741.40  119.52   1
  -4   1   5 3912.50  125.34   1
  -4   1   5 3817.00  117.08   1
  -4   1   6  246.74    8.34   1
  -4   1   6  217.91   10.69   1
  -4   1   6  235.49   10.76   1
  -4   1   6  262.43   10.85   1
  -4   1   7   16.55    3.54   1
  -4   1   7   11.79    2.90   1
  -4   1   8  232.27   11.93   1
  -4   1   8  215.29   10.91   1
  -4   1   9  852.41   33.75   1
  -4   1   9  728.04   29.82   1
  -4   1  10 1003.46   43.07   1
  -4   1  10  838.85   36.95   1
  -4   1  11  117.33    8.10   1
  -4   1  11   99.01    9.11   1
  -4   1  12   -1.16    7.72   1
  -4   1  13  137.08   12.72   1
  -4   2 -11  119.79   13.02   1
  -4   2 -10  558.11   24.96   1
  -4   2  -9  991.14   40.86   1
  -4   2  -8   48.30    6.57   1
  -4   2  -8   35.63    3.45   1
  -4   2  -7  508.35   22.65   1
  -4   2  -7  681.64   24.65   1
  -4   2  -6  836.73   29.15   1
  -4   2  -6  629.21   25.15   1
  -4   2  -5 9284.60  297.75   1
  -4   2  -4   24.55    3.17   1
  -4   2  -3 4810.44  150.19   1
  -4   2  -3 4939.34  154.19   1
  -4   2  -2 2116.54   69.96   1
  -4   2  -2 2177.97   68.57   1
  -4   2  -1 1268.65   38.95   1
  -4   2  -1 1091.00   40.73   1
  -4   2  -1 1287.53   40.50   1
  -4   2  -1 1267.00   41.28   1
  -4   2   0 1349.67   46.47   1
  -4   2   0 1418.71   44.91   1
  -4   2   0 1182.49   45.33   1
  -4   2   0 1449.23   45.13   1
  -4   2   0 1461.99   48.96   1
  -4   2   1 5153.86  154.46   1
  -4   2   1 5086.69  156.14   1
  -4   2   1 4763.78  164.47   1
  -4   2   1 4165.10  156.27   1
  -4   2   1 5313.64  163.31   1
  -4   2   2  307.18   14.31   1
  -4   2   2  348.35   12.75   1
  -4   2   2  368.71   12.71   1
  -4   2   2  358.95   13.75   1
  -4   2   2  294.43   13.52   1
  -4   2   3 7988.28  253.72   1
  -4   2   3 8524.19  254.19   1
  -4   2   3 8316.94  261.77   1
  -4   2   3 8059.51  250.93   1
  -4   2   4   18.77    3.64   1
  -4   2   4   14.68    3.44   1
  -4   2   4    9.00    1.41   1
  -4   2   4   10.60    1.74   1
  -4   2   5    7.29    1.27   1
  -4   2   5   32.01    2.54   1
  -4   2   5   10.79    4.05   1
  -4   2   5    9.56    3.49   1
  -4   2   6   50.69    3.95   1
  -4   2   6   73.42    5.66   1
  -4   2   6   74.79    5.05   1
  -4   2   7 2458.29   83.48   1
  -4   2   7 2833.28   91.27   1
  -4   2   8  133.34    8.36   1
  -4   2   8  171.32    9.11   1
  -4   2   9  234.34   12.39   1
  -4   2   9  269.41   13.62   1
  -4   2  10  144.79    9.50   1
  -4   2  10  135.34   10.41   1
  -4   2  11 2088.62   75.31   1
  -4   2  11 1733.42   65.66   1
  -4   2  12  136.34   11.95   1
  -4   2  13  268.67   20.95   1
  -4   3 -11  979.38   54.43   1
  -4   3 -10    3.79    5.27   1
  -4   3  -9   78.18    7.78   1
  -4   3  -8   12.93    4.98   1
  -4   3  -7 3867.42  121.73   1
  -4   3  -7 2894.88  108.24   1
  -4   3  -6  413.90   15.64   1
  -4   3  -6  272.52   13.06   1
  -4   3  -5 1099.57   36.35   1
  -4   3  -5  860.45   32.64   1
  -4   3  -4   15.12    2.58   1
  -4   3  -3 2357.85   77.77   1
  -4   3  -3 2272.24   78.02   1
  -4   3  -2 4863.71  145.90   1
  -4   3  -2 4879.36  144.85   1
  -4   3  -2 4078.39  152.97   1
  -4   3  -1 5415.59  155.63   1
  -4   3  -1 4338.03  159.94   1
  -4   3  -1 4589.20  148.25   1
  -4   3  -1 5046.59  162.79   1
  -4   3  -1 5269.99  156.48   1
  -4   3   0  552.67   19.69   1
  -4   3   0  615.47   18.55   1
  -4   3   0  599.59   19.87   1
  -4   3   0  565.78   21.97   1
  -4   3   0  467.55   20.29   1
  -4   3   1  567.26   22.29   1
  -4   3   1  688.01   23.02   1
  -4   3   1  681.55   25.17   1
  -4   3   1  730.58   23.31   1
  -4   3   1  596.56   24.63   1
  -4   3   1  663.59   23.24   1
  -4   3   2  346.63   14.25   1
  -4   3   2  434.51   14.72   1
  -4   3   2  463.14   17.12   1
  -4   3   2  435.57   16.55   1
  -4   3   2  449.48   15.51   1
  -4   3   3 2455.18   96.16   1
  -4   3   3 2987.06   91.48   1
  -4   3   3 3240.79   97.13   1
  -4   3   4 1077.62   36.90   1
  -4   3   4 1028.50   34.99   1
  -4   3   5 9594.06  294.81   1
  -4   3   5 8760.38  280.30   1
  -4   3   6  146.03    7.60   1
  -4   3   6  120.51    7.52   1
  -4   3   7   91.14    6.94   1
  -4   3   7  140.41    8.24   1
  -4   3   8  110.81    8.55   1
  -4   3   8  133.19    8.30   1
  -4   3   9 2433.89   88.51   1
  -4   3   9 2040.04   78.15   1
  -4   3  10    6.62    5.33   1
  -4   3  10   19.54    5.33   1
  -4   3  11   44.57    5.86   1
  -4   3  11   35.74    6.75   1
  -4   3  12   -6.42    5.50   1
  -4   4 -11   38.68    7.53   1
  -4   4 -10  220.92   17.01   1
  -4   4  -9  150.40   11.06   1
  -4   4  -8   75.50    6.88   1
  -4   4  -7  508.24   22.42   1
  -4   4  -7  645.86   25.16   1
  -4   4  -6 1720.00   56.57   1
  -4   4  -6 1333.86   51.85   1
  -4   4  -5 2819.02   88.77   1
  -4   4  -5 2206.09   79.62   1
  -4   4  -4 8230.15  230.99   1
  -4   4  -4 5800.95  213.50   1
  -4   4  -4 6289.99  209.30   1
  -4   4  -3 3312.06   95.87   1
  -4   4  -3 2378.26   89.26   1
  -4   4  -3 2546.47   87.75   1
  -4   4  -2 2260.12   65.23   1
  -4   4  -2 1705.46   69.88   1
  -4   4  -2 1933.77   70.39   1
  -4   4  -2 2118.28   68.24   1
  -4   4  -1  490.27   19.84   1
  -4   4  -1  641.48   21.25   1
  -4   4  -1  624.95   21.50   1
  -4   4   0 7650.71  230.04   1
  -4   4   0 7917.87  230.42   1
  -4   4   0 6976.77  219.42   1
  -4   4   0 6107.76  221.53   1
  -4   4   1  830.62   33.26   1
  -4   4   1 1062.08   32.83   1
  -4   4   1 1055.57   35.79   1
  -4   4   1 1030.50   33.10   1
  -4   4   2 4416.81  130.76   1
  -4   4   2 4529.36  138.18   1
  -4   4   2 4221.92  133.92   1
  -4   4   2 3516.64  132.37   1
  -4   4   3  984.23   31.90   1
  -4   4   3  864.38   29.64   1
  -4   4   3  715.21   29.62   1
  -4   4   4  646.24   23.69   1
  -4   4   4  594.50   22.45   1
  -4   4   5  590.17   22.86   1
  -4   4   5  664.13   24.06   1
  -4   4   6 1485.48   50.28   1
  -4   4   6 1259.82   46.28   1
  -4   4   7  580.69   24.73   1
  -4   4   7  707.92   25.50   1
  -4   4   8    9.34    4.38   1
  -4   4   8   12.37    3.69   1
  -4   4   9  157.34    9.89   1
  -4   4   9  127.26    8.67   1
  -4   4  10  732.68   33.83   1
  -4   4  10  560.82   27.75   1
  -4   4  11  275.36   19.06   1
  -4   4  11  368.78   21.51   1
  -4   4  12  293.48   19.66   1
  -4   4  12  309.49   21.03   1
  -4   5 -11   85.85   10.58   1
  -4   5 -10   97.90   10.89   1
  -4   5  -9  198.37   13.64   1
  -4   5  -8  894.36   40.14   1
  -4   5  -7    2.34    6.16   1
  -4   5  -6 3104.11  106.72   1
  -4   5  -6 3631.29  120.67   1
  -4   5  -5 2131.65   79.19   1
  -4   5  -5 2732.78   85.15   1
  -4   5  -4   74.27    5.23   1
  -4   5  -4  102.35    7.80   1
  -4   5  -3   51.29    4.48   1
  -4   5  -3   44.58    4.49   1
  -4   5  -3   53.78    5.01   1
  -4   5  -2 4019.94  130.52   1
  -4   5  -2 3227.17  129.45   1
  -4   5  -2 4949.66  138.73   1
  -4   5  -2 4129.02  130.40   1
  -4   5  -1  890.11   31.01   1
  -4   5  -1 1046.39   32.49   1
  -4   5  -1  659.21   28.52   1
  -4   5  -1  878.12   29.36   1
  -4   5   0 1103.98   38.21   1
  -4   5   0  949.08   38.72   1
  -4   5   0 1458.52   42.44   1
  -4   5   0 1259.70   41.49   1
  -4   5   0 1181.25   40.54   1
  -4   5   1   78.23    4.16   1
  -4   5   1   62.48    4.23   1
  -4   5   1   82.55    6.30   1
  -4   5   1   73.94    4.04   1
  -4   5   1  103.59    4.87   1
  -4   5   2 1655.44   58.53   1
  -4   5   2 2132.75   62.27   1
  -4   5   2 1734.44   56.11   1
  -4   5   2 1415.04   59.48   1
  -4   5   2 1889.15   62.16   1
  -4   5   3   72.24    4.93   1
  -4   5   3   81.08    4.11   1
  -4   5   3   73.41    5.58   1
  -4   5   3   45.88    3.75   1
  -4   5   4 8968.65  290.24   1
  -4   5   4 7878.74  272.17   1
  -4   5   4 9974.16  286.28   1
  -4   5   5   37.15    4.56   1
  -4   5   5   46.56    4.90   1
  -4   5   5   37.68    2.00   1
  -4   5   6  568.42   22.86   1
  -4   5   6  495.89   21.38   1
  -4   5   7  210.62   11.73   1
  -4   5   7  188.30   10.53   1
  -4   5   8  790.30   34.78   1
  -4   5   8  925.40   38.63   1
  -4   5   9   -3.36    4.54   1
  -4   5   9    8.50    4.09   1
  -4   5  10  802.51   38.63   1
  -4   5  10  974.78   45.18   1
  -4   5  11   -1.27    5.50   1
  -4   5  11    5.86    5.14   1
  -4   5  12   -0.28    5.42   1
  -4   5  12   -1.08    4.22   1
  -4   5  12   -1.91    5.99   1
  -4   6 -10  660.47   38.93   1
  -4   6  -9  217.70   15.27   1
  -4   6  -8  346.82   20.91   1
  -4   6  -7  405.63   20.39   1
  -4   6  -6  685.21   29.39   1
  -4   6  -5 1881.01   78.67   1
  -4   6  -5 2470.93   76.63   1
  -4   6  -4 3090.13  108.07   1
  -4   6  -4 2943.51  113.46   1
  -4   6  -4 3817.48  110.02   1
  -4   6  -3  724.06   27.25   1
  -4   6  -3  829.85   30.93   1
  -4   6  -3  698.41   28.18   1
  -4   6  -2   26.02    3.55   1
  -4   6  -2   32.49    4.12   1
  -4   6  -2   26.30    3.75   1
  -4   6  -1    1.47    1.87   1
  -4   6  -1    3.99    1.63   1
  -4   6  -1    5.53    2.98   1
  -4   6  -1    0.83    3.63   1
  -4   6   0   83.15    5.25   1
  -4   6   0  117.03    5.79   1
  -4   6   0  148.77    6.93   1
  -4   6   0  101.37    5.38   1
  -4   6   0  124.79    7.03   1
  -4   6   1 3728.20  119.32   1
  -4   6   1 3448.11  110.50   1
  -4   6   1 4386.96  124.47   1
  -4   6   1 2824.69  105.27   1
  -4   6   1 3170.08  109.13   1
  -4   6   2 4153.68  119.40   1
  -4   6   2 2682.15  103.16   1
  -4   6   2 3243.09  105.69   1
  -4   6   2 3177.49  106.00   1
  -4   6   2 3665.61  117.10   1
  -4   6   3 1066.07   39.06   1
  -4   6   3  928.61   35.26   1
  -4   6   3 1212.87   37.89   1
  -4   6   4    2.23    3.35   1
  -4   6   4   -4.24    3.18   1
  -4   6   4    3.63    1.00   1
  -4   6   5  116.68    7.65   1
  -4   6   5  163.31    9.20   1
  -4   6   6 1061.00   42.01   1
  -4   6   6  943.54   37.47   1
  -4   6   7   24.51    6.34   1
  -4   6   7   43.30    6.63   1
  -4   6   8  237.42   14.46   1
  -4   6   8  332.61   17.19   1
  -4   6   9   24.31    5.30   1
  -4   6   9   21.43    5.73   1
  -4   6  10  328.40   19.33   1
  -4   6  10  318.10   21.91   1
  -4   6  11  433.27   28.84   1
  -4   6  11  566.09   28.45   1
  -4   6  11  446.18   31.10   1
  -4   7  -9   47.77    9.70   1
  -4   7  -8  541.02   31.72   1
  -4   7  -7 1525.08   63.67   1
  -4   7  -6  104.80    8.35   1
  -4   7  -5  741.29   29.30   1
  -4   7  -5  617.22   27.85   1
  -4   7  -5  661.29   24.99   1
  -4   7  -4  257.66   11.74   1
  -4   7  -4  256.64   12.30   1
  -4   7  -4  298.31   14.00   1
  -4   7  -3  886.53   30.67   1
  -4   7  -3 1013.17   38.30   1
  -4   7  -3  857.98   35.87   1
  -4   7  -2  163.13    8.93   1
  -4   7  -2  146.93    7.53   1
  -4   7  -2  163.65    9.23   1
  -4   7  -1 3029.77  102.19   1
  -4   7  -1 3428.07  104.93   1
  -4   7  -1 2797.65   93.99   1
  -4   7   0   -0.43    2.41   1
  -4   7   0    9.19    3.37   1
  -4   7   1   30.53    3.90   1
  -4   7   1   32.19    3.26   1
  -4   7   1   43.25    3.87   1
  -4   7   1   36.41    5.78   1
  -4   7   2  141.46    8.81   1
  -4   7   2  160.21    7.16   1
  -4   7   2  121.31    6.80   1
  -4   7   2  125.50    7.40   1
  -4   7   3 7893.92  237.16   1
  -4   7   3 7189.52  240.30   1
  -4   7   3 6185.68  213.99   1
  -4   7   3 6372.78  214.96   1
  -4   7   4  163.59    8.48   1
  -4   7   4  176.85   10.74   1
  -4   7   5  704.72   27.27   1
  -4   7   5  803.32   32.88   1
  -4   7   6  106.00    8.13   1
  -4   7   6   95.25    7.72   1
  -4   7   7    0.85    5.72   1
  -4   7   7   -1.56    6.10   1
  -4   7   8  175.57   11.86   1
  -4   7   8  205.84   13.21   1
  -4   7   9  608.53   35.77   1
  -4   7   9  753.85   41.55   1
  -4   7  10  174.21   13.53   1
  -4   7  10  142.83   11.98   1
  -4   8  -9  898.15   47.82   1
  -4   8  -8    0.00    1.20   1
  -4   8  -7   -9.32    7.44   1
  -4   8  -6  126.91   10.12   1
  -4   8  -5  890.18   38.55   1
  -4   8  -5  782.25   35.43   1
  -4   8  -4 1506.33   53.52   1
  -4   8  -4 1198.52   51.22   1
  -4   8  -4 1437.01   52.13   1
  -4   8  -3 3783.83  126.53   1
  -4   8  -3 3240.48  106.11   1
  -4   8  -3 3332.10  123.27   1
  -4   8  -2   82.19    6.02   1
  -4   8  -2   92.59    6.73   1
  -4   8  -2  101.80    7.31   1
  -4   8  -1    7.76    3.61   1
  -4   8  -1    7.21    2.87   1
  -4   8  -1    9.54    4.11   1
  -4   8   0   79.45    6.06   1
  -4   8   0   64.56    5.33   1
  -4   8   0   70.18    5.47   1
  -4   8   1 4748.07  168.97   1
  -4   8   1 5771.91  186.22   1
  -4   8   1 5493.00  186.56   1
  -4   8   2  698.31   28.90   1
  -4   8   2  620.00   24.37   1
  -4   8   2  594.26   24.90   1
  -4   8   2  744.22   27.11   1
  -4   8   3   37.41    5.47   1
  -4   8   3   45.26    5.74   1
  -4   8   3   35.88    3.82   1
  -4   8   4   17.32    4.26   1
  -4   8   4   25.37    4.96   1
  -4   8   5  600.56   26.32   1
  -4   8   5  481.64   22.49   1
  -4   8   6   49.33    7.20   1
  -4   8   6   65.02    6.55   1
  -4   8   7  599.84   23.64   1
  -4   8   7  378.46   22.38   1
  -4   8   8    2.89    5.07   1
  -4   8   8   12.77    5.09   1
  -4   8   9   10.72    5.50   1
  -4   8   9   16.97    7.56   1
  -4   8  10   55.11    8.37   1
  -4   8  10   34.81    7.02   1
  -4   9  -8  378.64   26.77   1
  -4   9  -7  572.87   33.90   1
  -4   9  -6  552.79   29.67   1
  -4   9  -6  444.60   28.98   1
  -4   9  -5  337.57   19.30   1
  -4   9  -5  434.51   22.68   1
  -4   9  -4   55.58    7.46   1
  -4   9  -4   35.57    5.75   1
  -4   9  -3  134.83    8.45   1
  -4   9  -3  137.51    9.10   1
  -4   9  -3  183.74   10.62   1
  -4   9  -2 1342.45   54.98   1
  -4   9  -2 1399.06   54.39   1
  -4   9  -2 1162.34   49.62   1
  -4   9  -1 1054.78   43.65   1
  -4   9  -1  862.70   38.36   1
  -4   9  -1 1123.07   36.98   1
  -4   9   0   66.21    7.53   1
  -4   9   0   67.62    5.32   1
  -4   9   0   42.63    4.60   1
  -4   9   1  283.10   15.91   1
  -4   9   1  233.94   12.05   1
  -4   9   2  219.25   12.35   1
  -4   9   2  186.98   11.04   1
  -4   9   3  828.20   35.44   1
  -4   9   3  807.51   34.49   1
  -4   9   3  965.84   38.85   1
  -4   9   4 1200.64   44.29   1
  -4   9   4 1321.78   56.57   1
  -4   9   4 1120.61   47.64   1
  -4   9   5  165.64   11.79   1
  -4   9   5  199.78   12.70   1
  -4   9   6  657.54   27.86   1
  -4   9   6  762.67   36.95   1
  -4   9   7   46.63    8.70   1
  -4   9   7   26.86    7.28   1
  -4   9   8  622.22   37.61   1
  -4   9   8  767.59   45.37   1
  -4   9   9  256.79   18.76   1
  -4   9   9  191.25   17.31   1
  -4  10  -6  393.67   24.50   1
  -4  10  -6  310.72   21.92   1
  -4  10  -5   -0.54    6.54   1
  -4  10  -5    5.35    4.21   1
  -4  10  -4 1269.69   70.94   1
  -4  10  -4 1587.67   70.74   1
  -4  10  -3   53.77    5.81   1
  -4  10  -3   44.03    5.59   1
  -4  10  -2   70.51    7.43   1
  -4  10  -2   71.47    7.11   1
  -4  10  -2   59.49    5.94   1
  -4  10  -1   40.74    5.04   1
  -4  10  -1   42.34    5.60   1
  -4  10   0  552.88   26.04   1
  -4  10   0  657.94   27.13   1
  -4  10   1   24.96    5.42   1
  -4  10   1   22.43    6.68   1
  -4  10   2  282.13   16.41   1
  -4  10   2  386.31   22.04   1
  -4  10   3    1.54    3.19   1
  -4  10   3    0.57    4.62   1
  -4  10   4  241.09   16.16   1
  -4  10   4  250.54   15.86   1
  -4  10   4  265.92   17.52   1
  -4  10   5   36.36    8.59   1
  -4  10   5   16.27    5.32   1
  -4  10   5   33.91    6.45   1
  -4  10   6 1070.56   53.58   1
  -4  10   6 1167.31   62.81   1
  -4  10   7    3.07    8.27   1
  -4  10   7    4.47    7.15   1
  -4  11  -4    0.40    4.35   1
  -4  11  -3   65.96    6.94   1
  -4  11  -2  146.39   12.65   1
  -4  11  -1  798.83   44.67   1
  -4  11  -1  713.91   39.28   1
  -4  11   0   13.01    6.42   1
  -4  11   0   -0.13    3.75   1
  -4  11   1   70.17    7.93   1
  -4  11   1   70.74    8.04   1
  -4  11   2   24.83    6.14   1
  -4  11   2   32.84    4.62   1
  -4  11   3  371.90   22.92   1
  -4  11   3  409.93   26.16   1
  -4  11   4  819.77   46.24   1
  -4  11   4  943.87   50.91   1
  -4  11   5  182.88   13.86   1
  -4  11   5  167.49   13.51   1
  -4  11   5  195.41   16.09   1
  -4  12  -1   13.00    6.06   1
  -4  12   0    1.76    4.43   1
  -4  12   1  636.60   38.03   1
  -4  12   1  715.42   44.24   1
  -4  12   2   40.50    7.20   1
  -4  12   2   40.54    7.30   1
  -3 -12  -4  347.27   25.16   1
  -3 -12  -3   15.10    6.35   1
  -3 -12  -2   11.80    5.35   1
  -3 -12  -2    8.77    6.98   1
  -3 -12  -1    9.08    4.94   1
  -3 -12  -1    8.65    5.14   1
  -3 -12   0  176.71   13.83   1
  -3 -12   0  191.04   13.84   1
  -3 -12   1    6.14    5.11   1
  -3 -12   1    7.85    5.89   1
  -3 -12   2  540.78   32.61   1
  -3 -12   3   65.36    8.59   1
  -3 -12   4  156.77   13.04   1
  -3 -11  -6   14.26    6.94   1
  -3 -11  -5   78.32    9.62   1
  -3 -11  -4   36.11    6.94   1
  -3 -11  -3  834.00   41.67   1
  -3 -11  -3  586.48   33.91   1
  -3 -11  -2  451.74   26.21   1
  -3 -11  -2  541.36   31.72   1
  -3 -11  -1  212.21   13.37   1
  -3 -11  -1  175.39   11.85   1
  -3 -11   0   16.52    4.93   1
  -3 -11   0   15.48    5.36   1
  -3 -11   1   17.54    4.14   1
  -3 -11   1   21.94    5.18   1
  -3 -11   2   13.16    3.72   1
  -3 -11   2   21.82    5.26   1
  -3 -11   3 1471.75   67.58   1
  -3 -11   3 1287.66   66.21   1
  -3 -11   4  518.59   29.96   1
  -3 -11   5  611.07   34.09   1
  -3 -11   6   41.08    8.84   1
  -3 -10  -7   37.90    7.38   1
  -3 -10  -6   -6.88    5.31   1
  -3 -10  -5 1382.16   66.23   1
  -3 -10  -4   38.44    6.58   1
  -3 -10  -4   54.00    8.52   1
  -3 -10  -3 2056.23   83.95   1
  -3 -10  -3 1684.92   64.47   1
  -3 -10  -2   24.31    7.18   1
  -3 -10  -2    4.26    4.26   1
  -3 -10  -1  813.99   35.81   1
  -3 -10  -1  863.70   37.20   1
  -3 -10   0   10.50    5.41   1
  -3 -10   0   18.98    4.72   1
  -3 -10   1 1019.47   35.26   1
  -3 -10   1  969.08   41.48   1
  -3 -10   2   46.51    4.94   1
  -3 -10   2   58.76    7.64   1
  -3 -10   3  113.44    7.44   1
  -3 -10   3  106.08    8.29   1
  -3 -10   4   62.29    5.50   1
  -3 -10   4   60.02    6.90   1
  -3 -10   5 1259.86   51.91   1
  -3 -10   6   23.27    6.24   1
  -3 -10   7  962.86   46.10   1
  -3 -10   8   36.95    6.85   1
  -3  -9  -9   17.38    6.59   1
  -3  -9  -8  328.07   23.19   1
  -3  -9  -7  568.81   31.76   1
  -3  -9  -6    0.92    4.78   1
  -3  -9  -5  295.03   14.23   1
  -3  -9  -5  372.66   20.27   1
  -3  -9  -4    3.65    4.58   1
  -3  -9  -4   -5.46    4.86   1
  -3  -9  -3 2157.68   72.42   1
  -3  -9  -3 1664.31   61.58   1
  -3  -9  -2  647.81   28.01   1
  -3  -9  -2  552.38   24.52   1
  -3  -9  -1 1850.20   69.39   1
  -3  -9  -1 1794.65   60.30   1
  -3  -9   0    5.22    4.85   1
  -3  -9   0   -6.10    3.32   1
  -3  -9   1  173.96    9.62   1
  -3  -9   1  177.02    9.31   1
  -3  -9   2  650.89   27.13   1
  -3  -9   2  688.37   27.78   1
  -3  -9   3 1085.04   37.66   1
  -3  -9   3  977.95   39.01   1
  -3  -9   4 1180.91   46.58   1
  -3  -9   4 1151.54   40.09   1
  -3  -9   5 1247.66   50.88   1
  -3  -9   6  367.10   17.46   1
  -3  -9   7  264.18   16.55   1
  -3  -9   8  172.52   13.68   1
  -3  -9   9  212.30   15.83   1
  -3  -8  -9   31.14    6.00   1
  -3  -8  -8   98.99    9.65   1
  -3  -8  -7   30.11    7.79   1
  -3  -8  -6 1218.70   48.98   1
  -3  -8  -5 1395.93   54.82   1
  -3  -8  -5 1907.91   67.41   1
  -3  -8  -4 1259.49   48.24   1
  -3  -8  -4 1634.34   57.88   1
  -3  -8  -3   91.37    7.00   1
  -3  -8  -3   63.35    4.92   1
  -3  -8  -2  477.67   19.67   1
  -3  -8  -2  429.47   18.06   1
  -3  -8  -1   57.50    5.62   1
  -3  -8  -1   57.76    5.65   1
  -3  -8   0 1666.25   58.19   1
  -3  -8   0 1634.70   56.61   1
  -3  -8   1    7.29    3.37   1
  -3  -8   1    4.04    2.84   1
  -3  -8   2  851.69   31.59   1
  -3  -8   2  865.89   30.50   1
  -3  -8   3   51.71    4.10   1
  -3  -8   3   56.41    5.24   1
  -3  -8   4  128.97    7.69   1
  -3  -8   4  141.59    8.82   1
  -3  -8   5   81.97    7.48   1
  -3  -8   5   56.38    4.12   1
  -3  -8   6 2097.34   75.72   1
  -3  -8   7   64.89    6.50   1
  -3  -8   8  633.13   30.51   1
  -3  -8   9   25.72    5.73   1
  -3  -8   9   35.37    5.39   1
  -3  -8  10  504.53   27.95   1
  -3  -8  10  560.00   29.78   1
  -3  -7 -10   35.20    6.48   1
  -3  -7  -9    5.62    4.89   1
  -3  -7  -8 1138.79   48.33   1
  -3  -7  -7   24.06    7.17   1
  -3  -7  -6  930.56   33.23   1
  -3  -7  -6 1086.99   41.81   1
  -3  -7  -6 1015.57   42.59   1
  -3  -7  -5  180.06   10.79   1
  -3  -7  -5  166.19    6.77   1
  -3  -7  -5  132.92    7.62   1
  -3  -7  -4  729.41   26.99   1
  -3  -7  -4  942.13   33.62   1
  -3  -7  -3    9.42    2.55   1
  -3  -7  -3    0.88    4.14   1
  -3  -7  -2 2111.92   69.28   1
  -3  -7  -2 2322.82   79.21   1
  -3  -7  -1  999.79   34.20   1
  -3  -7  -1 1078.48   37.13   1
  -3  -7  -1  971.10   35.57   1
  -3  -7   0 3475.68  102.77   1
  -3  -7   0 2380.52   99.87   1
  -3  -7   0 3237.78   97.64   1
  -3  -7   0 3155.03  107.96   1
  -3  -7   1 1003.80   34.27   1
  -3  -7   1  703.33   33.03   1
  -3  -7   1  976.80   32.65   1
  -3  -7   1 1006.20   32.88   1
  -3  -7   2 3221.86  104.59   1
  -3  -7   2 3256.66  106.25   1
  -3  -7   2 3179.60  102.53   1
  -3  -7   3 1949.68   66.23   1
  -3  -7   3 1819.46   74.75   1
  -3  -7   3 2053.84   66.16   1
  -3  -7   4 3354.22  103.04   1
  -3  -7   4 3023.05  106.78   1
  -3  -7   5  185.08    9.18   1
  -3  -7   5  231.07   10.96   1
  -3  -7   6  164.53    9.53   1
  -3  -7   6  152.54    8.37   1
  -3  -7   7   17.93    5.86   1
  -3  -7   8  318.37   15.98   1
  -3  -7   9   -1.37    3.85   1
  -3  -7   9    2.33    6.36   1
  -3  -7  10  761.19   41.30   1
  -3  -7  10  753.68   42.80   1
  -3  -7  11   19.25    7.77   1
  -3  -7  11   14.74    5.59   1
  -3  -6 -11  195.63   16.04   1
  -3  -6 -10  525.76   28.46   1
  -3  -6  -9  406.86   19.01   1
  -3  -6  -8  148.34    9.66   1
  -3  -6  -8   98.06    7.14   1
  -3  -6  -7  187.19    8.98   1
  -3  -6  -7  196.83   10.88   1
  -3  -6  -6 1126.55   40.29   1
  -3  -6  -6 1407.70   47.62   1
  -3  -6  -6 1238.18   46.20   1
  -3  -6  -5 3966.12  126.76   1
  -3  -6  -5 4186.39  131.34   1
  -3  -6  -5 3195.86  118.75   1
  -3  -6  -4 2398.71   84.55   1
  -3  -6  -4 2996.86   96.97   1
  -3  -6  -4 2911.46   88.49   1
  -3  -6  -4 3018.05   95.23   1
  -3  -6  -3 2450.56   84.99   1
  -3  -6  -3 2168.33   70.52   1
  -3  -6  -3 2501.26   80.28   1
  -3  -6  -2 3519.66  122.11   1
  -3  -6  -2 3651.76  116.03   1
  -3  -6  -2 3277.85  104.48   1
  -3  -6  -1   38.34    1.73   1
  -3  -6  -1   30.30    4.88   1
  -3  -6  -1   32.95    3.00   1
  -3  -6  -1   39.29    3.32   1
  -3  -6  -1   30.69    3.05   1
  -3  -6   0  750.87   28.88   1
  -3  -6   0  986.40   32.29   1
  -3  -6   0 1016.76   32.45   1
  -3  -6   0  978.17   31.11   1
  -3  -6   1 5756.02  172.85   1
  -3  -6   1 5396.26  163.90   1
  -3  -6   1 4217.18  160.67   1
  -3  -6   1 5455.08  162.40   1
  -3  -6   2 1077.06   33.32   1
  -3  -6   2  789.39   34.54   1
  -3  -6   2 1065.21   36.82   1
  -3  -6   2 1000.90   33.46   1
  -3  -6   3   37.56    5.07   1
  -3  -6   3   51.99    3.96   1
  -3  -6   4 1715.95   56.75   1
  -3  -6   5 2904.86  113.76   1
  -3  -6   5 3029.53   96.34   1
  -3  -6   6   64.46    3.91   1
  -3  -6   7  455.63   20.04   1
  -3  -6   9    5.82    4.07   1
  -3  -6  10  303.54   15.06   1
  -3  -6  11  744.37   43.16   1
  -3  -6  12  549.12   28.20   1
  -3  -6  12  487.26   34.03   1
  -3  -5 -11  381.42   24.81   1
  -3  -5 -10   18.09    6.17   1
  -3  -5  -9   61.68    4.97   1
  -3  -5  -9   75.36    6.81   1
  -3  -5  -9   82.90    6.45   1
  -3  -5  -8  289.69   13.75   1
  -3  -5  -8  286.19   14.08   1
  -3  -5  -7 3041.09  108.37   1
  -3  -5  -7 3212.68  107.19   1
  -3  -5  -6  222.58    9.45   1
  -3  -5  -6  196.01    8.72   1
  -3  -5  -6  232.49   11.12   1
  -3  -5  -5  421.12   15.23   1
  -3  -5  -5  443.58   15.65   1
  -3  -5  -5  469.68   18.23   1
  -3  -5  -5  366.74   13.57   1
  -3  -5  -4 1818.90   56.12   1
  -3  -5  -4 1636.24   57.63   1
  -3  -5  -4 1465.55   51.55   1
  -3  -5  -4 1791.26   54.65   1
  -3  -5  -3 5678.83  172.61   1
  -3  -5  -3 5438.70  175.36   1
  -3  -5  -3 5054.69  160.97   1
  -3  -5  -3 5532.84  173.97   1
  -3  -5  -2 1580.56   53.48   1
  -3  -5  -2 1596.12   52.96   1
  -3  -5  -2 1508.04   48.59   1
  -3  -5  -2 1614.15   51.56   1
  -3  -5  -1 4636.71  170.96   1
  -3  -5  -1 5669.02  168.84   1
  -3  -5  -1 6191.97  192.78   1
  -3  -5  -1 5784.95  181.47   1
  -3  -5   0 1631.42   52.52   1
  -3  -5   0 1630.44   49.52   1
  -3  -5   0 1275.74   50.53   1
  -3  -5   0 1697.19   58.82   1
  -3  -5   1    6.19    2.52   1
  -3  -5   1    9.88    2.00   1
  -3  -5   1    1.64    2.01   1
  -3  -5   1    2.02    2.02   1
  -3  -5   2  399.64   13.55   1
  -3  -5   2  323.58   13.79   1
  -3  -5   3 7307.51  259.08   1
  -3  -5   3 7532.75  223.46   1
  -3  -5   4  930.83   29.55   1
  -3  -5   4  854.92   35.83   1
  -3  -5   5 2779.61   98.68   1
  -3  -5   5 2890.15   90.87   1
  -3  -5   6  369.11   16.57   1
  -3  -5   6  434.83   15.92   1
  -3  -5   7  190.04    9.14   1
  -3  -5   8   23.58    4.30   1
  -3  -5   9  882.44   35.67   1
  -3  -5  10   27.54    5.31   1
  -3  -5  11    4.95    4.69   1
  -3  -5  12   23.08    6.09   1
  -3  -4 -11  713.89   39.55   1
  -3  -4 -11  727.15   41.58   1
  -3  -4 -10  309.26   16.83   1
  -3  -4 -10  279.80   16.22   1
  -3  -4 -10  368.74   20.09   1
  -3  -4  -9 1672.44   61.98   1
  -3  -4  -9 1838.73   61.66   1
  -3  -4  -9 2102.07   76.16   1
  -3  -4  -8  603.22   23.52   1
  -3  -4  -8  591.67   24.40   1
  -3  -4  -7  890.86   31.26   1
  -3  -4  -7  808.21   31.04   1
  -3  -4  -6 1377.91   43.78   1
  -3  -4  -6 1291.34   45.67   1
  -3  -4  -5 6177.90  190.74   1
  -3  -4  -5 6379.82  203.22   1
  -3  -4  -5 6554.37  202.81   1
  -3  -4  -4 3960.41  122.80   1
  -3  -4  -4 3909.98  123.61   1
  -3  -4  -4 4017.53  119.33   1
  -3  -4  -4 3416.99  117.74   1
  -3  -4  -3 9579.57  292.60   1
  -3  -4  -3 8193.57  294.50   1
  -3  -4  -3 9470.07  297.29   1
  -3  -4  -3 9283.81  278.36   1
  -3  -4  -3 9936.99  291.34   1
  -3  -4  -2  348.98   11.47   1
  -3  -4  -2  285.39   12.90   1
  -3  -4  -2  267.35   13.17   1
  -3  -4  -2  328.08   12.87   1
  -3  -4  -2  364.57   12.37   1
  -3  -4  -1    0.92    2.24   1
  -3  -4  -1    1.99    1.61   1
  -3  -4  -1    1.75    2.02   1
  -3  -4  -1   11.89    2.76   1
  -3  -4  -1   -0.25    2.22   1
  -3  -4   0   22.43    2.21   1
  -3  -4   0   21.09    2.42   1
  -3  -4   0   27.45    3.01   1
  -3  -4   0   26.60    2.55   1
  -3  -4   0   25.97    2.70   1
  -3  -4   1   79.41    4.63   1
  -3  -4   1   86.88    4.61   1
  -3  -4   1   84.06    4.87   1
  -3  -4   1   68.03    4.59   1
  -3  -4   1   95.71    4.57   1
  -3  -4   2  642.88   24.44   1
  -3  -4   2  744.11   23.63   1
  -3  -4   2  712.84   26.82   1
  -3  -4   2  773.20   28.11   1
  -3  -4   2  811.14   29.85   1
  -3  -4   3 1044.29   40.02   1
  -3  -4   3 1243.69   44.80   1
  -3  -4   3 1014.89   39.77   1
  -3  -4   3 1112.69   33.73   1
  -3  -4   4   60.07    3.48   1
  -3  -4   4   57.75    3.20   1
  -3  -4   5 1299.59   41.95   1
  -3  -4   5 1293.54   42.30   1
  -3  -4   6 3506.51  123.01   1
  -3  -4   6 3811.50  115.46   1
  -3  -4   7 2780.88   89.97   1
  -3  -4   7 2708.51   92.84   1
  -3  -4   8  310.09   14.47   1
  -3  -4   8  315.37   13.93   1
  -3  -4   9  755.52   30.70   1
  -3  -4  10  570.13   23.66   1
  -3  -4  11  994.04   43.91   1
  -3  -4  12  318.41   21.49   1
  -3  -4  13  465.56   27.86   1
  -3  -3 -12  768.97   40.85   1
  -3  -3 -11   40.44    6.94   1
  -3  -3 -11   39.43    5.45   1
  -3  -3 -11   33.55    5.21   1
  -3  -3 -10  211.55   11.96   1
  -3  -3 -10  185.35    9.94   1
  -3  -3 -10  164.33   10.03   1
  -3  -3  -9  324.25   14.75   1
  -3  -3  -9  394.96   17.14   1
  -3  -3  -9  345.64   15.78   1
  -3  -3  -8 1760.74   63.58   1
  -3  -3  -8 1862.40   66.73   1
  -3  -3  -7 1125.91   38.79   1
  -3  -3  -7 1024.45   36.82   1
  -3  -3  -6 2847.07   91.34   1
  -3  -3  -6 2721.23   90.24   1
  -3  -3  -5   13.45    3.17   1
  -3  -3  -5    9.96    2.11   1
  -3  -3  -5   16.65    2.30   1
  -3  -3  -4  186.62    6.79   1
  -3  -3  -4  199.23    5.76   1
  -3  -3  -4  145.01    6.99   1
  -3  -3  -4  160.63    7.92   1
  -3  -3  -3 2603.40   79.89   1
  -3  -3  -3 2531.58   78.86   1
  -3  -3  -3 2540.42   81.27   1
  -3  -3  -3 2663.59   78.96   1
  -3  -3  -3 2288.62   83.22   1
  -3  -3  -214803.42  520.87   1
  -3  -3  -218492.86  570.10   1
  -3  -3  -217359.03  529.79   1
  -3  -3  -218909.04  558.56   1
  -3  -3  -217070.11  502.83   1
  -3  -3  -216306.65  512.55   1
  -3  -3  -1   -1.76    2.04   1
  -3  -3  -1    2.83    1.38   1
  -3  -3  -1   -1.54    1.52   1
  -3  -3  -1    2.47    2.36   1
  -3  -3  -1   11.44    2.31   1
  -3  -3  -1   -0.51    1.54   1
  -3  -3  -1    4.95    1.60   1
  -3  -3   0  309.53   13.49   1
  -3  -3   0  342.77   12.58   1
  -3  -3   0  371.81   14.99   1
  -3  -3   0  294.15   12.35   1
  -3  -3   0  374.18   12.48   1
  -3  -3   1 1369.18   52.74   1
  -3  -3   1 1750.12   56.97   1
  -3  -3   1 1518.58   55.46   1
  -3  -3   1 1578.87   50.43   1
  -3  -3   1 1736.90   54.61   1
  -3  -3   2  977.72   31.57   1
  -3  -3   2  834.15   30.62   1
  -3  -3   2  895.05   28.38   1
  -3  -3   2  769.83   31.52   1
  -3  -3   2  987.38   34.05   1
  -3  -3   3  732.69   22.81   1
  -3  -3   3  790.37   27.17   1
  -3  -3   3  798.10   28.33   1
  -3  -3   3  681.78   22.70   1
  -3  -3   3  597.37   26.80   1
  -3  -3   4 9875.95  289.79   1
  -3  -3   4 9415.18  306.39   1
  -3  -3   411182.45  345.25   1
  -3  -3   4 9030.20  298.15   1
  -3  -3   5 1793.51   56.57   1
  -3  -3   5 1713.60   59.83   1
  -3  -3   5 2039.03   71.34   1
  -3  -3   5 1654.22   56.88   1
  -3  -3   6 1132.22   38.00   1
  -3  -3   6 1249.80   45.55   1
  -3  -3   6  994.88   38.77   1
  -3  -3   6 1155.63   37.24   1
  -3  -3   7  212.55    8.91   1
  -3  -3   7  168.44    8.26   1
  -3  -3   7  222.24    8.70   1
  -3  -3   7  173.39   10.04   1
  -3  -3   8 2689.78   89.62   1
  -3  -3   9  318.31   15.68   1
  -3  -3   9  321.97   14.00   1
  -3  -3  10   24.28    5.82   1
  -3  -3  11   23.91    5.17   1
  -3  -3  12   65.81    7.72   1
  -3  -3  13   72.20    9.90   1
  -3  -2 -12  183.30   14.36   1
  -3  -2 -12  231.43   16.95   1
  -3  -2 -11   47.32    6.27   1
  -3  -2 -11   46.04    6.77   1
  -3  -2 -10 1303.67   52.54   1
  -3  -2 -10 1184.96   50.94   1
  -3  -2 -10 1617.85   61.52   1
  -3  -2  -9  621.73   24.81   1
  -3  -2  -9  535.42   22.63   1
  -3  -2  -9  474.78   19.21   1
  -3  -2  -8  927.31   34.42   1
  -3  -2  -8  918.09   32.67   1
  -3  -2  -8 1058.45   38.63   1
  -3  -2  -7  466.27   18.10   1
  -3  -2  -7  516.00   18.66   1
  -3  -2  -6 2501.16   95.31   1
  -3  -2  -6 3103.14   95.04   1
  -3  -2  -6 2897.38   91.16   1
  -3  -2  -5  104.49    5.49   1
  -3  -2  -5  117.73    6.50   1
  -3  -2  -5  132.26    5.71   1
  -3  -2  -425637.21  781.51   1
  -3  -2  -3 5009.05  151.67   1
  -3  -2  -3 4592.72  159.12   1
  -3  -2  -3 4398.50  156.10   1
  -3  -2  -3 5077.72  159.06   1
  -3  -2  -3 4851.25  152.91   1
  -3  -2  -2 7879.11  260.94   1
  -3  -2  -2 8316.89  254.83   1
  -3  -2  -2 8923.73  266.44   1
  -3  -2  -2 7361.30  251.08   1
  -3  -2  -2 8122.49  249.39   1
  -3  -2  -2 7935.25  241.06   1
  -3  -2  -1  223.40    8.89   1
  -3  -2  -1  222.28    9.33   1
  -3  -2  -1  237.16    7.97   1
  -3  -2  -1  199.99    7.76   1
  -3  -2  -1  206.49    8.85   1
  -3  -2  -1  180.72    8.80   1
  -3  -2   0 1484.21   46.47   1
  -3  -2   0 1620.30   49.34   1
  -3  -2   0 1389.63   46.58   1
  -3  -2   0 1585.35   49.93   1
  -3  -2   0 1249.46   46.40   1
  -3  -2   1 3002.38   98.48   1
  -3  -2   1 3121.09   96.67   1
  -3  -2   1 3532.02  110.86   1
  -3  -2   1 3507.62  101.47   1
  -3  -2   1 2707.44   98.51   1
  -3  -2   2  760.58   24.41   1
  -3  -2   2  839.09   26.99   1
  -3  -2   2  693.05   27.08   1
  -3  -2   2  708.49   25.34   1
  -3  -2   2  804.84   26.69   1
  -3  -2   3  955.13   36.52   1
  -3  -2   3 1076.67   34.49   1
  -3  -2   3 1183.35   36.56   1
  -3  -2   3  978.94   35.72   1
  -3  -2   3 1030.73   33.24   1
  -3  -2   3 1088.11   36.65   1
  -3  -2   4 1512.91   48.84   1
  -3  -2   4 1459.18   46.91   1
  -3  -2   4 1425.56   47.04   1
  -3  -2   4 1505.67   54.71   1
  -3  -2   4 1698.35   55.60   1
  -3  -2   5  259.99   11.91   1
  -3  -2   5  314.82   11.32   1
  -3  -2   5  337.54   13.54   1
  -3  -2   5  303.26   11.75   1
  -3  -2   5  287.87   12.25   1
  -3  -2   6 5206.57  153.65   1
  -3  -2   6 4581.17  164.25   1
  -3  -2   6 5163.71  164.76   1
  -3  -2   6 5571.82  167.99   1
  -3  -2   6 4731.20  167.75   1
  -3  -2   7  269.53   11.43   1
  -3  -2   7  235.44   10.04   1
  -3  -2   7  315.86   11.16   1
  -3  -2   7  270.18   11.36   1
  -3  -2   8    6.23    1.74   1
  -3  -2   8    0.25    4.44   1
  -3  -2   9   15.27    1.89   1
  -3  -2   9    9.18    5.31   1
  -3  -2  10 1696.42   62.67   1
  -3  -2  11   70.37    7.28   1
  -3  -2  12 1137.81   57.89   1
  -3  -2  13  112.29   10.57   1
  -3  -1 -12  163.41   12.22   1
  -3  -1 -12  135.52   10.83   1
  -3  -1 -11 1070.04   48.93   1
  -3  -1 -11 1336.68   55.12   1
  -3  -1 -10   -1.47    2.40   1
  -3  -1 -10    2.98    4.35   1
  -3  -1 -10   -0.98    3.75   1
  -3  -1  -9 1019.31   36.74   1
  -3  -1  -9  864.83   36.72   1
  -3  -1  -9 1174.67   43.16   1
  -3  -1  -8  169.46    8.99   1
  -3  -1  -8  207.06   10.13   1
  -3  -1  -8  168.64    8.65   1
  -3  -1  -7 2654.44   99.15   1
  -3  -1  -7 3145.32   95.51   1
  -3  -1  -7 2796.99   95.12   1
  -3  -1  -6 4978.94  152.10   1
  -3  -1  -6 4543.08  143.95   1
  -3  -1  -6 4510.96  150.87   1
  -3  -1  -5    3.58    1.87   1
  -3  -1  -5    1.81    2.09   1
  -3  -1  -5    6.81    2.08   1
  -3  -1  -5    2.62    1.28   1
  -3  -1  -4  907.59   28.89   1
  -3  -1  -4  872.08   29.82   1
  -3  -1  -4  815.98   31.72   1
  -3  -1  -4  871.69   32.87   1
  -3  -1  -3 1203.57   39.87   1
  -3  -1  -3 1260.54   40.05   1
  -3  -1  -3 1165.46   43.94   1
  -3  -1  -3 1220.88   42.75   1
  -3  -1  -3 1311.05   43.40   1
  -3  -1  -2 4378.22  143.02   1
  -3  -1  -2 4579.21  141.79   1
  -3  -1  -2 4141.38  142.17   1
  -3  -1  -2 4428.79  143.14   1
  -3  -1  -2 5023.98  144.30   1
  -3  -1  -2 4596.73  141.02   1
  -3  -1  -112518.26  381.28   1
  -3  -1  -114057.97  405.22   1
  -3  -1  -110993.98  378.72   1
  -3  -1  -113385.03  400.26   1
  -3  -1  -112035.21  382.84   1
  -3  -1   0 9294.91  266.84   1
  -3  -1   0 7036.87  248.56   1
  -3  -1   0 8038.30  248.06   1
  -3  -1   0 9135.24  269.65   1
  -3  -1   0 7747.82  251.01   1
  -3  -1   1   45.50    2.71   1
  -3  -1   1   55.81    3.63   1
  -3  -1   1   56.54    3.24   1
  -3  -1   1   55.47    3.54   1
  -3  -1   1   41.93    2.75   1
  -3  -1   2 2753.80   84.02   1
  -3  -1   2 2353.81   77.90   1
  -3  -1   2 2558.25   78.06   1
  -3  -1   2 2226.64   81.89   1
  -3  -1   2 2645.82   81.41   1
  -3  -1   3 8526.80  247.59   1
  -3  -1   3 7904.37  238.98   1
  -3  -1   3 7557.17  226.44   1
  -3  -1   3 7219.36  227.85   1
  -3  -1   3 7376.01  232.85   1
  -3  -1   3 6738.35  246.83   1
  -3  -1   4 3490.37  109.21   1
  -3  -1   4 3393.97  115.47   1
  -3  -1   4 3100.68  118.86   1
  -3  -1   4 3258.46  110.89   1
  -3  -1   4 3890.64  114.37   1
  -3  -1   4 3537.63  108.00   1
  -3  -1   4 3476.88  108.99   1
  -3  -1   5 1542.64   48.10   1
  -3  -1   5 1456.17   51.01   1
  -3  -1   5 1585.72   51.41   1
  -3  -1   5 1480.23   50.12   1
  -3  -1   6  132.76    6.33   1
  -3  -1   6   99.41    5.48   1
  -3  -1   6  123.80    5.50   1
  -3  -1   6  104.99    5.65   1
  -3  -1   6  130.04    6.16   1
  -3  -1   7   11.00    1.75   1
  -3  -1   7   19.17    3.13   1
  -3  -1   7   32.31    4.20   1
  -3  -1   7   21.38    2.08   1
  -3  -1   8   96.55    7.06   1
  -3  -1   8  169.44    5.86   1
  -3  -1   8  173.94    7.19   1
  -3  -1   8  136.70    7.66   1
  -3  -1   9 1362.35   49.20   1
  -3  -1   9 1589.36   54.31   1
  -3  -1  10  225.52    9.92   1
  -3  -1  10  180.29   10.52   1
  -3  -1  11    8.75    4.77   1
  -3  -1  12  197.41   14.31   1
  -3  -1  13  745.52   42.35   1
  -3   0 -11 2141.79   73.75   1
  -3   0  -9 3716.07  114.38   1
  -3   0  -9 3073.19  104.11   1
  -3   0  -9 2669.78  102.96   1
  -3   0  -7 1917.19   60.54   1
  -3   0  -7 1580.32   53.89   1
  -3   0  -7 1464.99   51.32   1
  -3   0  -515719.45  473.71   1
  -3   0  -514825.07  462.68   1
  -3   0  -3 9517.27  285.78   1
  -3   0  -3 8822.35  276.42   1
  -3   0  -3 8378.52  273.47   1
  -3   0  -3 8703.33  280.91   1
  -3   0  -3 8872.25  267.65   1
  -3   0  -112975.21  411.68   1
  -3   0  -113219.24  388.87   1
  -3   0  -112315.06  389.17   1
  -3   0  -114425.18  403.48   1
  -3   0  -111374.96  386.09   1
  -3   0   1 6219.29  186.54   1
  -3   0   1 4877.40  173.77   1
  -3   0   1 5403.94  172.71   1
  -3   0   1 5621.89  173.03   1
  -3   0   1 6130.01  181.11   1
  -3   0   3  110.94    5.38   1
  -3   0   3  110.01    5.11   1
  -3   0   3  127.30    5.06   1
  -3   0   3  107.59    4.19   1
  -3   0   3   90.74    5.32   1
  -3   0   3  142.58    6.06   1
  -3   0   3  129.12    5.56   1
  -3   0   5 3861.79  122.22   1
  -3   0   5 4105.26  121.47   1
  -3   0   5 4007.16  132.19   1
  -3   0   5 3999.17  120.60   1
  -3   0   5 3586.18  127.03   1
  -3   0   7 1492.18   49.49   1
  -3   0   7 1257.95   43.53   1
  -3   0   7 1435.24   56.24   1
  -3   0   7 1351.79   42.95   1
  -3   0   9    0.63    3.54   1
  -3   0   9    0.43    1.90   1
  -3   0  11 5060.78  182.79   1
  -3   0  13  361.07   22.64   1
  -3   1 -12  140.61   12.87   1
  -3   1 -11 1437.36   53.64   1
  -3   1 -10   -2.06    4.44   1
  -3   1  -9  887.58   37.59   1
  -3   1  -9 1143.67   43.27   1
  -3   1  -8  150.41    7.57   1
  -3   1  -8  199.35   10.58   1
  -3   1  -7 2749.55   92.39   1
  -3   1  -7 2788.64  101.36   1
  -3   1  -7 3757.12  109.21   1
  -3   1  -6 5957.68  172.64   1
  -3   1  -6 4600.72  148.11   1
  -3   1  -6 4477.77  162.46   1
  -3   1  -5    4.92    1.56   1
  -3   1  -5    5.68    1.77   1
  -3   1  -4  887.27   28.42   1
  -3   1  -4  772.99   30.07   1
  -3   1  -3 1262.56   39.16   1
  -3   1  -3 1308.56   44.20   1
  -3   1  -3 1274.32   40.13   1
  -3   1  -3 1154.70   40.94   1
  -3   1  -3 1207.32   41.94   1
  -3   1  -2 4359.17  147.84   1
  -3   1  -2 5000.50  149.65   1
  -3   1  -2 4361.18  150.92   1
  -3   1  -2 4777.02  145.22   1
  -3   1  -2 4944.75  152.26   1
  -3   1  -112700.30  395.57   1
  -3   1  -113048.18  385.30   1
  -3   1  -113897.43  394.70   1
  -3   1  -111921.48  381.10   1
  -3   1  -111233.21  382.46   1
  -3   1   0 8147.42  261.54   1
  -3   1   0 8046.62  251.31   1
  -3   1   0 8216.40  252.01   1
  -3   1   0 8173.57  245.76   1
  -3   1   0 7122.49  244.89   1
  -3   1   0 8856.95  254.37   1
  -3   1   1   55.48    3.80   1
  -3   1   1   53.70    2.80   1
  -3   1   1   59.20    3.47   1
  -3   1   1   55.19    3.00   1
  -3   1   1   40.08    2.82   1
  -3   1   1   47.86    3.23   1
  -3   1   2 2228.12   79.83   1
  -3   1   2 2431.45   78.64   1
  -3   1   2 2497.84   78.69   1
  -3   1   2 2513.20   81.85   1
  -3   1   2 2603.29   75.79   1
  -3   1   2 2495.74   77.44   1
  -3   1   2 2627.35   78.46   1
  -3   1   3 7662.44  241.06   1
  -3   1   3 7595.13  244.43   1
  -3   1   3 8096.93  230.99   1
  -3   1   3 7384.61  241.43   1
  -3   1   3 6761.24  247.34   1
  -3   1   3 7755.67  233.66   1
  -3   1   3 8249.02  233.62   1
  -3   1   4 3620.12  104.75   1
  -3   1   4 3507.43  112.16   1
  -3   1   4 3015.73  114.78   1
  -3   1   4 3243.08  111.64   1
  -3   1   4 3518.23  105.72   1
  -3   1   4 3450.23  104.72   1
  -3   1   4 3309.02  112.96   1
  -3   1   5 1454.02   50.17   1
  -3   1   5 1572.34   52.28   1
  -3   1   5 1382.56   50.77   1
  -3   1   5 1437.91   47.47   1
  -3   1   5 1487.29   45.83   1
  -3   1   6  101.62    5.35   1
  -3   1   6  133.70    6.01   1
  -3   1   6  127.57    4.10   1
  -3   1   6  129.34    7.24   1
  -3   1   6  116.98    6.56   1
  -3   1   7   12.41    3.96   1
  -3   1   7   19.70    2.90   1
  -3   1   7   15.83    2.08   1
  -3   1   8  135.48    8.36   1
  -3   1   8  158.79    8.83   1
  -3   1   8  170.34    7.98   1
  -3   1   9 1360.22   48.57   1
  -3   1   9 1546.47   57.88   1
  -3   1  10  208.64   11.77   1
  -3   1  10  200.37   10.83   1
  -3   1  11   10.52    3.68   1
  -3   1  11   14.91    5.18   1
  -3   1  12  188.56   14.91   1
  -3   1  13  687.93   39.12   1
  -3   2 -12  224.44   16.20   1
  -3   2 -11   54.76    8.99   1
  -3   2 -10 1612.97   57.61   1
  -3   2  -9  644.18   26.30   1
  -3   2  -8 1091.79   37.87   1
  -3   2  -8  811.38   34.06   1
  -3   2  -7  615.00   22.40   1
  -3   2  -7  460.72   18.78   1
  -3   2  -6 2818.25   95.00   1
  -3   2  -6 3742.17  108.98   1
  -3   2  -6 2681.98  100.73   1
  -3   2  -5  156.89    7.97   1
  -3   2  -5  120.71    5.15   1
  -3   2  -5   86.01    4.92   1
  -3   2  -425038.25  767.46   1
  -3   2  -3 4739.32  163.30   1
  -3   2  -3 4599.46  149.02   1
  -3   2  -3 5125.05  170.63   1
  -3   2  -3 4977.98  150.03   1
  -3   2  -3 5049.17  149.39   1
  -3   2  -2 9013.08  274.57   1
  -3   2  -2 8661.93  261.00   1
  -3   2  -2 7988.48  249.76   1
  -3   2  -2 8359.31  256.58   1
  -3   2  -2 7768.45  262.28   1
  -3   2  -1  240.73    8.58   1
  -3   2  -1  214.05    8.47   1
  -3   2  -1  194.27    8.60   1
  -3   2  -1  219.75    8.51   1
  -3   2  -1  223.35    7.02   1
  -3   2  -1  231.25    7.77   1
  -3   2  -1  215.71    9.11   1
  -3   2   0 1527.92   49.25   1
  -3   2   0 1512.15   47.11   1
  -3   2   0 1432.15   48.36   1
  -3   2   0 1526.55   45.74   1
  -3   2   0 1463.61   48.55   1
  -3   2   0 1471.67   48.97   1
  -3   2   0 1430.70   48.58   1
  -3   2   1 3034.04  101.51   1
  -3   2   1 3216.85  100.34   1
  -3   2   1 3191.68  100.63   1
  -3   2   1 3275.95   98.12   1
  -3   2   1 2774.85   96.15   1
  -3   2   1 3162.12  100.78   1
  -3   2   1 3334.63  101.07   1
  -3   2   2  806.93   24.88   1
  -3   2   2  742.64   25.60   1
  -3   2   2  771.66   27.34   1
  -3   2   2  695.48   26.02   1
  -3   2   2  779.73   26.30   1
  -3   2   2  681.85   24.51   1
  -3   2   3 1202.76   38.88   1
  -3   2   3  931.85   35.31   1
  -3   2   3 1045.42   34.45   1
  -3   2   3 1107.35   34.11   1
  -3   2   3  996.40   36.61   1
  -3   2   3 1007.04   38.14   1
  -3   2   4 1324.53   51.68   1
  -3   2   4 1367.93   51.44   1
  -3   2   4 1465.09   55.21   1
  -3   2   4 1574.59   47.50   1
  -3   2   4 1609.79   51.19   1
  -3   2   4 1502.68   47.91   1
  -3   2   5  333.60   12.66   1
  -3   2   5  306.29   12.68   1
  -3   2   6 5624.19  180.90   1
  -3   2   6 4962.99  166.68   1
  -3   2   6 5973.52  183.05   1
  -3   2   7  318.13   12.83   1
  -3   2   7  267.99   11.86   1
  -3   2   7  295.91   13.86   1
  -3   2   8    0.15    2.46   1
  -3   2   8    5.69    3.91   1
  -3   2   9   12.73    3.95   1
  -3   2   9   13.14    3.34   1
  -3   2  10 2004.14   74.85   1
  -3   2  10 1653.84   64.96   1
  -3   2  11   53.72    6.71   1
  -3   2  11   81.39    6.11   1
  -3   2  12 1141.03   53.98   1
  -3   2  13  135.88   12.87   1
  -3   2  13  125.51   11.68   1
  -3   3 -12  915.19   50.59   1
  -3   3 -11   48.20    7.20   1
  -3   3 -10  205.34   13.59   1
  -3   3  -9  443.91   20.91   1
  -3   3  -8 2332.70   76.66   1
  -3   3  -8 1645.67   60.14   1
  -3   3  -7 1328.55   44.19   1
  -3   3  -7  952.39   38.29   1
  -3   3  -6 2604.22   89.33   1
  -3   3  -6 2507.55   85.53   1
  -3   3  -6 3530.66  100.84   1
  -3   3  -5   17.99    2.06   1
  -3   3  -5   20.57    5.79   1
  -3   3  -5   13.80    2.22   1
  -3   3  -4  229.58    9.65   1
  -3   3  -4  135.11    7.59   1
  -3   3  -4  137.98    6.94   1
  -3   3  -4  175.26    6.50   1
  -3   3  -3 2560.43   78.62   1
  -3   3  -3 2518.09   80.38   1
  -3   3  -3 2321.24   79.55   1
  -3   3  -3 2323.69   87.49   1
  -3   3  -3 3116.59   93.01   1
  -3   3  -3 2683.43   81.75   1
  -3   3  -216060.75  515.61   1
  -3   3  -217559.13  521.07   1
  -3   3  -216171.56  515.84   1
  -3   3  -216095.56  530.26   1
  -3   3  -218485.96  515.79   1
  -3   3  -1    3.91    1.18   1
  -3   3  -1    1.16    0.78   1
  -3   3  -1    9.16    2.33   1
  -3   3  -1    3.91    1.56   1
  -3   3  -1    1.30    1.56   1
  -3   3  -1    7.42    1.92   1
  -3   3   0  331.09   13.28   1
  -3   3   0  330.48   12.48   1
  -3   3   0  392.67   11.92   1
  -3   3   0  342.38   11.90   1
  -3   3   0  360.03   13.41   1
  -3   3   0  320.31   12.61   1
  -3   3   1 1616.79   50.92   1
  -3   3   1 1568.49   51.76   1
  -3   3   1 1619.57   50.71   1
  -3   3   1 1678.39   55.68   1
  -3   3   1 1400.93   49.28   1
  -3   3   1 1623.72   52.91   1
  -3   3   2  862.60   30.82   1
  -3   3   2  892.04   29.54   1
  -3   3   2  781.64   27.95   1
  -3   3   2  891.99   33.56   1
  -3   3   2  982.95   31.16   1
  -3   3   3  641.51   23.80   1
  -3   3   3  711.71   23.46   1
  -3   3   3  770.55   26.45   1
  -3   3   3  640.81   26.00   1
  -3   3   4 8403.97  300.56   1
  -3   3   410518.04  306.90   1
  -3   3   4 9441.79  288.89   1
  -3   3   5 1772.59   60.27   1
  -3   3   5 2080.98   66.42   1
  -3   3   6 1350.65   41.62   1
  -3   3   6 1130.35   40.96   1
  -3   3   6 1252.29   43.16   1
  -3   3   7  254.54   10.80   1
  -3   3   7  228.77    9.55   1
  -3   3   7  185.42   10.19   1
  -3   3   8 3187.70   99.02   1
  -3   3   8 2668.92   91.63   1
  -3   3   9  355.00   15.31   1
  -3   3   9  290.81   14.57   1
  -3   3  10   26.93    4.22   1
  -3   3  10   20.62    4.84   1
  -3   3  11   28.44    6.02   1
  -3   3  11   30.13    4.18   1
  -3   3  12   74.70    7.11   1
  -3   3  12   59.35    8.19   1
  -3   3  13   74.73    8.76   1
  -3   3  13   56.19   10.82   1
  -3   4 -12   61.66    8.27   1
  -3   4 -11  921.61   48.75   1
  -3   4 -10  404.13   19.96   1
  -3   4  -9 2195.69   83.71   1
  -3   4  -8  677.77   28.13   1
  -3   4  -7  844.87   31.15   1
  -3   4  -7 1066.95   36.01   1
  -3   4  -6 1612.84   54.01   1
  -3   4  -6 1290.33   48.29   1
  -3   4  -5 5201.18  191.93   1
  -3   4  -5 6182.32  203.81   1
  -3   4  -5 7967.75  220.45   1
  -3   4  -4 4086.59  122.99   1
  -3   4  -4 3822.49  126.66   1
  -3   4  -4 4976.00  138.44   1
  -3   4  -4 3725.46  139.07   1
  -3   4  -4 3268.60  120.68   1
  -3   4  -3 9594.26  300.12   1
  -3   4  -3 9805.47  292.26   1
  -3   4  -3 9088.63  292.72   1
  -3   4  -3 8954.74  314.24   1
  -3   4  -311920.95  332.01   1
  -3   4  -3 8501.95  284.38   1
  -3   4  -2  365.71   14.45   1
  -3   4  -2  389.94   13.56   1
  -3   4  -2  304.82   13.15   1
  -3   4  -2  376.34   13.32   1
  -3   4  -2  334.96   14.06   1
  -3   4  -2  448.67   15.36   1
  -3   4  -1    1.69    1.31   1
  -3   4  -1   15.36    2.93   1
  -3   4  -1    7.63    2.32   1
  -3   4  -1    1.29    3.28   1
  -3   4  -1    1.24    2.72   1
  -3   4  -1    2.63    1.32   1
  -3   4   0   23.13    2.81   1
  -3   4   0   23.63    2.38   1
  -3   4   0   30.92    2.02   1
  -3   4   0   23.06    2.67   1
  -3   4   0   25.37    2.04   1
  -3   4   0   22.80    2.48   1
  -3   4   1   91.86    3.89   1
  -3   4   1   78.54    4.37   1
  -3   4   1   97.71    5.35   1
  -3   4   1   76.44    5.25   1
  -3   4   1   76.40    3.92   1
  -3   4   2  739.83   25.10   1
  -3   4   2  639.96   23.64   1
  -3   4   2  813.79   26.57   1
  -3   4   3 1161.33   36.57   1
  -3   4   3 1201.77   39.14   1
  -3   4   3  990.13   36.21   1
  -3   4   4   70.95    4.95   1
  -3   4   4   61.06    4.84   1
  -3   4   4   50.26    3.78   1
  -3   4   5 1309.32   44.82   1
  -3   4   5 1485.76   49.55   1
  -3   4   6 3633.14  122.18   1
  -3   4   6 4414.67  134.92   1
  -3   4   7 3030.81   96.45   1
  -3   4   7 2479.23   87.12   1
  -3   4   8  363.26   15.48   1
  -3   4   8  297.84   14.36   1
  -3   4   9  959.53   33.32   1
  -3   4   9  767.08   32.47   1
  -3   4  10  658.67   30.99   1
  -3   4  10  507.41   24.93   1
  -3   4  11 1182.25   44.06   1
  -3   4  11  957.22   41.43   1
  -3   4  12  281.30   18.88   1
  -3   4  12  335.78   20.97   1
  -3   4  12  327.93   21.12   1
  -3   4  13  547.55   29.67   1
  -3   4  13  439.84   29.83   1
  -3   5 -11  497.30   29.84   1
  -3   5 -10   43.12    6.93   1
  -3   5  -9   93.88   10.05   1
  -3   5  -8  345.06   16.39   1
  -3   5  -7 3802.50  130.58   1
  -3   5  -6  287.45   13.09   1
  -3   5  -6  198.65    9.93   1
  -3   5  -5  420.19   16.29   1
  -3   5  -5  414.13   16.44   1
  -3   5  -5  533.41   17.84   1
  -3   5  -5  309.07   14.85   1
  -3   5  -4 1387.20   55.22   1
  -3   5  -4 1635.42   58.11   1
  -3   5  -4 2113.09   62.94   1
  -3   5  -4 1753.84   55.78   1
  -3   5  -3 6533.31  183.01   1
  -3   5  -3 4586.69  166.95   1
  -3   5  -3 5469.78  163.78   1
  -3   5  -3 5310.62  171.21   1
  -3   5  -3 5095.78  171.81   1
  -3   5  -2 1655.68   50.66   1
  -3   5  -2 1932.58   56.90   1
  -3   5  -2 1452.49   54.53   1
  -3   5  -2 1571.34   53.43   1
  -3   5  -2 1381.22   55.17   1
  -3   5  -1 7497.27  204.83   1
  -3   5  -1 5511.96  201.74   1
  -3   5  -1 5935.53  184.66   1
  -3   5  -1 5319.88  184.60   1
  -3   5  -1 6374.15  195.81   1
  -3   5   0 1544.04   51.83   1
  -3   5   0 1646.42   51.98   1
  -3   5   0 1732.05   58.68   1
  -3   5   0 1374.16   51.29   1
  -3   5   0 2092.97   59.08   1
  -3   5   1    1.40    3.34   1
  -3   5   1    0.66    1.95   1
  -3   5   1    2.16    2.16   1
  -3   5   1    1.72    1.58   1
  -3   5   1    2.08    1.17   1
  -3   5   2  336.76   14.49   1
  -3   5   2  418.92   15.35   1
  -3   5   2  444.12   16.94   1
  -3   5   2  538.35   16.70   1
  -3   5   3 9568.53  264.02   1
  -3   5   3 8376.76  260.87   1
  -3   5   3 6543.55  236.07   1
  -3   5   3 7580.23  241.09   1
  -3   5   4  789.66   30.53   1
  -3   5   4 1103.64   34.06   1
  -3   5   4  907.99   31.69   1
  -3   5   5 3376.36  100.31   1
  -3   5   5 2364.88   94.55   1
  -3   5   5 2811.08   90.61   1
  -3   5   6  437.64   16.50   1
  -3   5   6  377.13   15.74   1
  -3   5   7  159.34    9.68   1
  -3   5   7  215.47   10.95   1
  -3   5   8   22.77    4.78   1
  -3   5   9  998.59   41.64   1
  -3   5   9  828.70   34.34   1
  -3   5  10   44.67    7.97   1
  -3   5  10   31.83    5.79   1
  -3   5  11   25.03    6.38   1
  -3   5  11    8.00    4.23   1
  -3   5  11    0.64    5.48   1
  -3   5  12   19.81    5.74   1
  -3   5  12   14.88    6.64   1
  -3   5  12   19.71    4.88   1
  -3   6 -11  259.06   19.01   1
  -3   6 -10  618.21   36.00   1
  -3   6  -9  498.11   23.56   1
  -3   6  -8  136.05   10.29   1
  -3   6  -7  211.07   12.19   1
  -3   6  -6 1236.31   45.44   1
  -3   6  -6 1534.38   51.91   1
  -3   6  -6 1242.89   52.51   1
  -3   6  -5 3927.28  130.84   1
  -3   6  -5 4076.97  149.79   1
  -3   6  -5 4784.90  146.41   1
  -3   6  -4 2816.87  104.91   1
  -3   6  -4 3500.64  103.97   1
  -3   6  -4 2808.66   93.38   1
  -3   6  -3 1969.88   80.89   1
  -3   6  -3 2412.01   75.82   1
  -3   6  -3 2395.74   83.57   1
  -3   6  -3 2941.20   82.05   1
  -3   6  -2 4266.06  127.30   1
  -3   6  -2 3444.09  111.81   1
  -3   6  -2 3554.41  122.59   1
  -3   6  -1   49.88    4.02   1
  -3   6  -1   39.18    2.72   1
  -3   6  -1   42.30    3.75   1
  -3   6  -1   45.89    4.00   1
  -3   6   0  880.14   33.04   1
  -3   6   0 1072.23   35.71   1
  -3   6   0  982.17   32.78   1
  -3   6   0  933.97   31.94   1
  -3   6   0 1212.59   38.04   1
  -3   6   1 4667.68  165.61   1
  -3   6   1 6798.44  192.24   1
  -3   6   1 5958.37  188.38   1
  -3   6   1 5230.41  169.17   1
  -3   6   1 5294.11  167.13   1
  -3   6   2 1265.24   37.18   1
  -3   6   2  996.07   34.34   1
  -3   6   2  878.72   35.49   1
  -3   6   2 1167.67   38.72   1
  -3   6   3   61.17    5.63   1
  -3   6   3   38.65    2.79   1
  -3   6   3   38.22    4.23   1
  -3   6   3   53.43    2.69   1
  -3   6   4 1721.32   57.79   1
  -3   6   4 2008.77   63.71   1
  -3   6   4 1509.64   54.64   1
  -3   6   5 2966.62  101.57   1
  -3   6   5 3547.00  114.88   1
  -3   6   6   98.84    7.20   1
  -3   6   6   90.02    6.49   1
  -3   6   7  585.21   22.83   1
  -3   6   7  492.13   21.78   1
  -3   6   8   27.07    5.10   1
  -3   6   8   39.83    5.96   1
  -3   6   9    6.60    4.93   1
  -3   6   9   13.66    4.86   1
  -3   6  10  256.53   15.70   1
  -3   6  10  321.67   17.52   1
  -3   6  10  270.83   16.35   1
  -3   6  11  728.21   40.62   1
  -3   6  11  700.97   39.48   1
  -3   6  11  822.94   43.38   1
  -3   6  12  499.21   31.36   1
  -3   6  12  470.08   30.22   1
  -3   6  12  546.99   29.68   1
  -3   7 -10   56.88    9.89   1
  -3   7  -9   10.52    5.90   1
  -3   7  -8 1375.41   57.05   1
  -3   7  -7   30.92    6.37   1
  -3   7  -6 1304.43   46.10   1
  -3   7  -5  165.99    9.17   1
  -3   7  -5  158.79    8.92   1
  -3   7  -5  196.27   10.47   1
  -3   7  -4  834.98   31.57   1
  -3   7  -4  922.87   35.82   1
  -3   7  -4 1076.00   37.41   1
  -3   7  -3    9.23    4.10   1
  -3   7  -3    5.29    3.58   1
  -3   7  -3   17.77    2.98   1
  -3   7  -2 2223.16   74.56   1
  -3   7  -2 2725.78   86.95   1
  -3   7  -2 2319.57   83.67   1
  -3   7  -1 1244.89   42.40   1
  -3   7  -1 1156.46   41.85   1
  -3   7  -1 1017.24   36.09   1
  -3   7   0 3230.60  107.79   1
  -3   7   0 3603.96  122.53   1
  -3   7   0 4043.63  124.68   1
  -3   7   1 1142.56   37.76   1
  -3   7   1  941.48   34.57   1
  -3   7   1  960.40   33.58   1
  -3   7   1  905.08   33.63   1
  -3   7   1 1220.19   37.89   1
  -3   7   2 2709.45  104.04   1
  -3   7   2 3742.51  120.55   1
  -3   7   2 3204.73  105.80   1
  -3   7   2 3949.75  112.66   1
  -3   7   2 3289.19  103.68   1
  -3   7   3 2262.87   73.97   1
  -3   7   3 1890.70   64.94   1
  -3   7   4 3073.65  101.82   1
  -3   7   4 3488.88  116.56   1
  -3   7   5  254.88   12.27   1
  -3   7   5  207.19   10.78   1
  -3   7   6  143.39    8.69   1
  -3   7   6  192.48   10.66   1
  -3   7   7   14.08    4.96   1
  -3   7   7    9.45    4.66   1
  -3   7   8  232.19   13.81   1
  -3   7   8  267.61   15.79   1
  -3   7   8  224.42   13.40   1
  -3   7   9   -1.86    2.93   1
  -3   7   9    4.26    4.92   1
  -3   7   9    2.66    5.86   1
  -3   7  10  679.14   40.50   1
  -3   7  10  847.29   41.59   1
  -3   7  10  726.39   39.89   1
  -3   7  11    9.49    4.91   1
  -3   7  11    6.40    5.76   1
  -3   7  11   11.46    4.57   1
  -3   8  -9   47.82    7.71   1
  -3   8  -8   86.97   10.82   1
  -3   8  -7   57.79    8.32   1
  -3   8  -7   29.75    5.27   1
  -3   8  -6 1196.66   47.47   1
  -3   8  -6 1407.39   55.71   1
  -3   8  -5 1739.68   68.75   1
  -3   8  -5 2036.07   70.91   1
  -3   8  -4 1412.66   51.44   1
  -3   8  -4 1570.14   64.39   1
  -3   8  -4 1735.81   59.09   1
  -3   8  -3   94.50    6.15   1
  -3   8  -3   63.19    5.44   1
  -3   8  -3   81.38    5.63   1
  -3   8  -2  540.58   22.64   1
  -3   8  -2  504.84   19.20   1
  -3   8  -2  546.36   21.35   1
  -3   8  -1   62.47    5.76   1
  -3   8  -1   60.63    4.55   1
  -3   8  -1   39.73    4.17   1
  -3   8   0 2046.90   61.54   1
  -3   8   0 1938.52   69.01   1
  -3   8   0 1672.25   57.41   1
  -3   8   1    9.55    2.95   1
  -3   8   1    7.76    4.85   1
  -3   8   2  987.04   37.98   1
  -3   8   2  831.76   31.24   1
  -3   8   2  828.41   30.58   1
  -3   8   3   71.80    6.32   1
  -3   8   3   61.46    5.34   1
  -3   8   4  114.87    7.76   1
  -3   8   4  147.40    9.85   1
  -3   8   5   62.00    4.42   1
  -3   8   5   62.28    5.89   1
  -3   8   5   80.54    8.07   1
  -3   8   6 2374.60   87.79   1
  -3   8   6 2036.22   76.04   1
  -3   8   7   69.51    6.56   1
  -3   8   7   75.29    7.42   1
  -3   8   8  518.34   26.61   1
  -3   8   8  717.15   27.99   1
  -3   8   9   37.46    6.23   1
  -3   8   9   36.73    8.11   1
  -3   8  10  469.30   25.75   1
  -3   8  10  507.94   31.59   1
  -3   9  -7  505.83   28.92   1
  -3   9  -7  596.65   32.40   1
  -3   9  -6    9.64    6.68   1
  -3   9  -6    4.72    4.18   1
  -3   9  -5  335.22   18.00   1
  -3   9  -5  401.61   19.13   1
  -3   9  -4    9.93    5.25   1
  -3   9  -4    7.18    4.30   1
  -3   9  -4    0.74    2.34   1
  -3   9  -3 2096.87   88.66   1
  -3   9  -3 1952.12   67.02   1
  -3   9  -3 2204.61   79.26   1
  -3   9  -2  647.84   23.90   1
  -3   9  -2  674.99   30.58   1
  -3   9  -2  684.26   29.36   1
  -3   9  -1 1722.06   61.83   1
  -3   9  -1 2028.44   76.70   1
  -3   9   0    1.27    2.92   1
  -3   9   0    4.78    5.07   1
  -3   9   1  154.26    8.70   1
  -3   9   1  209.51   10.87   1
  -3   9   2  785.93   33.33   1
  -3   9   2  680.51   28.80   1
  -3   9   3 1141.41   46.03   1
  -3   9   3  980.07   38.60   1
  -3   9   3  988.37   40.12   1
  -3   9   4 1113.65   44.72   1
  -3   9   4 1357.44   55.01   1
  -3   9   5 1204.40   49.48   1
  -3   9   5 1414.12   56.91   1
  -3   9   6  401.60   21.02   1
  -3   9   6  343.24   18.54   1
  -3   9   7  223.08   14.91   1
  -3   9   7  282.08   17.16   1
  -3   9   8  169.20   13.25   1
  -3   9   8  192.04   14.11   1
  -3   9   9  185.92   15.02   1
  -3   9   9  229.85   16.36   1
  -3  10  -7   38.27    6.49   1
  -3  10  -6   11.20    6.65   1
  -3  10  -5 1201.41   60.74   1
  -3  10  -4   43.61    5.65   1
  -3  10  -3 1993.81   67.65   1
  -3  10  -3 2123.28   74.82   1
  -3  10  -2    5.15    3.96   1
  -3  10  -2    5.16    3.56   1
  -3  10  -1  904.48   41.73   1
  -3  10  -1  844.67   35.22   1
  -3  10   0    5.01    5.33   1
  -3  10   0    6.60    3.55   1
  -3  10   1 1163.35   48.16   1
  -3  10   1  940.17   40.35   1
  -3  10   2   57.08    6.49   1
  -3  10   2   41.94    6.33   1
  -3  10   3  141.59   10.95   1
  -3  10   3  100.45    7.68   1
  -3  10   4   54.38    7.69   1
  -3  10   4   68.33    7.03   1
  -3  10   4   41.71    5.79   1
  -3  10   5 1159.40   49.21   1
  -3  10   5 1271.98   55.02   1
  -3  10   6   16.42    5.88   1
  -3  10   6   17.98    5.41   1
  -3  10   7  794.03   47.24   1
  -3  10   7  979.44   51.48   1
  -3  10   8   24.77    6.11   1
  -3  10   8   42.31    6.88   1
  -3  11  -6   16.50    5.65   1
  -3  11  -5   76.24    8.76   1
  -3  11  -4   34.38    7.50   1
  -3  11  -3  777.71   42.17   1
  -3  11  -2  525.84   30.56   1
  -3  11  -2  539.52   30.14   1
  -3  11  -1  186.84   12.78   1
  -3  11  -1  217.26   12.89   1
  -3  11   0    9.74    4.17   1
  -3  11   0   19.35    4.71   1
  -3  11   1   27.82    6.05   1
  -3  11   1   14.15    4.84   1
  -3  11   2   10.56    3.94   1
  -3  11   2   19.70    5.33   1
  -3  11   3 1399.18   70.12   1
  -3  11   3 1527.63   78.19   1
  -3  11   4  475.41   29.32   1
  -3  11   4  569.40   32.60   1
  -3  11   5  589.83   34.28   1
  -3  11   5  673.51   37.59   1
  -3  11   5  586.48   34.57   1
  -3  11   6   39.65    6.92   1
  -3  11   6   25.60    7.53   1
  -3  11   7   42.73    9.16   1
  -3  11   7   41.97    8.79   1
  -3  12  -4  342.96   24.83   1
  -3  12  -3    7.70    4.60   1
  -3  12  -2    6.02    4.59   1
  -3  12  -1   15.10    6.52   1
  -3  12  -1   12.84    4.53   1
  -3  12   0  165.19   13.09   1
  -3  12   0  160.05   12.08   1
  -3  12   1    6.22    4.45   1
  -3  12   1   10.08    6.95   1
  -3  12   2  535.71   32.97   1
  -3  12   2  582.75   34.00   1
  -3  12   3   81.37    9.23   1
  -3  12   3   88.68    8.97   1
  -3  12   4  154.19   13.40   1
  -3  12   4  130.78   12.70   1
  -2 -13  -1  896.80   51.28   1
  -2 -13  -1  784.90   45.29   1
  -2 -13   0  100.94   10.30   1
  -2 -13   0   71.50   10.46   1
  -2 -13   1    7.87    6.46   1
  -2 -13   2   82.39   10.46   1
  -2 -12  -5  557.75   35.17   1
  -2 -12  -4  184.65   13.91   1
  -2 -12  -4  121.39   10.98   1
  -2 -12  -3  211.33   16.35   1
  -2 -12  -3  324.62   21.20   1
  -2 -12  -2   26.81    5.86   1
  -2 -12  -2   23.14    5.93   1
  -2 -12  -1  211.24   14.72   1
  -2 -12  -1  192.51   13.91   1
  -2 -12   0   59.18    7.88   1
  -2 -12   0   52.80    6.84   1
  -2 -12   1 1668.79   88.48   1
  -2 -12   1 1756.69   85.82   1
  -2 -12   2   94.61    8.97   1
  -2 -12   2  100.13   10.02   1
  -2 -12   3   38.18    7.11   1
  -2 -12   4    2.98    5.71   1
  -2 -12   5  647.87   39.12   1
  -2 -11  -7   67.63    9.32   1
  -2 -11  -6  280.46   20.89   1
  -2 -11  -5  122.22   11.05   1
  -2 -11  -5  185.51   14.28   1
  -2 -11  -4 1407.60   61.18   1
  -2 -11  -4  926.24   51.66   1
  -2 -11  -3  601.45   28.11   1
  -2 -11  -2  932.40   39.62   1
  -2 -11  -2 1135.57   48.77   1
  -2 -11  -1  665.23   31.94   1
  -2 -11  -1  791.73   35.39   1
  -2 -11   0  311.44   17.81   1
  -2 -11   0  294.02   16.10   1
  -2 -11   1   62.87    6.76   1
  -2 -11   1   58.94    6.66   1
  -2 -11   2  140.11    9.41   1
  -2 -11   2  123.89   10.20   1
  -2 -11   3  523.50   22.42   1
  -2 -11   3  575.43   26.06   1
  -2 -11   4 1044.23   45.45   1
  -2 -11   5   34.51    6.89   1
  -2 -11   6   33.79    6.70   1
  -2 -11   7  220.32   15.52   1
  -2 -10  -8  138.77   12.84   1
  -2 -10  -7   44.65    7.75   1
  -2 -10  -6  837.23   43.37   1
  -2 -10  -6  613.43   30.01   1
  -2 -10  -5    2.82    8.02   1
  -2 -10  -5   -1.15    5.63   1
  -2 -10  -4 1513.12   61.14   1
  -2 -10  -4 2096.23   72.94   1
  -2 -10  -3   24.16    6.05   1
  -2 -10  -3   32.60    6.03   1
  -2 -10  -2  396.09   18.25   1
  -2 -10  -2  484.69   22.13   1
  -2 -10  -1   23.99    6.27   1
  -2 -10  -1   40.34    5.34   1
  -2 -10   0  546.13   23.93   1
  -2 -10   0  606.07   25.92   1
  -2 -10   1  213.95   11.53   1
  -2 -10   1  200.66   11.08   1
  -2 -10   2  618.45   27.02   1
  -2 -10   2  640.25   28.31   1
  -2 -10   3    6.91    6.27   1
  -2 -10   4    9.53    3.07   1
  -2 -10   4   11.74    4.89   1
  -2 -10   5   73.87    7.87   1
  -2 -10   6 3712.07  133.73   1
  -2 -10   7   -6.07    5.30   1
  -2 -10   8   68.21    8.64   1
  -2 -10   9   37.68    7.08   1
  -2  -9  -9   90.91   10.12   1
  -2  -9  -8  617.89   34.30   1
  -2  -9  -7   19.67    6.46   1
  -2  -9  -6  506.81   20.61   1
  -2  -9  -6  646.17   30.24   1
  -2  -9  -5    2.79    3.16   1
  -2  -9  -5    2.07    5.08   1
  -2  -9  -4  841.73   33.92   1
  -2  -9  -4 1137.01   44.81   1
  -2  -9  -3 1579.38   54.94   1
  -2  -9  -3 2023.49   72.05   1
  -2  -9  -2 2775.24   89.68   1
  -2  -9  -2 2181.95   78.69   1
  -2  -9  -1 2950.93  101.92   1
  -2  -9  -1 3427.72  118.17   1
  -2  -9   0   12.00    5.09   1
  -2  -9   0    9.30    4.03   1
  -2  -9   1  137.04    8.23   1
  -2  -9   1  140.13    8.24   1
  -2  -9   2    5.09    3.74   1
  -2  -9   2    4.26    3.95   1
  -2  -9   3 1047.12   38.53   1
  -2  -9   3  992.95   35.51   1
  -2  -9   4 2054.01   69.89   1
  -2  -9   4 2148.36   76.89   1
  -2  -9   5  280.87   14.62   1
  -2  -9   6   11.39    4.60   1
  -2  -9   7   67.85    7.37   1
  -2  -9   8 1305.91   61.65   1
  -2  -9   9   43.18    8.55   1
  -2  -9  10    0.51    7.34   1
  -2  -9  10   14.70    4.53   1
  -2  -9  10   13.63    5.14   1
  -2  -8 -10   29.76    6.84   1
  -2  -8  -9  715.00   40.17   1
  -2  -8  -8  709.18   34.36   1
  -2  -8  -8  653.66   25.55   1
  -2  -8  -7   21.37    3.45   1
  -2  -8  -7   35.16    6.24   1
  -2  -8  -6  262.71   13.87   1
  -2  -8  -6  202.54   11.24   1
  -2  -8  -5 1574.46   54.60   1
  -2  -8  -5 1132.59   43.04   1
  -2  -8  -4  172.72   10.39   1
  -2  -8  -4  139.17    7.79   1
  -2  -8  -3 3134.42  101.51   1
  -2  -8  -3 3961.34  126.64   1
  -2  -8  -2   12.16    4.69   1
  -2  -8  -2    0.93    4.07   1
  -2  -8  -1 1884.81   61.99   1
  -2  -8  -1 2198.76   70.63   1
  -2  -8  -1 1751.27   63.10   1
  -2  -8   0    1.16    3.24   1
  -2  -8   0    0.13    1.06   1
  -2  -8   0    2.00    3.04   1
  -2  -8   0   -1.19    1.33   1
  -2  -8   1 5412.20  178.92   1
  -2  -8   1 5156.73  163.51   1
  -2  -8   2    1.85    2.13   1
  -2  -8   2    3.30    4.83   1
  -2  -8   3  299.31   12.12   1
  -2  -8   3  308.33   13.06   1
  -2  -8   4  492.47   20.28   1
  -2  -8   4  450.97   18.86   1
  -2  -8   5 2871.33   98.03   1
  -2  -8   5 2600.74   96.80   1
  -2  -8   6  501.55   21.45   1
  -2  -8   7 1153.83   46.33   1
  -2  -8   8   53.96    6.58   1
  -2  -8   9    5.26    4.99   1
  -2  -8   9    2.47    3.84   1
  -2  -8  10  244.21   14.83   1
  -2  -8  10  209.45   15.22   1
  -2  -8  10  216.60   15.71   1
  -2  -8  11  283.32   21.21   1
  -2  -8  11  338.12   18.23   1
  -2  -7 -11  185.07   14.32   1
  -2  -7 -10    3.10    4.69   1
  -2  -7  -9  223.59   13.54   1
  -2  -7  -9  209.80   12.25   1
  -2  -7  -8   89.91    6.37   1
  -2  -7  -8  105.39    8.44   1
  -2  -7  -7 2482.69   91.27   1
  -2  -7  -7 2073.36   77.85   1
  -2  -7  -7 2139.25   69.12   1
  -2  -7  -6  256.36   12.94   1
  -2  -7  -6  170.60    9.22   1
  -2  -7  -5   33.07    4.18   1
  -2  -7  -5   40.00    5.99   1
  -2  -7  -4  624.38   23.71   1
  -2  -7  -4  483.98   17.84   1
  -2  -7  -3 1964.70   78.65   1
  -2  -7  -3 2431.93   77.95   1
  -2  -7  -3 1944.11   64.11   1
  -2  -7  -2 1772.69   57.32   1
  -2  -7  -2 1470.26   56.40   1
  -2  -7  -2 1447.02   48.69   1
  -2  -7  -110773.78  328.18   1
  -2  -7  -1 8655.54  311.60   1
  -2  -7  -1 9678.78  285.26   1
  -2  -7   0  247.64   11.36   1
  -2  -7   0  300.07   12.19   1
  -2  -7   0  278.32   12.46   1
  -2  -7   0  343.73   12.59   1
  -2  -7   1  315.03   13.11   1
  -2  -7   1  398.56   14.86   1
  -2  -7   1  356.69   15.72   1
  -2  -7   1  426.77   15.21   1
  -2  -7   2    1.03    2.87   1
  -2  -7   2    0.13    2.84   1
  -2  -7   2   -2.08    1.42   1
  -2  -7   2    1.50    1.61   1
  -2  -7   3 4207.29  163.75   1
  -2  -7   3 5566.98  163.20   1
  -2  -7   3 5251.84  161.24   1
  -2  -7   4  630.31   25.71   1
  -2  -7   4  874.59   34.47   1
  -2  -7   4  879.21   27.10   1
  -2  -7   4  806.09   28.21   1
  -2  -7   5    1.96    1.59   1
  -2  -7   5    7.30    4.71   1
  -2  -7   6  239.05   11.52   1
  -2  -7   6  218.70    8.77   1
  -2  -7   7   63.09    6.10   1
  -2  -7   8   38.69    5.04   1
  -2  -7   9 1520.41   61.64   1
  -2  -7   9 1576.08   62.70   1
  -2  -7  10   20.22    5.19   1
  -2  -7  10   17.16    6.29   1
  -2  -7  11   28.40    5.92   1
  -2  -7  11   24.52    5.40   1
  -2  -7  11   40.57    7.39   1
  -2  -6 -11  604.82   36.72   1
  -2  -6 -11  649.37   38.44   1
  -2  -6 -10 1131.00   48.82   1
  -2  -6 -10 1052.33   47.74   1
  -2  -6  -9 1644.99   64.97   1
  -2  -6  -9 1765.49   69.65   1
  -2  -6  -8  587.81   22.57   1
  -2  -6  -8  684.90   25.01   1
  -2  -6  -8  610.99   26.37   1
  -2  -6  -7  112.63    6.43   1
  -2  -6  -7  114.82    8.37   1
  -2  -6  -7   88.85    5.65   1
  -2  -6  -7  120.07    6.10   1
  -2  -6  -6 2582.45   94.68   1
  -2  -6  -6 3425.90  107.70   1
  -2  -6  -5  406.72   16.80   1
  -2  -6  -5  323.12   13.11   1
  -2  -6  -4 1379.52   48.99   1
  -2  -6  -4 1100.76   39.01   1
  -2  -6  -4 1408.21   47.48   1
  -2  -6  -3  695.76   25.52   1
  -2  -6  -3  579.18   22.74   1
  -2  -6  -3  706.83   25.91   1
  -2  -6  -3  588.78   20.80   1
  -2  -6  -2    5.46    1.91   1
  -2  -6  -2    3.99    1.65   1
  -2  -6  -2    8.18    2.87   1
  -2  -6  -2    5.35    3.40   1
  -2  -6  -1  163.54    7.91   1
  -2  -6  -1  145.81    7.72   1
  -2  -6  -1  135.09    5.71   1
  -2  -6  -1  156.51    7.12   1
  -2  -6   0 1595.32   55.32   1
  -2  -6   0 1402.91   49.82   1
  -2  -6   0 1820.54   57.66   1
  -2  -6   0 1748.49   53.44   1
  -2  -6   0 1797.57   61.70   1
  -2  -6   1 1159.34   42.43   1
  -2  -6   1 1395.47   43.65   1
  -2  -6   1 1453.86   46.02   1
  -2  -6   1 1323.39   41.88   1
  -2  -6   2 1920.77   60.47   1
  -2  -6   2 2190.31   68.37   1
  -2  -6   2 1891.01   59.33   1
  -2  -6   2 1837.68   63.15   1
  -2  -6   2 1562.27   57.69   1
  -2  -6   3 2432.69   88.44   1
  -2  -6   3 2286.49   68.00   1
  -2  -6   3 2151.38   74.32   1
  -2  -6   3 2352.65   70.06   1
  -2  -6   3 1864.40   73.67   1
  -2  -6   4 1571.74   54.53   1
  -2  -6   4 1292.56   43.22   1
  -2  -6   4 1459.44   43.91   1
  -2  -6   4 1085.13   46.63   1
  -2  -6   5 1839.00   60.49   1
  -2  -6   5 2105.48   64.59   1
  -2  -6   5 2207.86   81.09   1
  -2  -6   6 3034.66   96.56   1
  -2  -6   6 2720.43   97.36   1
  -2  -6   9   21.10    4.45   1
  -2  -6   9   27.59    4.84   1
  -2  -6  10  733.54   32.54   1
  -2  -6  10  738.09   34.34   1
  -2  -6  10  762.57   36.13   1
  -2  -6  11 1017.12   50.45   1
  -2  -6  11 1014.10   55.18   1
  -2  -6  12  255.44   18.05   1
  -2  -6  12  259.55   19.29   1
  -2  -6  12  256.89   17.26   1
  -2  -5 -12  588.96   37.76   1
  -2  -5 -12  579.00   35.34   1
  -2  -5 -11  143.20   11.71   1
  -2  -5 -11  153.83   11.52   1
  -2  -5 -10   27.86    5.20   1
  -2  -5 -10   16.25    3.66   1
  -2  -5  -9 1149.12   41.84   1
  -2  -5  -9 1038.02   43.19   1
  -2  -5  -9 1317.79   51.92   1
  -2  -5  -8 2410.02   83.86   1
  -2  -5  -8 2208.71   80.32   1
  -2  -5  -8 2794.72   83.46   1
  -2  -5  -7   39.26    6.44   1
  -2  -5  -7   68.66    4.48   1
  -2  -5  -7   38.48    2.93   1
  -2  -5  -6 2327.46   78.00   1
  -2  -5  -6 2021.96   64.77   1
  -2  -5  -6 1968.58   62.80   1
  -2  -5  -5  108.19    5.58   1
  -2  -5  -5  155.84    9.00   1
  -2  -5  -4 2752.66   91.01   1
  -2  -5  -4 3704.17  116.72   1
  -2  -5  -3 1772.79   66.11   1
  -2  -5  -3 1810.56   59.36   1
  -2  -5  -3 2222.46   70.55   1
  -2  -5  -3 1831.31   63.63   1
  -2  -5  -3 2240.57   66.99   1
  -2  -5  -2 9596.17  308.53   1
  -2  -5  -211016.29  321.02   1
  -2  -5  -2 8800.83  296.93   1
  -2  -5  -210719.79  330.58   1
  -2  -5  -2 9274.12  286.12   1
  -2  -5  -1  165.65    7.64   1
  -2  -5  -1  197.52    8.55   1
  -2  -5  -1  227.20    9.60   1
  -2  -5  -1  202.34    8.18   1
  -2  -5  -1  210.52    8.54   1
  -2  -5   0 2670.43   95.94   1
  -2  -5   0 3489.04  111.27   1
  -2  -5   0 3210.68   97.68   1
  -2  -5   0 2786.39  102.46   1
  -2  -5   0 3572.16  112.96   1
  -2  -5   0 3473.03  120.71   1
  -2  -5   0 3526.92  106.86   1
  -2  -5   0 3310.41  101.61   1
  -2  -5   1   40.63    3.02   1
  -2  -5   1   35.97    3.18   1
  -2  -5   1   40.39    3.61   1
  -2  -5   1   42.35    3.42   1
  -2  -5   1   34.49    2.36   1
  -2  -5   1   41.21    2.19   1
  -2  -5   1   40.93    2.74   1
  -2  -5   2 2509.84   76.64   1
  -2  -5   2 2701.34   89.78   1
  -2  -5   2 2418.55   75.25   1
  -2  -5   2 2524.61   85.07   1
  -2  -5   2 2139.42   76.72   1
  -2  -5   2 2491.54   79.98   1
  -2  -5   3  309.96   11.95   1
  -2  -5   3  284.76   10.47   1
  -2  -5   3  273.81    9.45   1
  -2  -5   3  251.15   10.22   1
  -2  -5   4 4423.48  145.31   1
  -2  -5   4 4278.12  128.05   1
  -2  -5   4 4087.14  145.13   1
  -2  -5   4 4893.59  151.75   1
  -2  -5   5   18.84    1.74   1
  -2  -5   5   24.00    2.04   1
  -2  -5   6   72.86    3.40   1
  -2  -5   6   62.67    2.70   1
  -2  -5   8 2246.18   76.85   1
  -2  -5   9   69.94    5.99   1
  -2  -5  10  448.01   21.42   1
  -2  -5  10  471.07   22.75   1
  -2  -5  11   89.37    7.98   1
  -2  -5  12  547.58   27.69   1
  -2  -5  12  586.10   31.61   1
  -2  -4 -12  266.62   18.68   1
  -2  -4 -11  125.45    8.48   1
  -2  -4 -11  119.85    9.22   1
  -2  -4 -10 3438.02  125.83   1
  -2  -4 -10 2834.87   93.15   1
  -2  -4 -10 2620.32  105.84   1
  -2  -4  -9  938.49   36.94   1
  -2  -4  -9  750.46   30.20   1
  -2  -4  -9  775.70   28.67   1
  -2  -4  -8 1103.28   40.96   1
  -2  -4  -8 1171.16   43.75   1
  -2  -4  -8 1115.93   38.97   1
  -2  -4  -8 1412.52   47.60   1
  -2  -4  -7  254.22   10.70   1
  -2  -4  -7  290.94   12.48   1
  -2  -4  -7  246.00   10.48   1
  -2  -4  -6    1.47    1.20   1
  -2  -4  -6    2.47    1.90   1
  -2  -4  -6   -2.95    2.95   1
  -2  -4  -6    1.07    1.20   1
  -2  -4  -5 5994.02  192.68   1
  -2  -4  -5 5586.38  168.35   1
  -2  -4  -5 5037.39  161.32   1
  -2  -4  -5 4991.20  172.97   1
  -2  -4  -411005.89  327.38   1
  -2  -4  -4 9703.63  329.86   1
  -2  -4  -4 8654.56  277.31   1
  -2  -4  -4 9754.70  294.05   1
  -2  -4  -4 8706.30  287.36   1
  -2  -4  -3  678.41   26.63   1
  -2  -4  -3  856.47   26.53   1
  -2  -4  -3  644.04   25.14   1
  -2  -4  -3  820.36   27.87   1
  -2  -4  -3  703.17   23.96   1
  -2  -4  -3  709.96   25.88   1
  -2  -4  -2   77.37    4.15   1
  -2  -4  -2  104.48    5.39   1
  -2  -4  -2   86.12    4.80   1
  -2  -4  -2   84.80    4.52   1
  -2  -4  -2  102.07    5.55   1
  -2  -4  -2   96.10    4.40   1
  -2  -4  -2   92.30    4.21   1
  -2  -4  -1 1352.61   48.24   1
  -2  -4  -1 1771.02   53.90   1
  -2  -4  -1 1635.06   54.56   1
  -2  -4  -1 1459.43   50.12   1
  -2  -4  -1 1653.66   49.32   1
  -2  -4  -1 1656.07   55.44   1
  -2  -4  -1 1696.19   57.57   1
  -2  -4   0  925.20   32.78   1
  -2  -4   0 1135.17   36.36   1
  -2  -4   0 1056.61   37.45   1
  -2  -4   0 1025.54   32.04   1
  -2  -4   0  864.27   31.71   1
  -2  -4   0 1112.11   37.67   1
  -2  -4   0 1056.69   34.99   1
  -2  -4   0 1052.45   33.09   1
  -2  -4   1 1515.67   48.49   1
  -2  -4   1 1577.41   51.92   1
  -2  -4   1 1190.62   44.60   1
  -2  -4   1 1458.72   50.43   1
  -2  -4   1 1457.77   44.69   1
  -2  -4   1 1434.53   45.35   1
  -2  -4   1 1432.41   46.01   1
  -2  -4   2  274.07   11.37   1
  -2  -4   2  327.71   12.41   1
  -2  -4   2  327.09   11.32   1
  -2  -4   2  315.14   10.92   1
  -2  -4   2  361.82   14.15   1
  -2  -4   2  328.46   10.88   1
  -2  -4   3   32.07    3.40   1
  -2  -4   3   35.71    2.39   1
  -2  -4   3   31.44    2.42   1
  -2  -4   3   42.32    3.29   1
  -2  -4   3   42.02    2.51   1
  -2  -4   3   68.04    3.01   1
  -2  -4   4 6104.88  218.58   1
  -2  -4   4 6455.87  189.36   1
  -2  -4   4 6147.76  203.12   1
  -2  -4   4 7657.74  239.43   1
  -2  -4   4 6667.98  205.52   1
  -2  -4   5 4904.01  153.72   1
  -2  -4   5 4747.30  144.39   1
  -2  -4   611884.69  365.65   1
  -2  -4   611366.07  351.48   1
  -2  -4   7 1548.55   53.38   1
  -2  -4   7 1577.71   51.29   1
  -2  -4   7 1524.80   47.69   1
  -2  -4   8    5.61    3.19   1
  -2  -4   9   97.48    7.49   1
  -2  -4  10  203.16   11.25   1
  -2  -4  10  200.33   11.64   1
  -2  -4  11  138.64    9.20   1
  -2  -4  12  729.49   38.85   1
  -2  -4  12  774.81   45.52   1
  -2  -4  13   27.50    8.11   1
  -2  -4  13   34.31    7.74   1
  -2  -3 -13  550.02   32.34   1
  -2  -3 -12   20.22    5.14   1
  -2  -3 -11  851.28   36.53   1
  -2  -3 -11  736.54   35.63   1
  -2  -3 -11 1062.59   47.39   1
  -2  -3 -10    5.87    4.35   1
  -2  -3 -10    2.17    3.13   1
  -2  -3 -10    7.18    3.36   1
  -2  -3  -9 1123.21   37.38   1
  -2  -3  -9  895.11   35.17   1
  -2  -3  -9  878.82   34.61   1
  -2  -3  -8   31.07    3.74   1
  -2  -3  -8   35.37    2.08   1
  -2  -3  -8   44.47    4.14   1
  -2  -3  -8   31.56    4.18   1
  -2  -3  -7 3164.21  101.42   1
  -2  -3  -7 3141.00  104.72   1
  -2  -3  -7 3085.46   99.94   1
  -2  -3  -6 3273.94  108.58   1
  -2  -3  -6 3204.93   99.14   1
  -2  -3  -6 3214.20  103.41   1
  -2  -3  -6 2902.40  101.25   1
  -2  -3  -5  526.99   17.38   1
  -2  -3  -5  531.71   18.05   1
  -2  -3  -5  410.42   18.73   1
  -2  -3  -5  494.32   16.22   1
  -2  -3  -5  539.83   20.49   1
  -2  -3  -5  477.66   18.72   1
  -2  -3  -4   77.67    3.45   1
  -2  -3  -4   62.14    4.50   1
  -2  -3  -4   44.91    3.89   1
  -2  -3  -4   53.90    4.07   1
  -2  -3  -4   52.29    3.98   1
  -2  -3  -4   63.84    3.78   1
  -2  -3  -4   52.23    2.79   1
  -2  -3  -319695.76  572.87   1
  -2  -3  -319216.29  603.40   1
  -2  -3  -318021.19  589.04   1
  -2  -3  -320246.22  618.87   1
  -2  -3  -317829.43  564.14   1
  -2  -3  -2 2702.21   85.43   1
  -2  -3  -2 2599.26   80.72   1
  -2  -3  -2 2366.12   80.15   1
  -2  -3  -2 2921.28   85.89   1
  -2  -3  -2 2474.25   80.83   1
  -2  -3  -2 2679.04   86.82   1
  -2  -3  -2 2696.26   88.20   1
  -2  -3  -1 3294.86   98.08   1
  -2  -3  -1 3040.40  100.06   1
  -2  -3  -1 2731.00   89.54   1
  -2  -3  -1 3235.73   98.22   1
  -2  -3  -1 2521.73   89.23   1
  -2  -3  -1 2952.52   91.22   1
  -2  -3  -1 3053.77   97.72   1
  -2  -3   0  477.75   15.90   1
  -2  -3   0  487.95   16.76   1
  -2  -3   0  456.29   14.67   1
  -2  -3   0  450.38   15.95   1
  -2  -3   0  369.21   14.22   1
  -2  -3   0  480.44   15.57   1
  -2  -3   1  635.62   22.72   1
  -2  -3   1  646.36   21.07   1
  -2  -3   1  560.42   20.63   1
  -2  -3   1  699.94   23.93   1
  -2  -3   1  740.61   24.83   1
  -2  -3   1  716.30   22.54   1
  -2  -3   2  337.95   11.61   1
  -2  -3   2  267.14   10.88   1
  -2  -3   2  301.37   11.14   1
  -2  -3   2  302.49   11.20   1
  -2  -3   2  296.30    9.81   1
  -2  -3   3 2270.20   69.17   1
  -2  -3   3 2196.22   78.82   1
  -2  -3   3 2283.74   74.41   1
  -2  -3   3 2709.85   82.00   1
  -2  -3   3 2280.96   73.15   1
  -2  -3   3 2473.45   78.83   1
  -2  -3   4  555.85   20.50   1
  -2  -3   4  553.62   18.39   1
  -2  -3   4  664.99   23.23   1
  -2  -3   4  542.01   18.84   1
  -2  -3   4  634.79   22.95   1
  -2  -3   4  600.30   22.00   1
  -2  -3   5 5346.47  179.48   1
  -2  -3   5 5640.04  174.01   1
  -2  -3   5 5553.86  174.67   1
  -2  -3   5 6753.37  208.80   1
  -2  -3   6 1233.21   38.73   1
  -2  -3   6 1068.82   35.58   1
  -2  -3   7 5516.78  175.50   1
  -2  -3   7 5261.70  154.33   1
  -2  -3   7 4817.58  160.49   1
  -2  -3   8  662.89   23.22   1
  -2  -3   8  837.75   26.94   1
  -2  -3   8  710.86   24.16   1
  -2  -3   8  696.91   31.18   1
  -2  -3   9 1093.29   39.76   1
  -2  -3   9 1145.84   44.85   1
  -2  -3  10    8.62    2.06   1
  -2  -3  10    5.59    3.60   1
  -2  -3  11   -9.86    5.64   1
  -2  -3  12   -4.05    4.31   1
  -2  -3  13  901.96   48.43   1
  -2  -3  13  966.79   55.92   1
  -2  -2 -13   13.96    4.91   1
  -2  -2 -12    5.93    5.67   1
  -2  -2 -11 3665.46  124.48   1
  -2  -2 -11 2807.61  107.52   1
  -2  -2 -11 2644.60  101.61   1
  -2  -2 -10 1829.59   59.17   1
  -2  -2 -10 1268.58   53.74   1
  -2  -2 -10 1438.32   54.12   1
  -2  -2  -9 5263.24  185.34   1
  -2  -2  -9 6849.29  213.78   1
  -2  -2  -9 5594.16  186.28   1
  -2  -2  -9 6458.07  202.46   1
  -2  -2  -8  304.97   12.88   1
  -2  -2  -8  269.68   12.50   1
  -2  -2  -8  365.21   13.57   1
  -2  -2  -8  321.96   12.74   1
  -2  -2  -7   24.78    2.77   1
  -2  -2  -7   26.59    3.49   1
  -2  -2  -7   35.26    1.97   1
  -2  -2  -7   40.16    4.75   1
  -2  -2  -7   36.61    3.94   1
  -2  -2  -6    1.29    2.13   1
  -2  -2  -6    3.66    1.84   1
  -2  -2  -6    3.49    2.60   1
  -2  -2  -6    4.02    0.70   1
  -2  -2  -6    5.00    3.06   1
  -2  -2  -5 7416.68  228.18   1
  -2  -2  -5 7736.81  239.20   1
  -2  -2  -5 8249.02  276.48   1
  -2  -2  -5 7666.75  232.70   1
  -2  -2  -5 6802.69  229.88   1
  -2  -2  -4  544.24   18.11   1
  -2  -2  -4  539.79   20.44   1
  -2  -2  -4  523.42   17.14   1
  -2  -2  -4  490.45   17.64   1
  -2  -2  -4  528.10   18.97   1
  -2  -2  -4  514.10   21.44   1
  -2  -2  -3  922.27   28.77   1
  -2  -2  -3  913.84   30.23   1
  -2  -2  -3  819.88   27.65   1
  -2  -2  -3  922.41   31.06   1
  -2  -2  -3  823.33   29.59   1
  -2  -2  -3  964.83   30.02   1
  -2  -2  -3  896.06   31.13   1
  -2  -2  -2  571.99   21.11   1
  -2  -2  -2  603.83   18.94   1
  -2  -2  -2  651.74   21.48   1
  -2  -2  -2  631.14   20.04   1
  -2  -2  -2  624.07   19.36   1
  -2  -2  -2  543.28   20.45   1
  -2  -2  -2  609.81   20.75   1
  -2  -2  -2  555.37   20.22   1
  -2  -2  -1   25.44    1.61   1
  -2  -2  -1   26.54    2.68   1
  -2  -2  -1   23.43    2.59   1
  -2  -2  -1   25.51    1.52   1
  -2  -2  -1   53.55    2.63   1
  -2  -2  -1   19.01    2.12   1
  -2  -2  -1   24.48    2.76   1
  -2  -2   0 2401.86   77.04   1
  -2  -2   0 2121.98   74.97   1
  -2  -2   0 2378.40   77.86   1
  -2  -2   0 2686.19   80.10   1
  -2  -2   0 2785.87   82.21   1
  -2  -2   1 6501.01  192.47   1
  -2  -2   1 6267.58  181.72   1
  -2  -2   1 4986.54  174.28   1
  -2  -2   1 5420.02  173.33   1
  -2  -2   1 5518.87  171.07   1
  -2  -2   2   -0.13    1.40   1
  -2  -2   2    0.51    0.90   1
  -2  -2   2   -0.28    1.42   1
  -2  -2   2    3.81    1.72   1
  -2  -2   2    0.37    1.11   1
  -2  -2   2   21.25    1.98   1
  -2  -2   3  566.42   19.87   1
  -2  -2   3  556.21   18.42   1
  -2  -2   3  536.88   19.49   1
  -2  -2   3  654.39   21.19   1
  -2  -2   3  577.61   18.37   1
  -2  -2   3  524.99   18.42   1
  -2  -2   4  300.47   10.67   1
  -2  -2   4  302.35   12.27   1
  -2  -2   4  275.26   10.16   1
  -2  -2   4  287.75   10.78   1
  -2  -2   4  358.67   12.00   1
  -2  -2   519139.42  596.08   1
  -2  -2   516441.78  508.69   1
  -2  -2   516727.38  522.00   1
  -2  -2   517370.47  513.84   1
  -2  -2   517987.68  537.97   1
  -2  -2   519550.11  594.10   1
  -2  -2   516245.46  536.84   1
  -2  -2   6 1014.15   35.61   1
  -2  -2   6 1182.21   38.75   1
  -2  -2   6 1129.13   36.83   1
  -2  -2   6 1298.81   40.24   1
  -2  -2   711580.62  369.88   1
  -2  -2   710683.95  322.67   1
  -2  -2   7 9719.94  314.15   1
  -2  -2   712102.09  357.28   1
  -2  -2   8  122.95    5.62   1
  -2  -2   8  167.47    7.15   1
  -2  -2   8  148.54    7.15   1
  -2  -2   8  148.60    7.21   1
  -2  -2   9  258.12   11.88   1
  -2  -2   9  264.06   12.11   1
  -2  -2   9  287.86   12.23   1
  -2  -2  10   -9.73    4.88   1
  -2  -2  10    8.28    1.89   1
  -2  -2  11 1872.12   70.56   1
  -2  -2  12  242.76   14.87   1
  -2  -2  13  234.87   16.93   1
  -2  -2  13  240.23   18.47   1
  -2  -1 -13  444.16   27.24   1
  -2  -1 -12  981.97   53.39   1
  -2  -1 -12 1262.09   59.35   1
  -2  -1 -11  155.16   10.84   1
  -2  -1 -11  138.11    9.65   1
  -2  -1 -10    5.22    2.46   1
  -2  -1 -10   10.47    3.99   1
  -2  -1 -10   11.54    4.46   1
  -2  -1  -9  169.95    8.98   1
  -2  -1  -9  136.59    8.62   1
  -2  -1  -9  144.87    7.27   1
  -2  -1  -8 2343.19   83.76   1
  -2  -1  -8 2520.42   86.16   1
  -2  -1  -8 3149.89   92.09   1
  -2  -1  -7 6121.21  170.97   1
  -2  -1  -7 4571.29  153.13   1
  -2  -1  -7 5733.90  177.13   1
  -2  -1  -7 5118.21  154.58   1
  -2  -1  -7 4508.49  161.84   1
  -2  -1  -7 5618.92  191.53   1
  -2  -1  -7 4340.89  157.44   1
  -2  -1  -6  985.50   31.12   1
  -2  -1  -6 1004.82   38.17   1
  -2  -1  -6  849.17   34.35   1
  -2  -1  -6  839.73   30.93   1
  -2  -1  -6  934.53   30.28   1
  -2  -1  -5  626.10   20.47   1
  -2  -1  -5  602.15   20.59   1
  -2  -1  -5  626.05   23.74   1
  -2  -1  -5  572.58   21.49   1
  -2  -1  -5  543.83   20.45   1
  -2  -1  -4   62.46    4.00   1
  -2  -1  -4   62.78    3.23   1
  -2  -1  -4   65.93    3.47   1
  -2  -1  -4   69.21    3.58   1
  -2  -1  -4   64.97    3.47   1
  -2  -1  -4   62.89    3.81   1
  -2  -1  -3  794.19   25.93   1
  -2  -1  -3  715.19   24.72   1
  -2  -1  -3  774.95   25.70   1
  -2  -1  -3  736.63   27.79   1
  -2  -1  -3  816.08   25.85   1
  -2  -1  -218809.86  608.85   1
  -2  -1  -222547.20  623.94   1
  -2  -1  -219544.19  611.55   1
  -2  -1  -219692.40  623.24   1
  -2  -1  -1  247.08    9.67   1
  -2  -1  -1  249.12    9.37   1
  -2  -1  -1  289.60   10.25   1
  -2  -1  -1  260.01    8.87   1
  -2  -1  -1  262.41    9.95   1
  -2  -1   011217.75  344.85   1
  -2  -1   012390.19  365.47   1
  -2  -1   011414.99  347.72   1
  -2  -1   0 9945.24  345.59   1
  -2  -1   013133.96  378.51   1
  -2  -1   011213.12  344.78   1
  -2  -1   1 1754.66   61.50   1
  -2  -1   1 1887.01   60.40   1
  -2  -1   1 2127.43   64.05   1
  -2  -1   1 2256.41   67.89   1
  -2  -1   1 1854.45   59.95   1
  -2  -1   220339.44  550.70   1
  -2  -1   218014.95  524.18   1
  -2  -1   215457.86  557.54   1
  -2  -1   216843.02  526.43   1
  -2  -1   3 1876.33   59.48   1
  -2  -1   3 1555.51   52.43   1
  -2  -1   3 1631.46   53.97   1
  -2  -1   3 1666.13   51.89   1
  -2  -1   3 1729.52   54.09   1
  -2  -1   4  469.18   15.15   1
  -2  -1   4  425.24   15.23   1
  -2  -1   4  419.01   14.71   1
  -2  -1   4  397.06   13.88   1
  -2  -1   4  415.37   14.77   1
  -2  -1   4  406.71   14.62   1
  -2  -1   5  277.33   12.07   1
  -2  -1   5  316.88   12.02   1
  -2  -1   5  286.16   11.43   1
  -2  -1   5  319.71   11.59   1
  -2  -1   5  269.72   11.09   1
  -2  -1   5  346.31   13.36   1
  -2  -1   5  360.05   11.99   1
  -2  -1   6  676.64   25.05   1
  -2  -1   6  676.70   21.46   1
  -2  -1   6  655.90   21.71   1
  -2  -1   6  571.02   20.68   1
  -2  -1   6  535.99   20.04   1
  -2  -1   6  544.42   20.20   1
  -2  -1   7  392.80   17.16   1
  -2  -1   7  495.77   18.05   1
  -2  -1   7  517.72   17.25   1
  -2  -1   7  449.69   17.02   1
  -2  -1   8 1312.82   45.92   1
  -2  -1   8 1723.38   55.90   1
  -2  -1   8 1613.88   53.06   1
  -2  -1   8 1388.62   48.05   1
  -2  -1   8 1513.36   49.70   1
  -2  -1   9 2847.33   94.84   1
  -2  -1   9 2721.80   93.76   1
  -2  -1  10  641.40   26.29   1
  -2  -1  10  706.48   25.34   1
  -2  -1  11  122.60    8.69   1
  -2  -1  12  473.36   23.10   1
  -2  -1  13  364.00   22.72   1
  -2  -1  13  375.47   24.35   1
  -2   0 -12 1023.56   51.20   1
  -2   0 -12  768.35   43.10   1
  -2   0 -10 4422.11  148.32   1
  -2   0 -10 3762.07  143.43   1
  -2   0 -10 5494.21  174.76   1
  -2   0  -8 3820.52  131.03   1
  -2   0  -8 4419.20  163.34   1
  -2   0  -8 5259.78  151.08   1
  -2   0  -8 4088.35  130.95   1
  -2   0  -6 1017.74   38.48   1
  -2   0  -6 1311.02   40.66   1
  -2   0  -6 1151.21   42.90   1
  -2   0  -6 1092.57   36.29   1
  -2   0  -6  973.41   35.23   1
  -2   0  -6  981.85   33.41   1
  -2   0  -4 5767.57  185.28   1
  -2   0  -4 5869.24  180.42   1
  -2   0  -4 6062.08  206.94   1
  -2   0  -4 5781.88  175.11   1
  -2   0  -4 5514.57  175.39   1
  -2   0  -4 6052.44  184.07   1
  -2   0  -226428.42  749.35   1
  -2   0  -224505.49  768.17   1
  -2   0  -222159.83  718.44   1
  -2   0   019522.77  562.97   1
  -2   0   017384.61  565.69   1
  -2   0   2  774.57   26.59   1
  -2   0   2  715.09   25.83   1
  -2   0   2  838.72   26.14   1
  -2   0   2  782.24   24.27   1
  -2   0   2  782.27   24.82   1
  -2   0   2  726.98   26.26   1
  -2   0   2  813.34   26.12   1
  -2   0   451820.85 1571.87   1
  -2   0   6 6255.55  210.64   1
  -2   0   6 7152.15  223.04   1
  -2   0   6 7579.83  233.96   1
  -2   0   6 6996.31  204.43   1
  -2   0   6 6328.32  209.56   1
  -2   0   6 6068.56  205.69   1
  -2   0   6 6259.86  197.40   1
  -2   0   8 2444.57   92.59   1
  -2   0   8 2785.35   88.30   1
  -2   0   8 3371.23  103.83   1
  -2   0  10 1799.83   64.59   1
  -2   0  10 1584.31   58.30   1
  -2   0  12 1164.79   49.01   1
  -2   0  12 1036.60   45.20   1
  -2   1 -13  657.85   38.53   1
  -2   1 -12  935.25   52.20   1
  -2   1 -12 1289.47   56.51   1
  -2   1 -11  139.83    9.98   1
  -2   1 -11  151.30   10.66   1
  -2   1 -10    1.52    4.43   1
  -2   1 -10   14.17    4.77   1
  -2   1  -9  130.00    6.08   1
  -2   1  -9  143.68    8.79   1
  -2   1  -9  157.31    8.35   1
  -2   1  -8 3004.86   94.72   1
  -2   1  -8 2213.01   78.04   1
  -2   1  -8 2449.12   82.12   1
  -2   1  -7 4973.22  157.76   1
  -2   1  -7 5804.93  183.25   1
  -2   1  -7 4404.79  147.88   1
  -2   1  -7 5984.02  179.78   1
  -2   1  -6 1237.57   38.88   1
  -2   1  -6  881.21   30.83   1
  -2   1  -6  963.54   34.72   1
  -2   1  -6 1049.89   36.50   1
  -2   1  -5  596.99   21.63   1
  -2   1  -5  733.46   24.44   1
  -2   1  -5  550.99   18.90   1
  -2   1  -5  589.32   20.87   1
  -2   1  -5  596.15   21.19   1
  -2   1  -4   63.57    3.85   1
  -2   1  -4   60.55    3.69   1
  -2   1  -4   64.45    3.06   1
  -2   1  -4   62.64    3.05   1
  -2   1  -3  700.80   22.98   1
  -2   1  -3  733.07   24.06   1
  -2   1  -3  780.37   26.74   1
  -2   1  -3  761.28   26.67   1
  -2   1  -217849.16  583.37   1
  -2   1  -222664.40  617.59   1
  -2   1  -219669.38  636.83   1
  -2   1  -1  238.55    9.21   1
  -2   1  -1  254.70    9.10   1
  -2   1  -1  273.97    9.87   1
  -2   1  -1  268.49    9.02   1
  -2   1  -1  258.84    9.32   1
  -2   1   010770.72  351.13   1
  -2   1   011663.31  341.22   1
  -2   1   011420.37  344.70   1
  -2   1   012220.97  345.54   1
  -2   1   0 9839.45  335.93   1
  -2   1   1 1946.87   62.86   1
  -2   1   1 1970.61   62.83   1
  -2   1   1 1758.37   60.63   1
  -2   1   1 2110.73   62.41   1
  -2   1   1 1938.01   60.71   1
  -2   1   1 1961.67   62.16   1
  -2   1   214774.84  553.40   1
  -2   1   219123.09  539.43   1
  -2   1   217778.88  531.94   1
  -2   1   217276.73  547.49   1
  -2   1   220310.65  558.29   1
  -2   1   3 1554.75   52.73   1
  -2   1   3 1601.65   53.06   1
  -2   1   3 1714.33   57.17   1
  -2   1   3 1642.58   52.71   1
  -2   1   3 1680.10   50.45   1
  -2   1   4  427.33   13.17   1
  -2   1   4  414.09   15.12   1
  -2   1   4  430.11   16.17   1
  -2   1   4  411.47   14.70   1
  -2   1   5  308.21   12.07   1
  -2   1   5  316.07   12.76   1
  -2   1   5  283.78   11.80   1
  -2   1   5  374.84   13.08   1
  -2   1   5  394.25   13.95   1
  -2   1   6  548.89   22.17   1
  -2   1   6  717.99   23.97   1
  -2   1   6  667.53   22.57   1
  -2   1   6  555.32   20.01   1
  -2   1   7  401.04   18.51   1
  -2   1   7  508.47   18.33   1
  -2   1   7  450.47   17.58   1
  -2   1   7  517.52   18.86   1
  -2   1   8 1446.90   47.66   1
  -2   1   8 1688.02   57.08   1
  -2   1   8 1583.51   58.82   1
  -2   1   9 2705.00   90.63   1
  -2   1   9 3188.67  107.16   1
  -2   1  10  667.30   25.27   1
  -2   1  10  739.87   26.67   1
  -2   1  11  107.67    7.73   1
  -2   1  11  106.13    6.67   1
  -2   1  12  484.92   22.99   1
  -2   1  12  481.16   25.69   1
  -2   1  13  349.03   23.87   1
  -2   1  13  373.27   24.58   1
  -2   2 -13    5.98    5.39   1
  -2   2 -12    9.83    5.67   1
  -2   2 -11 3575.66  132.38   1
  -2   2 -10 1832.91   66.51   1
  -2   2 -10 1392.21   55.62   1
  -2   2  -9 6881.76  218.85   1
  -2   2  -9 5571.24  189.67   1
  -2   2  -8  337.23   13.83   1
  -2   2  -8  230.57   10.35   1
  -2   2  -8  262.23   11.48   1
  -2   2  -7   32.40    2.06   1
  -2   2  -7   37.75    2.63   1
  -2   2  -7   18.74    3.63   1
  -2   2  -7   49.72    4.84   1
  -2   2  -6   11.69    3.41   1
  -2   2  -6    5.70    1.15   1
  -2   2  -6    5.79    1.33   1
  -2   2  -5 7032.70  229.97   1
  -2   2  -5 9508.21  273.82   1
  -2   2  -5 7373.27  238.41   1
  -2   2  -4  685.79   21.35   1
  -2   2  -4  541.18   22.06   1
  -2   2  -4  470.29   17.02   1
  -2   2  -4  516.44   16.90   1
  -2   2  -3  828.93   28.14   1
  -2   2  -3  785.97   26.62   1
  -2   2  -3  906.43   31.12   1
  -2   2  -3 1102.50   33.56   1
  -2   2  -3  894.75   30.66   1
  -2   2  -2  639.31   19.87   1
  -2   2  -2  571.47   19.31   1
  -2   2  -2  562.27   19.06   1
  -2   2  -2  610.45   21.22   1
  -2   2  -2  575.21   20.68   1
  -2   2  -2  627.34   20.96   1
  -2   2  -1   24.44    1.91   1
  -2   2  -1   23.54    2.06   1
  -2   2  -1   26.93    1.77   1
  -2   2  -1   18.24    1.55   1
  -2   2  -1   24.98    1.81   1
  -2   2  -1   23.64    1.77   1
  -2   2   0 2382.04   77.41   1
  -2   2   0 2410.55   77.51   1
  -2   2   0 2689.63   77.80   1
  -2   2   0 2499.53   76.88   1
  -2   2   0 2502.24   77.02   1
  -2   2   0 2128.37   73.58   1
  -2   2   0 2314.33   76.34   1
  -2   2   1 5584.61  172.72   1
  -2   2   1 6354.10  175.79   1
  -2   2   1 5651.91  180.73   1
  -2   2   1 5631.68  179.40   1
  -2   2   1 5735.31  177.50   1
  -2   2   1 4821.30  168.01   1
  -2   2   2    2.09    1.95   1
  -2   2   2   -0.40    1.05   1
  -2   2   2    1.52    1.66   1
  -2   2   2    2.46    1.90   1
  -2   2   2    0.93    1.98   1
  -2   2   3  628.09   21.73   1
  -2   2   3  581.60   20.90   1
  -2   2   3  571.31   20.91   1
  -2   2   3  561.77   19.81   1
  -2   2   4  273.98   11.29   1
  -2   2   4  272.07   10.92   1
  -2   2   4  302.81   11.33   1
  -2   2   4  329.88   11.84   1
  -2   2   516014.88  507.00   1
  -2   2   518021.52  544.42   1
  -2   2   516171.17  496.24   1
  -2   2   516979.61  549.79   1
  -2   2   6 1075.54   39.14   1
  -2   2   6 1091.39   43.78   1
  -2   2   6 1351.42   40.08   1
  -2   2   6 1271.97   41.37   1
  -2   2   710245.91  336.46   1
  -2   2   712136.43  356.46   1
  -2   2   712067.49  379.30   1
  -2   2   8  142.46    8.39   1
  -2   2   8  168.96    8.02   1
  -2   2   9  295.75   12.89   1
  -2   2   9  270.61   11.92   1
  -2   2  10    3.36    3.87   1
  -2   2  10   11.10    2.68   1
  -2   2  11 1875.92   64.59   1
  -2   2  11 2056.75   69.59   1
  -2   2  12  263.31   14.73   1
  -2   2  12  237.32   14.75   1
  -2   2  13  229.58   16.42   1
  -2   2  13  259.33   18.71   1
  -2   3 -13  690.00   40.96   1
  -2   3 -12   26.96    6.40   1
  -2   3 -11  970.17   43.32   1
  -2   3 -10    1.82    7.11   1
  -2   3  -9 1080.86   41.54   1
  -2   3  -8   36.19    5.20   1
  -2   3  -7 3453.68  112.09   1
  -2   3  -7 2874.57  101.17   1
  -2   3  -7 3908.53  113.55   1
  -2   3  -6 3327.43  106.24   1
  -2   3  -6 2932.27   99.91   1
  -2   3  -6 3968.61  118.57   1
  -2   3  -5  630.41   20.57   1
  -2   3  -5  464.25   16.14   1
  -2   3  -5  441.85   16.58   1
  -2   3  -4   70.53    3.19   1
  -2   3  -4   59.05    3.76   1
  -2   3  -4   50.24    2.88   1
  -2   3  -4   65.47    6.27   1
  -2   3  -322751.10  664.19   1
  -2   3  -319265.50  561.03   1
  -2   3  -319449.78  635.19   1
  -2   3  -316830.49  548.49   1
  -2   3  -318871.17  569.19   1
  -2   3  -2 3259.99   95.79   1
  -2   3  -2 2535.06   83.15   1
  -2   3  -2 2426.93   79.83   1
  -2   3  -2 2694.78   81.89   1
  -2   3  -2 2643.48   82.63   1
  -2   3  -2 2487.63   86.39   1
  -2   3  -1 3785.42  107.98   1
  -2   3  -1 3034.44   99.68   1
  -2   3  -1 2996.46   97.65   1
  -2   3  -1 2736.65   93.96   1
  -2   3  -1 2996.59   96.02   1
  -2   3  -1 3082.81   94.82   1
  -2   3   0  394.71   14.85   1
  -2   3   0  456.10   15.10   1
  -2   3   0  435.57   14.64   1
  -2   3   0  422.78   14.49   1
  -2   3   0  471.06   16.41   1
  -2   3   0  463.56   16.29   1
  -2   3   1  649.42   22.42   1
  -2   3   1  629.86   22.09   1
  -2   3   1  723.45   23.86   1
  -2   3   1  666.42   23.48   1
  -2   3   2  287.65   10.89   1
  -2   3   2  316.11   11.19   1
  -2   3   2  340.58   12.01   1
  -2   3   2  297.37   11.10   1
  -2   3   2  261.02   10.34   1
  -2   3   3 2254.42   75.33   1
  -2   3   3 2630.47   81.47   1
  -2   3   3 2488.49   82.52   1
  -2   3   3 2180.56   74.93   1
  -2   3   4  698.70   19.61   1
  -2   3   4  592.14   23.36   1
  -2   3   4  618.84   21.69   1
  -2   3   4  493.10   20.85   1
  -2   3   4  554.70   20.67   1
  -2   3   5 5006.35  179.42   1
  -2   3   5 5614.18  176.34   1
  -2   3   5 6480.45  191.82   1
  -2   3   6 1081.93   37.28   1
  -2   3   6 1325.59   42.34   1
  -2   3   7 6036.01  181.15   1
  -2   3   7 4846.27  160.72   1
  -2   3   8  817.99   29.60   1
  -2   3   8  678.60   25.57   1
  -2   3   9 1289.76   46.50   1
  -2   3   9 1083.18   39.27   1
  -2   3  10    4.49    4.15   1
  -2   3  10    4.73    4.07   1
  -2   3  11    1.55    4.36   1
  -2   3  11    9.99    6.16   1
  -2   3  11    2.29    2.97   1
  -2   3  12   -1.21    4.16   1
  -2   3  12    4.26    3.06   1
  -2   3  12    9.42    5.15   1
  -2   3  13  927.18   51.00   1
  -2   3  13  874.36   48.98   1
  -2   4 -12  364.36   22.62   1
  -2   4 -11  176.15   13.13   1
  -2   4 -10 3541.06  127.38   1
  -2   4  -9  931.25   35.12   1
  -2   4  -8 1458.03   52.48   1
  -2   4  -7  362.02   16.45   1
  -2   4  -6    1.65    0.60   1
  -2   4  -6    2.55    0.84   1
  -2   4  -6    4.53    3.58   1
  -2   4  -5 6714.40  201.68   1
  -2   4  -5 5513.37  187.06   1
  -2   4  -5 5496.30  170.75   1
  -2   4  -4 8550.86  288.41   1
  -2   4  -410189.50  303.55   1
  -2   4  -410151.21  329.48   1
  -2   4  -412666.01  359.60   1
  -2   4  -3  780.49   25.63   1
  -2   4  -3  730.57   27.09   1
  -2   4  -3  674.17   24.32   1
  -2   4  -3  931.02   28.95   1
  -2   4  -3  723.01   25.90   1
  -2   4  -2   93.25    4.16   1
  -2   4  -2  112.28    5.60   1
  -2   4  -2  109.50    4.78   1
  -2   4  -2   94.97    4.59   1
  -2   4  -2   91.04    4.37   1
  -2   4  -2   96.03    5.03   1
  -2   4  -1 1996.55   58.88   1
  -2   4  -1 1656.90   54.60   1
  -2   4  -1 1609.66   52.15   1
  -2   4  -1 1601.56   54.70   1
  -2   4  -1 1523.72   52.12   1
  -2   4  -1 1744.79   56.27   1
  -2   4   0  923.66   32.34   1
  -2   4   0  974.82   33.89   1
  -2   4   0 1068.57   36.86   1
  -2   4   0 1107.15   36.87   1
  -2   4   0 1047.54   35.30   1
  -2   4   0 1015.97   33.14   1
  -2   4   0 1346.11   38.66   1
  -2   4   1 1554.77   51.45   1
  -2   4   1 1384.79   47.83   1
  -2   4   1 1374.58   45.95   1
  -2   4   1 1777.29   50.81   1
  -2   4   1 1244.72   44.37   1
  -2   4   1 1490.76   49.54   1
  -2   4   2  290.10   10.88   1
  -2   4   2  336.15   13.18   1
  -2   4   2  408.92   11.92   1
  -2   4   2  308.66   11.69   1
  -2   4   2  345.38   13.77   1
  -2   4   2  303.05   12.71   1
  -2   4   3   25.46    3.03   1
  -2   4   3   34.43    2.38   1
  -2   4   3   50.30    4.26   1
  -2   4   3   48.10    3.64   1
  -2   4   3   33.76    3.17   1
  -2   4   3   48.68    1.67   1
  -2   4   4 6426.50  205.92   1
  -2   4   4 7375.81  225.50   1
  -2   4   5 5451.18  170.05   1
  -2   4   5 4701.98  152.20   1
  -2   4   613141.47  395.52   1
  -2   4   610935.02  350.08   1
  -2   4   7 1331.19   48.21   1
  -2   4   7 1716.50   56.47   1
  -2   4   8    5.39    4.25   1
  -2   4   8   15.88    3.95   1
  -2   4   9   66.03    7.78   1
  -2   4   9  107.32    7.69   1
  -2   4  10  189.74   11.13   1
  -2   4  10  226.14   12.07   1
  -2   4  10  216.29   12.10   1
  -2   4  11  117.02    8.97   1
  -2   4  11  160.66    9.58   1
  -2   4  11  123.62    9.34   1
  -2   4  12  694.99   38.63   1
  -2   4  12  788.62   37.41   1
  -2   4  12  732.30   41.88   1
  -2   4  13   27.61    9.04   1
  -2   4  13   43.44    6.92   1
  -2   5 -11  191.23   13.95   1
  -2   5 -10   68.72    8.75   1
  -2   5  -9 1391.86   55.15   1
  -2   5  -8 2736.94   94.86   1
  -2   5  -7   55.57    6.12   1
  -2   5  -6 2607.79   82.75   1
  -2   5  -6 1992.21   71.51   1
  -2   5  -5  103.60    4.72   1
  -2   5  -5  129.18    6.79   1
  -2   5  -5  148.55    8.10   1
  -2   5  -5  129.58    5.85   1
  -2   5  -4 3950.82  113.65   1
  -2   5  -4 3439.03  114.40   1
  -2   5  -4 2664.27   95.09   1
  -2   5  -4 3171.12   99.77   1
  -2   5  -3 1809.20   62.04   1
  -2   5  -3 1980.83   61.93   1
  -2   5  -3 1807.71   63.01   1
  -2   5  -3 2432.70   70.51   1
  -2   5  -3 2010.23   67.06   1
  -2   5  -2 9341.35  309.76   1
  -2   5  -2 9372.67  316.90   1
  -2   5  -2 9708.68  298.41   1
  -2   5  -212227.69  340.13   1
  -2   5  -210347.21  332.81   1
  -2   5  -1  183.91    7.78   1
  -2   5  -1  191.90    8.68   1
  -2   5  -1  214.24    7.69   1
  -2   5  -1  223.61    8.85   1
  -2   5  -1  236.04    9.10   1
  -2   5  -1  182.87    8.36   1
  -2   5   0 3065.72  106.37   1
  -2   5   0 4064.63  112.93   1
  -2   5   0 3310.43  113.55   1
  -2   5   0 3028.17  100.31   1
  -2   5   0 3582.41  112.63   1
  -2   5   0 3037.54   99.69   1
  -2   5   0 3093.91   99.12   1
  -2   5   1   37.34    3.12   1
  -2   5   1   55.05    2.75   1
  -2   5   1   36.07    3.01   1
  -2   5   1   46.68    3.73   1
  -2   5   1   35.97    3.59   1
  -2   5   1   39.36    2.01   1
  -2   5   2 2148.03   76.89   1
  -2   5   2 2859.25   90.08   1
  -2   5   2 2440.51   79.17   1
  -2   5   2 3079.07   85.56   1
  -2   5   3  287.87   11.64   1
  -2   5   3  336.14   12.46   1
  -2   5   3  253.01   10.85   1
  -2   5   4 5167.16  159.52   1
  -2   5   4 4426.48  142.88   1
  -2   5   5   19.44    5.76   1
  -2   5   5   49.35    4.79   1
  -2   5   6   82.22    5.38   1
  -2   5   6   50.04    5.58   1
  -2   5   7   46.82    5.25   1
  -2   5   7   46.93    5.57   1
  -2   5   8 2698.43   83.19   1
  -2   5   8 2039.88   76.01   1
  -2   5   9  105.80    7.83   1
  -2   5   9   74.92    6.82   1
  -2   5   9   79.87    7.35   1
  -2   5  10  421.58   20.96   1
  -2   5  10  435.17   21.12   1
  -2   5  11   67.33    7.93   1
  -2   5  11   78.26    7.43   1
  -2   5  11   62.38    6.88   1
  -2   5  12  486.77   30.33   1
  -2   5  12  517.80   30.97   1
  -2   5  12  538.11   30.34   1
  -2   6 -11  802.47   44.65   1
  -2   6 -10 1387.89   58.00   1
  -2   6  -9 1992.83   77.50   1
  -2   6  -8  679.75   29.30   1
  -2   6  -7  120.93    8.26   1
  -2   6  -7  106.48    7.50   1
  -2   6  -6 3570.21  117.47   1
  -2   6  -6 3005.57   97.28   1
  -2   6  -5  341.55   13.84   1
  -2   6  -5  372.81   15.98   1
  -2   6  -5  285.96   12.49   1
  -2   6  -5  398.70   15.39   1
  -2   6  -4 1217.69   41.05   1
  -2   6  -4 1453.41   50.40   1
  -2   6  -4 1091.88   40.23   1
  -2   6  -4 1531.16   46.49   1
  -2   6  -3  536.02   25.31   1
  -2   6  -3  636.89   23.14   1
  -2   6  -3  883.80   27.46   1
  -2   6  -3  782.12   27.45   1
  -2   6  -2    4.82    1.61   1
  -2   6  -2    2.54    2.41   1
  -2   6  -2   10.10    3.03   1
  -2   6  -2    5.62    3.59   1
  -2   6  -1  152.40    7.46   1
  -2   6  -1  172.16    8.12   1
  -2   6  -1  157.80    6.66   1
  -2   6  -1  197.36    7.98   1
  -2   6   0 2131.88   62.26   1
  -2   6   0 1953.24   67.27   1
  -2   6   0 1632.82   55.64   1
  -2   6   1 1579.47   53.36   1
  -2   6   1 1692.94   50.77   1
  -2   6   1 1302.13   45.23   1
  -2   6   2 1873.91   59.93   1
  -2   6   2 1619.12   59.28   1
  -2   6   2 2335.82   69.09   1
  -2   6   3 2679.11   79.70   1
  -2   6   3 2171.06   69.65   1
  -2   6   3 1927.48   69.26   1
  -2   6   4 1595.81   51.92   1
  -2   6   4 1362.69   45.03   1
  -2   6   4 1219.20   43.94   1
  -2   6   5 2204.47   71.28   1
  -2   6   5 1892.53   64.36   1
  -2   6   6 3501.21  106.73   1
  -2   6   6 2762.75   97.69   1
  -2   6   7 1500.77   52.76   1
  -2   6   7 1231.31   44.18   1
  -2   6   7 1317.67   44.79   1
  -2   6   8 1323.21   50.42   1
  -2   6   8 1337.91   52.82   1
  -2   6   8 1575.79   57.05   1
  -2   6   9   28.29    5.33   1
  -2   6   9   29.15    6.44   1
  -2   6   9   21.36    4.07   1
  -2   6  10  822.73   30.95   1
  -2   6  10  684.64   30.08   1
  -2   6  10  694.79   33.38   1
  -2   6  11  962.17   52.76   1
  -2   6  11 1085.37   51.72   1
  -2   6  11  974.03   54.15   1
  -2   6  12  256.48   19.05   1
  -2   6  12  236.49   16.75   1
  -2   6  12  214.43   16.64   1
  -2   7  -9  257.47   15.48   1
  -2   7  -8   86.95    8.81   1
  -2   7  -7 2758.40   98.06   1
  -2   7  -7 2332.62   86.95   1
  -2   7  -6  210.38   10.86   1
  -2   7  -6  266.02   12.85   1
  -2   7  -5   55.83    4.94   1
  -2   7  -5   33.70    4.82   1
  -2   7  -5   36.71    2.79   1
  -2   7  -4  651.07   22.78   1
  -2   7  -4  538.27   20.76   1
  -2   7  -4  647.96   23.93   1
  -2   7  -3 2483.77   76.14   1
  -2   7  -3 2479.45   84.86   1
  -2   7  -3 1787.95   71.59   1
  -2   7  -3 2087.13   66.06   1
  -2   7  -2 1891.09   60.11   1
  -2   7  -2 1882.06   55.62   1
  -2   7  -2 1316.34   58.56   1
  -2   7  -2 1440.43   49.95   1
  -2   7  -1 9059.15  300.73   1
  -2   7  -111455.72  363.56   1
  -2   7  -111642.59  333.98   1
  -2   7   0  289.98   12.62   1
  -2   7   0  384.66   13.56   1
  -2   7   1  489.37   17.61   1
  -2   7   1  372.60   14.78   1
  -2   7   1  423.06   15.24   1
  -2   7   2   -0.89    2.55   1
  -2   7   2   -2.92    2.94   1
  -2   7   3 5224.66  160.10   1
  -2   7   3 5157.66  171.12   1
  -2   7   3 6346.74  187.67   1
  -2   7   3 4651.96  158.90   1
  -2   7   4  964.21   32.13   1
  -2   7   4  808.70   27.30   1
  -2   7   4  672.73   28.24   1
  -2   7   4  794.90   29.88   1
  -2   7   5    0.30    3.74   1
  -2   7   5   -1.59    4.98   1
  -2   7   5   -2.88    2.06   1
  -2   7   6  278.98   13.21   1
  -2   7   6  226.19   11.23   1
  -2   7   6  230.62   11.47   1
  -2   7   7  101.99    8.36   1
  -2   7   7   77.12    7.85   1
  -2   7   7   68.11    4.80   1
  -2   7   8   31.81    5.40   1
  -2   7   8   33.59    3.86   1
  -2   7   8   40.82    5.54   1
  -2   7   9 1450.01   61.11   1
  -2   7   9 1685.80   62.98   1
  -2   7   9 1427.31   59.45   1
  -2   7  10    7.13    6.21   1
  -2   7  10   24.10    4.30   1
  -2   7  10   13.61    5.49   1
  -2   7  11   35.99    5.79   1
  -2   7  11   30.08    4.91   1
  -2   7  11   28.48    6.80   1
  -2   8  -7   28.49    5.24   1
  -2   8  -7   29.01    5.52   1
  -2   8  -6  218.11   11.65   1
  -2   8  -6  261.91   13.39   1
  -2   8  -5 1644.51   54.68   1
  -2   8  -5 1280.48   50.26   1
  -2   8  -4  160.59    7.52   1
  -2   8  -4  156.25    9.78   1
  -2   8  -4  161.87    8.65   1
  -2   8  -3 3610.41  127.92   1
  -2   8  -3 3688.14  117.06   1
  -2   8  -3 3184.18  105.46   1
  -2   8  -2    2.92    4.20   1
  -2   8  -2   -1.58    2.67   1
  -2   8  -1 2292.07   79.97   1
  -2   8  -1 1860.00   63.93   1
  -2   8   0   -5.03    3.65   1
  -2   8   1 6139.68  194.61   1
  -2   8   1 4871.08  161.09   1
  -2   8   2    4.93    3.58   1
  -2   8   2    3.07    4.25   1
  -2   8   3  361.47   15.10   1
  -2   8   3  294.81   12.77   1
  -2   8   4  441.54   18.33   1
  -2   8   4  589.14   22.96   1
  -2   8   5 2558.21   91.00   1
  -2   8   5 3228.60  104.49   1
  -2   8   5 2755.59   90.62   1
  -2   8   6  418.30   19.64   1
  -2   8   6  525.50   20.97   1
  -2   8   6  411.09   18.67   1
  -2   8   7 1046.22   44.33   1
  -2   8   7 1154.52   41.88   1
  -2   8   7 1230.40   48.71   1
  -2   8   8   67.97    8.02   1
  -2   8   8   46.15    6.35   1
  -2   8   8   39.49    4.16   1
  -2   8   9    2.77    6.92   1
  -2   8   9    5.92    4.46   1
  -2   8  10  201.30   16.25   1
  -2   8  10  241.90   19.04   1
  -2   8  11  277.97   20.84   1
  -2   8  11  284.30   20.95   1
  -2   9  -8  578.08   33.84   1
  -2   9  -7    1.80    4.51   1
  -2   9  -6  556.65   23.58   1
  -2   9  -5    8.17    3.70   1
  -2   9  -4  975.38   42.87   1
  -2   9  -4  984.12   37.98   1
  -2   9  -3 1712.74   61.50   1
  -2   9  -3 1857.38   72.82   1
  -2   9  -2 2611.49   95.97   1
  -2   9  -2 2206.17   77.62   1
  -2   9  -1 3412.15  119.93   1
  -2   9  -1 2928.02   98.48   1
  -2   9   0   10.01    4.55   1
  -2   9   0   36.29    5.44   1
  -2   9   1  129.44    7.47   1
  -2   9   1  160.67    9.49   1
  -2   9   2    0.51    4.34   1
  -2   9   2    1.30    3.64   1
  -2   9   3 1177.35   43.52   1
  -2   9   3  986.48   38.06   1
  -2   9   4 2465.89   86.54   1
  -2   9   4 2073.73   76.45   1
  -2   9   5  305.93   15.58   1
  -2   9   5  258.06   12.98   1
  -2   9   6   12.56    4.75   1
  -2   9   6   18.18    4.99   1
  -2   9   7   66.94    6.60   1
  -2   9   7   69.23    7.19   1
  -2   9   8 1146.96   56.70   1
  -2   9   8 1241.07   60.71   1
  -2   9   9   31.20    6.24   1
  -2   9   9   36.96    6.70   1
  -2   9  10   21.75    5.80   1
  -2   9  10    5.93    5.20   1
  -2  10  -8  120.43   11.45   1
  -2  10  -7   42.05    6.76   1
  -2  10  -6  690.64   37.97   1
  -2  10  -5   17.69    6.34   1
  -2  10  -4 1745.52   68.28   1
  -2  10  -3   35.60    5.06   1
  -2  10  -3   19.54    3.18   1
  -2  10  -2  391.75   19.69   1
  -2  10  -2  441.55   20.70   1
  -2  10  -1   37.82    4.74   1
  -2  10  -1   36.36    4.85   1
  -2  10   0  585.08   24.89   1
  -2  10   0  524.55   20.85   1
  -2  10   1  231.41   12.97   1
  -2  10   1  200.40   11.11   1
  -2  10   2  723.27   29.39   1
  -2  10   2  577.14   26.61   1
  -2  10   3    7.88    4.52   1
  -2  10   3   -0.77    3.61   1
  -2  10   4    9.86    6.28   1
  -2  10   4   13.27    4.74   1
  -2  10   5   78.39    7.85   1
  -2  10   5   73.89    6.76   1
  -2  10   6 3843.32  125.73   1
  -2  10   6 3095.17  122.96   1
  -2  10   7   -1.26    5.05   1
  -2  10   7   -2.82    7.13   1
  -2  10   8   70.73    9.58   1
  -2  10   8   62.61    7.37   1
  -2  10   9   20.57    5.94   1
  -2  10   9   19.22    6.01   1
  -2  11  -7   52.99    7.89   1
  -2  11  -6  235.34   16.29   1
  -2  11  -5  139.61   11.28   1
  -2  11  -4 1168.78   60.14   1
  -2  11  -3  721.29   29.01   1
  -2  11  -2 1054.71   45.90   1
  -2  11  -2  956.71   41.24   1
  -2  11  -1  767.65   30.25   1
  -2  11  -1  681.42   30.38   1
  -2  11   0  279.39   15.23   1
  -2  11   0  364.87   16.64   1
  -2  11   1   77.05    6.87   1
  -2  11   1   61.63    6.84   1
  -2  11   2  145.73   10.29   1
  -2  11   2  152.94   10.74   1
  -2  11   3  571.03   26.93   1
  -2  11   3  539.88   25.32   1
  -2  11   4 1085.04   47.67   1
  -2  11   5   47.21    8.58   1
  -2  11   5   39.97    6.33   1
  -2  11   6   49.54    7.87   1
  -2  11   6   24.58    5.80   1
  -2  11   7  214.61   16.67   1
  -2  11   7  180.13   15.09   1
  -2  12  -5  477.23   31.94   1
  -2  12  -4  124.35   12.05   1
  -2  12  -3  251.51   18.80   1
  -2  12  -2   22.69    5.65   1
  -2  12  -1  226.18   15.99   1
  -2  12  -1  206.82   14.62   1
  -2  12   0   46.10    6.77   1
  -2  12   0   61.18    7.65   1
  -2  12   1 1878.78   90.07   1
  -2  12   1 1748.69   86.37   1
  -2  12   2  117.01   10.29   1
  -2  12   2  117.33   10.87   1
  -2  12   3   52.75    7.22   1
  -2  12   3   59.30    9.38   1
  -2  12   4    9.49    5.90   1
  -2  12   4   19.08    7.65   1
  -2  12   5  781.24   39.62   1
  -2  12   5  664.25   40.19   1
  -2  13  -1  889.70   47.46   1
  -2  13   0  100.21    9.80   1
  -2  13   0   86.40    9.45   1
  -2  13   1   18.97    5.35   1
  -2  13   1   16.14    5.56   1
  -2  13   2   88.92    9.54   1
  -2  13   2   78.03    9.06   1
  -1 -13  -3    1.84    8.13   1
  -1 -13  -3   -1.02    5.74   1
  -1 -13  -2 1037.18   57.30   1
  -1 -13  -2  812.27   47.30   1
  -1 -13  -1  318.08   22.05   1
  -1 -13  -1  425.60   26.53   1
  -1 -13   0  249.33   17.87   1
  -1 -13   0  239.12   17.36   1
  -1 -13   1  192.77   14.86   1
  -1 -13   2  338.24   23.25   1
  -1 -13   3   89.99   11.80   1
  -1 -12  -6  545.49   35.97   1
  -1 -12  -5  269.10   21.26   1
  -1 -12  -5  237.98   15.76   1
  -1 -12  -4  124.94   12.10   1
  -1 -12  -4  178.48   15.25   1
  -1 -12  -3   19.17    6.36   1
  -1 -12  -3    7.93    5.87   1
  -1 -12  -2   -2.32    8.10   1
  -1 -12  -2   21.17    7.81   1
  -1 -12  -1   -3.62    5.57   1
  -1 -12  -1    3.27    5.12   1
  -1 -12   0 1093.24   56.68   1
  -1 -12   0 1238.13   64.61   1
  -1 -12   1   24.41    8.05   1
  -1 -12   1   25.44    6.18   1
  -1 -12   2  245.51   16.79   1
  -1 -12   2  244.89   16.62   1
  -1 -12   3   71.51    8.52   1
  -1 -12   4  228.96   17.19   1
  -1 -12   5   32.03    6.92   1
  -1 -12   6  450.76   30.52   1
  -1 -11  -7 1228.06   60.25   1
  -1 -11  -6  108.29   10.47   1
  -1 -11  -6   59.54    7.05   1
  -1 -11  -5    9.80    5.06   1
  -1 -11  -5   20.15    6.63   1
  -1 -11  -4  279.33   16.86   1
  -1 -11  -4  200.95   12.05   1
  -1 -11  -3 1169.67   48.72   1
  -1 -11  -3 1631.51   61.57   1
  -1 -11  -2  376.95   19.87   1
  -1 -11  -2  493.90   22.88   1
  -1 -11  -1 1299.53   53.22   1
  -1 -11  -1 1076.76   44.97   1
  -1 -11   0   -1.06    4.91   1
  -1 -11   0    2.42    3.49   1
  -1 -11   1    0.13    4.77   1
  -1 -11   1    5.96    3.38   1
  -1 -11   2   26.72    4.04   1
  -1 -11   2   15.48    5.40   1
  -1 -11   3  439.50   21.63   1
  -1 -11   3  448.30   24.51   1
  -1 -11   4  565.04   25.48   1
  -1 -11   5   10.28    7.84   1
  -1 -11   6   62.31    7.96   1
  -1 -11   7  560.06   31.99   1
  -1 -10  -9  357.16   24.91   1
  -1 -10  -8   -3.91    6.59   1
  -1 -10  -7   19.62    8.72   1
  -1 -10  -7   19.25    6.15   1
  -1 -10  -6   72.26    8.38   1
  -1 -10  -6   46.30    6.09   1
  -1 -10  -5 2130.68   85.62   1
  -1 -10  -5 2897.58  105.04   1
  -1 -10  -4    4.91    4.39   1
  -1 -10  -4    3.03    7.03   1
  -1 -10  -3  326.32   15.43   1
  -1 -10  -3  232.24   12.66   1
  -1 -10  -2  302.44   15.60   1
  -1 -10  -2  390.86   17.75   1
  -1 -10  -1 2349.20   86.26   1
  -1 -10  -1 2872.57   93.53   1
  -1 -10   0   59.22    6.29   1
  -1 -10   0   71.06    6.94   1
  -1 -10   1 1661.29   62.99   1
  -1 -10   1 1825.70   67.90   1
  -1 -10   2   -5.03    4.38   1
  -1 -10   2    5.63    2.79   1
  -1 -10   3  110.04    8.55   1
  -1 -10   3   96.69    6.35   1
  -1 -10   4   11.87    2.20   1
  -1 -10   4   15.64    7.03   1
  -1 -10   5 3413.07  113.94   1
  -1 -10   6  118.92    9.58   1
  -1 -10   7  238.15   15.88   1
  -1 -10   8   14.04    6.18   1
  -1 -10   9   66.42    8.58   1
  -1 -10   9   71.65    8.33   1
  -1  -9 -10  135.55   14.50   1
  -1  -9  -9  174.69   14.15   1
  -1  -9  -8  864.41   42.15   1
  -1  -9  -7 1070.19   45.97   1
  -1  -9  -7 1492.44   59.75   1
  -1  -9  -6   63.23    7.13   1
  -1  -9  -6   52.02    5.54   1
  -1  -9  -5   70.22    6.44   1
  -1  -9  -5   98.71    8.25   1
  -1  -9  -4  360.69   17.01   1
  -1  -9  -4  503.17   21.18   1
  -1  -9  -3 5043.78  156.67   1
  -1  -9  -3 3687.02  134.80   1
  -1  -9  -2 2603.05   89.60   1
  -1  -9  -2 2042.94   73.55   1
  -1  -9  -1  711.54   26.88   1
  -1  -9  -1  598.23   23.64   1
  -1  -9   0  408.08   17.38   1
  -1  -9   0  508.07   20.08   1
  -1  -9   1   33.63    4.98   1
  -1  -9   1   49.02    4.64   1
  -1  -9   2    8.37    2.72   1
  -1  -9   2    4.52    3.88   1
  -1  -9   3 1799.58   67.67   1
  -1  -9   3 1989.76   63.12   1
  -1  -9   4  244.49   12.06   1
  -1  -9   4  211.06    9.26   1
  -1  -9   5  165.61   10.75   1
  -1  -9   6  110.70    9.23   1
  -1  -9   7 1825.13   69.51   1
  -1  -9   8  431.33   21.77   1
  -1  -9   9  163.49   11.60   1
  -1  -9   9  163.21   13.11   1
  -1  -9   9  159.86   14.13   1
  -1  -9  10  132.96   11.59   1
  -1  -9  10  134.54   11.68   1
  -1  -9  10  110.44    9.76   1
  -1  -8 -11    9.57    8.20   1
  -1  -8 -10 1786.53   90.61   1
  -1  -8 -10 2051.52  103.51   1
  -1  -8  -9  388.98   23.27   1
  -1  -8  -8    0.31    4.99   1
  -1  -8  -8    3.09    3.22   1
  -1  -8  -7    3.25    4.70   1
  -1  -8  -7    2.19    4.39   1
  -1  -8  -6 1330.57   49.99   1
  -1  -8  -6 1007.70   40.73   1
  -1  -8  -5  117.65    7.19   1
  -1  -8  -5  143.98    9.45   1
  -1  -8  -4 1418.37   46.64   1
  -1  -8  -4 1091.39   40.93   1
  -1  -8  -3  770.76   28.18   1
  -1  -8  -3  594.62   23.47   1
  -1  -8  -2  377.72   17.66   1
  -1  -8  -2  439.19   18.00   1
  -1  -8  -2  331.55   13.68   1
  -1  -8  -1  373.64   15.60   1
  -1  -8  -1  329.35   14.42   1
  -1  -8   0 4893.65  152.68   1
  -1  -8   0 4146.12  134.28   1
  -1  -8   1  413.42   13.92   1
  -1  -8   1  414.49   16.63   1
  -1  -8   1  436.69   17.53   1
  -1  -8   2 1378.49   43.84   1
  -1  -8   2 1292.85   42.44   1
  -1  -8   2 1004.85   36.26   1
  -1  -8   3   39.96    4.61   1
  -1  -8   3   32.81    3.08   1
  -1  -8   3   28.65    1.92   1
  -1  -8   4  563.08   19.65   1
  -1  -8   4  591.52   22.39   1
  -1  -8   5  562.07   21.81   1
  -1  -8   5  484.55   20.92   1
  -1  -8   6 2956.68  102.38   1
  -1  -8   7 1060.16   44.56   1
  -1  -8   7 1072.34   36.42   1
  -1  -8   8  331.56   16.34   1
  -1  -8   8  295.73   15.50   1
  -1  -8   9   57.12    6.69   1
  -1  -8   9   73.42    7.69   1
  -1  -8   9   63.02    6.62   1
  -1  -8   9   59.20    6.78   1
  -1  -8  10  536.56   34.47   1
  -1  -8  10  612.11   29.63   1
  -1  -8  10  508.24   27.58   1
  -1  -8  10  584.63   31.63   1
  -1  -8  11    6.26    3.90   1
  -1  -8  11   13.43    5.34   1
  -1  -8  11    0.88    5.63   1
  -1  -7 -11   27.43    8.10   1
  -1  -7 -11   17.94    4.67   1
  -1  -7 -10   36.08    6.62   1
  -1  -7 -10   44.22    7.08   1
  -1  -7  -9  131.22   10.95   1
  -1  -7  -8 4185.37  139.95   1
  -1  -7  -8 3549.56  129.93   1
  -1  -7  -8 3593.70  126.81   1
  -1  -7  -7   66.45    4.88   1
  -1  -7  -7   48.66    7.50   1
  -1  -7  -6  126.62    7.71   1
  -1  -7  -6  143.44    8.89   1
  -1  -7  -5  408.79   16.92   1
  -1  -7  -5  496.30   19.59   1
  -1  -7  -4  821.23   29.45   1
  -1  -7  -4 1091.61   38.04   1
  -1  -7  -3 1683.43   58.02   1
  -1  -7  -3 2253.78   71.91   1
  -1  -7  -2 5723.35  183.71   1
  -1  -7  -2 7241.82  227.48   1
  -1  -7  -1 4732.36  151.56   1
  -1  -7  -1 3922.28  126.42   1
  -1  -7  -1 4583.40  152.53   1
  -1  -7   0 1938.12   63.91   1
  -1  -7   0 1917.30   62.14   1
  -1  -7   0 2122.54   68.60   1
  -1  -7   0 2160.29   76.22   1
  -1  -7   1    8.49    3.54   1
  -1  -7   1    2.67    3.34   1
  -1  -7   1    7.09    1.13   1
  -1  -7   2 6525.31  221.32   1
  -1  -7   2 4718.89  165.45   1
  -1  -7   2 5994.38  176.04   1
  -1  -7   2 6300.01  188.89   1
  -1  -7   3   85.44    4.31   1
  -1  -7   3  117.91    6.74   1
  -1  -7   3  109.34    5.39   1
  -1  -7   3  120.77    6.61   1
  -1  -7   4  201.61    9.12   1
  -1  -7   4  192.64    9.50   1
  -1  -7   4  178.06    7.08   1
  -1  -7   4  136.35    7.72   1
  -1  -7   5  480.01   16.87   1
  -1  -7   5  438.62   17.83   1
  -1  -7   5  428.68   16.58   1
  -1  -7   5  337.43   17.67   1
  -1  -7   6   10.85    3.66   1
  -1  -7   7  213.49   10.62   1
  -1  -7   8 3379.92  119.23   1
  -1  -7   8 3729.12  133.42   1
  -1  -7   9    0.98    4.55   1
  -1  -7   9    2.39    3.33   1
  -1  -7   9   -1.81    4.02   1
  -1  -7   9    2.16    4.90   1
  -1  -7  10  488.81   26.03   1
  -1  -7  10  513.21   24.36   1
  -1  -7  10  521.03   24.89   1
  -1  -7  10  512.72   27.21   1
  -1  -7  11    6.47    5.42   1
  -1  -7  11   13.64    6.28   1
  -1  -7  11    8.06    3.76   1
  -1  -7  11    6.62    4.47   1
  -1  -7  12  485.34   25.10   1
  -1  -7  12  417.73   22.46   1
  -1  -7  12  374.74   28.55   1
  -1  -6 -12   24.08    5.40   1
  -1  -6 -12   23.16    5.80   1
  -1  -6 -11  384.25   22.84   1
  -1  -6 -11  423.45   22.73   1
  -1  -6 -10 1006.37   45.02   1
  -1  -6 -10  986.95   37.96   1
  -1  -6  -9 1414.44   53.54   1
  -1  -6  -9 1532.55   53.06   1
  -1  -6  -9 1245.71   53.75   1
  -1  -6  -8  123.20    6.89   1
  -1  -6  -8  128.46    6.81   1
  -1  -6  -8  135.93    9.35   1
  -1  -6  -7   35.18    2.66   1
  -1  -6  -7   25.81    3.26   1
  -1  -6  -7   32.19    3.16   1
  -1  -6  -7   35.06    5.16   1
  -1  -6  -6   10.53    4.01   1
  -1  -6  -6    3.45    1.83   1
  -1  -6  -6    7.88    2.65   1
  -1  -6  -5 2083.02   71.59   1
  -1  -6  -5 2718.81   83.53   1
  -1  -6  -5 1982.83   75.44   1
  -1  -6  -4   20.29    4.73   1
  -1  -6  -4   13.34    2.99   1
  -1  -6  -4   22.38    3.96   1
  -1  -6  -3  925.13   35.70   1
  -1  -6  -3 1174.99   38.82   1
  -1  -6  -3  890.81   30.78   1
  -1  -6  -2   13.23    4.62   1
  -1  -6  -2   21.52    3.70   1
  -1  -6  -2   15.20    3.06   1
  -1  -6  -1 3797.16  119.05   1
  -1  -6  -1 4037.71  133.63   1
  -1  -6  -1 4558.97  139.23   1
  -1  -6   015185.24  453.01   1
  -1  -6   017346.18  552.89   1
  -1  -6   017242.77  502.09   1
  -1  -6   015845.22  492.24   1
  -1  -6   013058.47  447.62   1
  -1  -6   016393.05  508.47   1
  -1  -6   1 8802.12  313.55   1
  -1  -6   112213.38  370.07   1
  -1  -6   111230.96  339.43   1
  -1  -6   113290.00  402.53   1
  -1  -6   112935.57  378.25   1
  -1  -6   2    1.97    3.04   1
  -1  -6   2    2.25    1.14   1
  -1  -6   2    7.55    1.98   1
  -1  -6   2    1.82    1.70   1
  -1  -6   2   -0.51    1.39   1
  -1  -6   3 1568.15   53.46   1
  -1  -6   3 1345.99   42.43   1
  -1  -6   3 1399.89   43.25   1
  -1  -6   3 1145.78   41.98   1
  -1  -6   3 1181.02   46.83   1
  -1  -6   4 3604.25  133.99   1
  -1  -6   4 4409.57  130.68   1
  -1  -6   4 4715.32  152.65   1
  -1  -6   4 4031.45  125.08   1
  -1  -6   5 2328.98   73.26   1
  -1  -6   5 2309.12   81.00   1
  -1  -6   5 2105.49   65.65   1
  -1  -6   6 1426.94   47.69   1
  -1  -6   7 1275.84   45.06   1
  -1  -6   8 1185.35   45.62   1
  -1  -6   8 1152.96   41.48   1
  -1  -6   9  106.59    7.40   1
  -1  -6   9  131.49    8.09   1
  -1  -6   9  135.58    7.99   1
  -1  -6   9  118.25    8.14   1
  -1  -6  10  230.77   13.65   1
  -1  -6  10  227.30   13.03   1
  -1  -6  10  254.64   11.93   1
  -1  -6  10  215.34   13.79   1
  -1  -6  11  259.05   17.85   1
  -1  -6  11  249.68   16.34   1
  -1  -6  11  261.99   17.23   1
  -1  -6  11  264.33   17.09   1
  -1  -6  12   44.54    6.60   1
  -1  -6  12   47.81    7.46   1
  -1  -6  12   75.22    7.90   1
  -1  -5 -12   75.54    7.49   1
  -1  -5 -12   84.16    8.81   1
  -1  -5 -11  109.92    8.36   1
  -1  -5 -11  101.46    7.98   1
  -1  -5 -10   35.28    5.25   1
  -1  -5 -10   41.87    5.74   1
  -1  -5  -9 1338.16   51.25   1
  -1  -5  -9 1212.50   45.68   1
  -1  -5  -9 1290.39   45.70   1
  -1  -5  -8  457.47   17.03   1
  -1  -5  -8  497.97   20.88   1
  -1  -5  -7 4368.17  142.92   1
  -1  -5  -7 3886.51  143.80   1
  -1  -5  -7 4366.84  140.57   1
  -1  -5  -7 4975.11  166.94   1
  -1  -5  -7 5622.16  167.75   1
  -1  -5  -6   34.07    4.45   1
  -1  -5  -6   21.70    2.60   1
  -1  -5  -6   38.38    4.11   1
  -1  -5  -5  108.35    7.03   1
  -1  -5  -5   75.49    4.85   1
  -1  -5  -5   63.87    4.13   1
  -1  -5  -4 2626.88   89.12   1
  -1  -5  -4 3488.70  109.42   1
  -1  -5  -4 2916.77   92.93   1
  -1  -5  -3 9448.30  296.67   1
  -1  -5  -311156.25  346.95   1
  -1  -5  -3 8953.23  280.93   1
  -1  -5  -2 1261.34   44.23   1
  -1  -5  -2 1163.07   39.39   1
  -1  -5  -2 1115.97   36.03   1
  -1  -5  -2 1308.44   42.54   1
  -1  -5  -2  959.73   37.36   1
  -1  -5  -2 1142.21   35.21   1
  -1  -5  -1 9140.66  279.58   1
  -1  -5  -1 7827.24  250.63   1
  -1  -5  -1 7254.62  240.09   1
  -1  -5  -1 9567.55  298.78   1
  -1  -5  -1 8197.24  258.13   1
  -1  -5  -1 7921.41  240.88   1
  -1  -5   0 1274.89   45.41   1
  -1  -5   0 1465.04   46.89   1
  -1  -5   0 1672.22   52.57   1
  -1  -5   0 1560.12   49.92   1
  -1  -5   0 1235.33   41.74   1
  -1  -5   1  540.91   18.63   1
  -1  -5   1  590.79   19.70   1
  -1  -5   1  451.62   17.56   1
  -1  -5   1  533.76   18.76   1
  -1  -5   1  416.68   15.50   1
  -1  -5   1  628.84   20.92   1
  -1  -5   1  525.00   18.71   1
  -1  -5   2 6974.69  209.29   1
  -1  -5   2 6957.52  214.86   1
  -1  -5   2 7010.67  223.30   1
  -1  -5   2 8327.23  257.17   1
  -1  -5   2 6393.56  205.91   1
  -1  -5   2 5755.83  202.33   1
  -1  -5   2 8032.81  237.99   1
  -1  -5   3 7122.44  222.52   1
  -1  -5   3 5634.63  173.10   1
  -1  -5   3 6752.60  211.75   1
  -1  -5   3 5642.43  188.35   1
  -1  -5   3 5902.56  175.88   1
  -1  -5   3 5199.90  180.38   1
  -1  -5   3 5532.67  181.11   1
  -1  -5   4    7.62    2.90   1
  -1  -5   4    5.18    1.10   1
  -1  -5   4   13.40    1.56   1
  -1  -5   4    5.79    1.80   1
  -1  -5   5   45.89    3.92   1
  -1  -5   5   45.32    1.85   1
  -1  -5   5   49.32    2.01   1
  -1  -5   8  374.34   15.49   1
  -1  -5   9 2741.06   96.00   1
  -1  -5   9 3128.96   98.12   1
  -1  -5  10   98.95    6.79   1
  -1  -5  10  115.60    9.17   1
  -1  -5  10   86.17    7.44   1
  -1  -5  10  115.39    7.84   1
  -1  -5  11    8.15    2.73   1
  -1  -5  11    0.28    3.94   1
  -1  -5  11    1.37    3.62   1
  -1  -5  11    5.90    4.02   1
  -1  -5  12    7.77    4.44   1
  -1  -5  12    3.01    3.89   1
  -1  -5  12   11.58    5.09   1
  -1  -5  13  588.31   30.91   1
  -1  -5  13  457.98   30.41   1
  -1  -5  13  528.51   33.17   1
  -1  -4 -13   57.56    7.84   1
  -1  -4 -12  111.26    9.85   1
  -1  -4 -12  128.22   10.48   1
  -1  -4 -11 2015.78   79.51   1
  -1  -4 -11 1936.19   75.82   1
  -1  -4 -10 1099.32   41.69   1
  -1  -4 -10  955.60   37.98   1
  -1  -4  -9 1476.33   53.87   1
  -1  -4  -9 1646.91   61.21   1
  -1  -4  -9 1925.46   61.30   1
  -1  -4  -9 1449.55   56.57   1
  -1  -4  -8  713.16   25.37   1
  -1  -4  -8  693.92   26.71   1
  -1  -4  -8  794.52   30.15   1
  -1  -4  -8  940.67   29.59   1
  -1  -4  -7  112.80    6.80   1
  -1  -4  -7  160.71    7.09   1
  -1  -4  -7  141.26    8.51   1
  -1  -4  -7  144.27    6.73   1
  -1  -4  -6 3434.27  111.65   1
  -1  -4  -6 2970.88   94.83   1
  -1  -4  -6 2844.08   91.17   1
  -1  -4  -6 2912.33   92.40   1
  -1  -4  -5 1356.84   44.76   1
  -1  -4  -5 1151.12   37.93   1
  -1  -4  -5 1068.13   36.37   1
  -1  -4  -4  630.95   22.11   1
  -1  -4  -4  543.97   18.12   1
  -1  -4  -4  500.61   17.29   1
  -1  -4  -4  449.00   19.19   1
  -1  -4  -3 4198.40  137.65   1
  -1  -4  -3 3589.29  114.60   1
  -1  -4  -3 4546.30  142.02   1
  -1  -4  -3 3425.82  118.76   1
  -1  -4  -3 4741.42  148.41   1
  -1  -4  -3 3844.80  116.25   1
  -1  -4  -2 4180.73  131.35   1
  -1  -4  -2 4914.31  154.43   1
  -1  -4  -2 3933.14  131.29   1
  -1  -4  -2 4389.29  141.85   1
  -1  -4  -2 5064.49  158.94   1
  -1  -4  -2 4370.67  133.20   1
  -1  -4  -117478.48  520.73   1
  -1  -4  -115386.46  462.55   1
  -1  -4  -114375.20  443.42   1
  -1  -4  -113750.08  447.84   1
  -1  -4  -113846.31  434.74   1
  -1  -4  -116940.83  510.07   1
  -1  -4   0  116.36    5.05   1
  -1  -4   0  103.15    4.94   1
  -1  -4   0   86.70    4.14   1
  -1  -4   0   96.78    4.72   1
  -1  -4   0  136.84    5.28   1
  -1  -4   0  100.84    4.58   1
  -1  -4   0   85.12    3.71   1
  -1  -4   1 1517.22   47.10   1
  -1  -4   1 1476.00   47.79   1
  -1  -4   1 1436.84   45.54   1
  -1  -4   1 1150.71   40.92   1
  -1  -4   1 1656.04   53.36   1
  -1  -4   1 1362.88   43.25   1
  -1  -4   2 4599.40  134.80   1
  -1  -4   2 3458.39  122.88   1
  -1  -4   2 4490.23  139.62   1
  -1  -4   2 4027.80  124.06   1
  -1  -4   2 3883.96  121.85   1
  -1  -4   2 3956.59  122.59   1
  -1  -4   2 3749.71  120.28   1
  -1  -4   3 1407.19   46.02   1
  -1  -4   3 1501.23   49.71   1
  -1  -4   3 1433.79   45.73   1
  -1  -4   3 1841.28   59.35   1
  -1  -4   3 1563.16   52.64   1
  -1  -4   4   21.63    2.87   1
  -1  -4   4   23.41    2.28   1
  -1  -4   4   18.40    2.48   1
  -1  -4   4   22.48    1.40   1
  -1  -4   4   39.42    1.83   1
  -1  -4   4   15.49    2.08   1
  -1  -4   7 4508.04  141.41   1
  -1  -4   8   82.31    5.35   1
  -1  -4   9    2.04    2.17   1
  -1  -4   9    5.19    3.08   1
  -1  -4  10  587.85   26.58   1
  -1  -4  10  557.12   25.08   1
  -1  -4  10  571.11   21.70   1
  -1  -4  11  532.04   21.49   1
  -1  -4  11  637.04   26.37   1
  -1  -4  11  545.60   26.67   1
  -1  -4  12   48.41    6.64   1
  -1  -4  12   41.07    5.57   1
  -1  -4  13   17.23    6.37   1
  -1  -4  13   12.04    4.71   1
  -1  -4  13   13.05    6.31   1
  -1  -3 -13  173.78   14.19   1
  -1  -3 -12  748.87   36.53   1
  -1  -3 -11   46.35    5.87   1
  -1  -3 -11   54.34    5.29   1
  -1  -3 -10  336.83   12.80   1
  -1  -3 -10  231.35   11.49   1
  -1  -3 -10  245.07   12.70   1
  -1  -3 -10  234.10   12.21   1
  -1  -3  -9  131.23    7.42   1
  -1  -3  -9  138.70    7.67   1
  -1  -3  -9  127.14    7.71   1
  -1  -3  -9  109.33    5.87   1
  -1  -3  -8 2964.56   90.20   1
  -1  -3  -8 2176.20   76.34   1
  -1  -3  -8 2281.89   78.47   1
  -1  -3  -8 2346.73   76.29   1
  -1  -3  -8 2537.93   83.82   1
  -1  -3  -7  868.20   27.66   1
  -1  -3  -7  690.34   24.44   1
  -1  -3  -7  725.86   27.65   1
  -1  -3  -7  681.75   24.27   1
  -1  -3  -7  596.73   25.58   1
  -1  -3  -6 5546.66  181.83   1
  -1  -3  -6 4917.96  157.30   1
  -1  -3  -6 5912.12  173.96   1
  -1  -3  -6 4565.28  146.96   1
  -1  -3  -5  514.70   17.95   1
  -1  -3  -5  444.16   19.01   1
  -1  -3  -5  539.46   17.46   1
  -1  -3  -5  648.17   24.89   1
  -1  -3  -5  664.62   22.64   1
  -1  -3  -5  537.07   17.36   1
  -1  -3  -410180.51  311.66   1
  -1  -3  -4 9879.30  298.49   1
  -1  -3  -4 7605.99  242.70   1
  -1  -3  -4 8172.50  246.94   1
  -1  -3  -4 7520.15  254.22   1
  -1  -3  -3 2074.84   66.58   1
  -1  -3  -3 1587.77   52.06   1
  -1  -3  -3 1779.98   55.75   1
  -1  -3  -3 1902.41   61.21   1
  -1  -3  -3 1599.51   54.24   1
  -1  -3  -3 2014.05   65.80   1
  -1  -3  -222553.43  660.62   1
  -1  -3  -219644.60  615.72   1
  -1  -3  -220504.78  655.31   1
  -1  -3  -218680.49  579.15   1
  -1  -3  -219268.75  572.81   1
  -1  -3  -112285.99  378.98   1
  -1  -3  -114281.87  436.79   1
  -1  -3  -111263.60  385.18   1
  -1  -3  -113291.27  389.10   1
  -1  -3  -113459.44  396.94   1
  -1  -3   0   10.69    1.62   1
  -1  -3   0   12.02    1.35   1
  -1  -3   0    6.28    1.22   1
  -1  -3   0   10.77    1.46   1
  -1  -3   0    7.17    2.09   1
  -1  -3   0    7.42    1.80   1
  -1  -3   1 1380.35   43.85   1
  -1  -3   1 1377.60   43.14   1
  -1  -3   1 1152.04   39.78   1
  -1  -3   1 1288.43   40.55   1
  -1  -3   1 1336.14   42.64   1
  -1  -3   1 1436.69   45.78   1
  -1  -3   2  222.49    8.29   1
  -1  -3   2  219.02    8.15   1
  -1  -3   2  243.40    8.75   1
  -1  -3   2  248.25    9.15   1
  -1  -3   2  262.02    8.85   1
  -1  -3   2  223.24    7.96   1
  -1  -3   3 1479.96   48.06   1
  -1  -3   3 1524.34   49.33   1
  -1  -3   3 1589.79   49.51   1
  -1  -3   3 1612.67   52.50   1
  -1  -3   3 1401.73   45.71   1
  -1  -3   3 1797.60   55.70   1
  -1  -3   412065.92  385.06   1
  -1  -3   411046.90  348.62   1
  -1  -3   411592.15  367.02   1
  -1  -3   411045.96  344.98   1
  -1  -3   412223.03  368.39   1
  -1  -3   414316.58  408.52   1
  -1  -3   5 3828.93  114.22   1
  -1  -3   5 3463.65  107.96   1
  -1  -3   5 3283.96  106.29   1
  -1  -3   5 3503.64  109.00   1
  -1  -3   5 3065.16  102.74   1
  -1  -3   5 3160.52  107.26   1
  -1  -3   6 4612.16  144.49   1
  -1  -3   7 1415.58   46.79   1
  -1  -3   8 5465.79  178.46   1
  -1  -3   8 5312.61  166.04   1
  -1  -3   9  534.00   20.98   1
  -1  -3   9  555.55   22.07   1
  -1  -3  10  533.95   22.51   1
  -1  -3  10  524.63   21.30   1
  -1  -3  11    5.52    3.63   1
  -1  -3  11   -0.43    3.98   1
  -1  -3  12  229.16   15.10   1
  -1  -3  12  212.01   12.04   1
  -1  -3  13   70.39    7.84   1
  -1  -3  13   97.83   10.26   1
  -1  -2 -13   59.72    8.65   1
  -1  -2 -12  378.85   19.72   1
  -1  -2 -11  636.14   31.66   1
  -1  -2 -11  804.99   30.61   1
  -1  -2 -11  977.64   39.13   1
  -1  -2 -10 2372.95   89.05   1
  -1  -2 -10 2494.16   91.07   1
  -1  -2 -10 3071.88  105.65   1
  -1  -2 -10 2441.39   86.47   1
  -1  -2  -9   19.34    3.18   1
  -1  -2  -9   28.19    4.40   1
  -1  -2  -9   20.01    2.91   1
  -1  -2  -9   15.31    5.24   1
  -1  -2  -8 4971.92  143.50   1
  -1  -2  -8 3944.24  134.43   1
  -1  -2  -8 3726.10  132.15   1
  -1  -2  -8 3934.77  124.76   1
  -1  -2  -8 3807.76  125.50   1
  -1  -2  -7    3.31    2.42   1
  -1  -2  -7    7.15    2.78   1
  -1  -2  -7    3.56    1.51   1
  -1  -2  -7   -0.40    1.89   1
  -1  -2  -7    3.62    2.80   1
  -1  -2  -7   17.93    2.65   1
  -1  -2  -6   63.85    4.26   1
  -1  -2  -6   53.91    3.02   1
  -1  -2  -6   37.32    3.26   1
  -1  -2  -6   53.05    4.58   1
  -1  -2  -6   52.07    4.43   1
  -1  -2  -6   68.66    4.42   1
  -1  -2  -6   48.29    2.97   1
  -1  -2  -5   12.44    2.36   1
  -1  -2  -5    7.17    1.43   1
  -1  -2  -5    7.63    1.49   1
  -1  -2  -5    7.92    2.18   1
  -1  -2  -5    6.60    1.98   1
  -1  -2  -5   11.90    2.77   1
  -1  -2  -4 1707.56   53.02   1
  -1  -2  -4 1751.64   53.99   1
  -1  -2  -4 1693.66   52.84   1
  -1  -2  -4 1550.59   54.14   1
  -1  -2  -4 2090.37   69.13   1
  -1  -2  -4 1988.95   64.87   1
  -1  -2  -3 5690.66  168.68   1
  -1  -2  -3 5174.02  166.38   1
  -1  -2  -3 6126.89  192.74   1
  -1  -2  -3 6303.41  195.66   1
  -1  -2  -3 5187.85  170.47   1
  -1  -2  -3 6573.48  197.25   1
  -1  -2  -223990.21  699.69   1
  -1  -2  -221595.16  666.05   1
  -1  -2  -219834.46  628.46   1
  -1  -2  -1 9030.98  263.37   1
  -1  -2  -1 9333.28  272.38   1
  -1  -2  -1 9198.58  284.59   1
  -1  -2  -1 8402.67  259.15   1
  -1  -2  -1 7868.79  258.55   1
  -1  -2  -1 8852.53  285.33   1
  -1  -2   1 4843.67  147.41   1
  -1  -2   1 4150.21  148.76   1
  -1  -2   1 5336.50  160.29   1
  -1  -2   1 4861.34  147.45   1
  -1  -2   1 5293.94  153.40   1
  -1  -2   1 4978.28  152.45   1
  -1  -2   2 4354.88  130.04   1
  -1  -2   2 3941.08  124.80   1
  -1  -2   2 3812.94  121.00   1
  -1  -2   2 4050.87  128.08   1
  -1  -2   2 4270.27  130.46   1
  -1  -2   3 1292.21   39.95   1
  -1  -2   3 1163.22   39.17   1
  -1  -2   3 1493.39   47.28   1
  -1  -2   3 1258.92   41.18   1
  -1  -2   3 1216.11   39.07   1
  -1  -2   3 1192.87   38.68   1
  -1  -2   419264.91  568.71   1
  -1  -2   416979.13  547.05   1
  -1  -2   421360.49  645.78   1
  -1  -2   5 1310.16   42.06   1
  -1  -2   5 1181.94   40.30   1
  -1  -2   5 1399.83   45.94   1
  -1  -2   5 1119.25   40.91   1
  -1  -2   5 1138.24   37.69   1
  -1  -2   619634.11  593.76   1
  -1  -2   620031.22  635.86   1
  -1  -2   622445.31  718.28   1
  -1  -2   7    3.56    2.95   1
  -1  -2   7    4.98    0.83   1
  -1  -2   7    1.31    1.44   1
  -1  -2   8  512.79   18.15   1
  -1  -2   8  555.71   18.07   1
  -1  -2   8  472.67   16.60   1
  -1  -2   8  535.01   18.56   1
  -1  -2   9   80.72    5.89   1
  -1  -2   9   85.68    4.51   1
  -1  -2  10  191.09    8.76   1
  -1  -2  10  200.04   10.18   1
  -1  -2  11  241.00   13.52   1
  -1  -2  11  218.86   11.92   1
  -1  -2  12  220.55   14.48   1
  -1  -2  12  227.95   12.50   1
  -1  -2  13   -3.65    4.79   1
  -1  -2  13    4.71    6.23   1
  -1  -1 -13  590.90   35.62   1
  -1  -1 -12   29.07    5.99   1
  -1  -1 -12   14.76    4.89   1
  -1  -1 -11  441.78   20.43   1
  -1  -1 -11  555.48   24.69   1
  -1  -1 -10  148.11    7.43   1
  -1  -1 -10  137.78    8.12   1
  -1  -1 -10  134.71    7.79   1
  -1  -1 -10  197.87    9.75   1
  -1  -1  -9 3962.31  121.14   1
  -1  -1  -9 2925.80  104.91   1
  -1  -1  -9 3098.89  104.80   1
  -1  -1  -9 3221.65  106.40   1
  -1  -1  -8 1542.77   50.23   1
  -1  -1  -8 1539.78   51.23   1
  -1  -1  -8 1513.85   63.60   1
  -1  -1  -8 1515.97   52.83   1
  -1  -1  -8 1894.09   57.40   1
  -1  -1  -7 1660.55   54.02   1
  -1  -1  -7 1630.60   54.43   1
  -1  -1  -7 2070.37   59.97   1
  -1  -1  -7 1333.65   53.69   1
  -1  -1  -7 1682.16   56.07   1
  -1  -1  -7 1829.20   59.82   1
  -1  -1  -7 1594.67   51.90   1
  -1  -1  -6 1868.53   59.27   1
  -1  -1  -6 1662.44   55.63   1
  -1  -1  -6 1793.42   58.41   1
  -1  -1  -6 1894.05   64.52   1
  -1  -1  -6 2245.09   73.24   1
  -1  -1  -6 2349.85   67.00   1
  -1  -1  -6 1831.07   61.52   1
  -1  -1  -5  367.19   13.96   1
  -1  -1  -5  388.33   14.99   1
  -1  -1  -5  478.90   15.50   1
  -1  -1  -5  487.78   17.59   1
  -1  -1  -5  413.02   15.24   1
  -1  -1  -5  346.86   13.52   1
  -1  -1  -5  422.81   13.82   1
  -1  -1  -4 1543.89   51.12   1
  -1  -1  -4 1239.03   41.43   1
  -1  -1  -4 1386.16   42.60   1
  -1  -1  -4 1407.22   46.19   1
  -1  -1  -4 1344.63   41.49   1
  -1  -1  -4 1356.94   44.67   1
  -1  -1  -3 3467.25  113.85   1
  -1  -1  -3 3682.84  118.04   1
  -1  -1  -3 3968.17  128.34   1
  -1  -1  -3 3661.92  109.79   1
  -1  -1  -3 4121.12  128.05   1
  -1  -1  -3 3799.88  112.97   1
  -1  -1  -3 3908.05  123.61   1
  -1  -1  -211010.91  312.57   1
  -1  -1  -210891.99  340.30   1
  -1  -1  -211113.69  340.04   1
  -1  -1  -210436.05  337.44   1
  -1  -1  -210023.85  316.03   1
  -1  -1  -114300.69  466.16   1
  -1  -1  -116058.85  462.34   1
  -1  -1   0 2413.04   83.99   1
  -1  -1   0 3111.45   89.87   1
  -1  -1   0 3214.61   94.76   1
  -1  -1   0 2761.90   88.44   1
  -1  -1   0 2823.64   88.20   1
  -1  -1   1 4850.87  138.96   1
  -1  -1   1 3815.67  133.74   1
  -1  -1   1 4038.81  124.56   1
  -1  -1   1 4618.08  132.44   1
  -1  -1   1 3844.99  126.07   1
  -1  -1   1 4099.08  125.83   1
  -1  -1   3 4725.45  140.67   1
  -1  -1   3 4346.09  146.37   1
  -1  -1   3 4332.16  137.44   1
  -1  -1   3 5346.59  159.43   1
  -1  -1   3 4803.26  148.16   1
  -1  -1   4  602.04   19.89   1
  -1  -1   4  584.64   19.88   1
  -1  -1   4  596.63   19.57   1
  -1  -1   4  697.80   22.59   1
  -1  -1   4  551.74   18.35   1
  -1  -1   4  613.80   20.99   1
  -1  -1   5   19.78    2.16   1
  -1  -1   5   20.00    2.19   1
  -1  -1   5   35.63    3.02   1
  -1  -1   5   25.97    1.62   1
  -1  -1   5   29.12    1.90   1
  -1  -1   5   27.70    2.42   1
  -1  -1   6  924.29   35.89   1
  -1  -1   6  978.25   35.91   1
  -1  -1   6 1007.86   33.51   1
  -1  -1   6 1201.85   39.37   1
  -1  -1   6 1193.32   39.27   1
  -1  -1   6  976.66   31.74   1
  -1  -1   6 1096.44   33.99   1
  -1  -1   7 1917.44   68.86   1
  -1  -1   7 1642.52   54.81   1
  -1  -1   7 1612.46   55.22   1
  -1  -1   7 2009.96   64.18   1
  -1  -1   7 1815.31   56.19   1
  -1  -1   8 3173.93  104.90   1
  -1  -1   8 3321.62  107.31   1
  -1  -1   9 4709.18  154.14   1
  -1  -1   9 4932.91  168.48   1
  -1  -1   9 5029.87  149.77   1
  -1  -1  10  130.82    8.01   1
  -1  -1  10  121.09    5.58   1
  -1  -1  11   -1.54    3.96   1
  -1  -1  11    3.61    4.17   1
  -1  -1  12   47.08    5.99   1
  -1  -1  12   59.15    6.66   1
  -1  -1  13  848.63   47.15   1
  -1  -1  13  902.96   51.25   1
  -1  -1  14  121.06   12.31   1
  -1  -1  14  129.40   11.87   1
  -1   0 -13   17.05    5.88   1
  -1   0 -11 3375.02  117.54   1
  -1   0 -11 3043.44  106.64   1
  -1   0 -11 2775.73   94.54   1
  -1   0  -9 7380.99  237.49   1
  -1   0  -9 8696.18  256.57   1
  -1   0  -9 6444.89  217.35   1
  -1   0  -9 6773.55  225.49   1
  -1   0  -7  860.04   28.14   1
  -1   0  -7  762.18   28.10   1
  -1   0  -7  744.48   27.30   1
  -1   0  -7  891.86   30.87   1
  -1   0  -7 1015.84   32.03   1
  -1   0  -5 2010.66   60.93   1
  -1   0  -5 1644.05   51.71   1
  -1   0  -5 1676.11   52.45   1
  -1   0  -5 1567.15   52.41   1
  -1   0  -5 1919.02   64.66   1
  -1   0  -5 1486.14   49.96   1
  -1   0  -5 1537.12   52.32   1
  -1   0  -3 7105.42  220.60   1
  -1   0  -3 7041.46  210.03   1
  -1   0  -3 6486.74  204.33   1
  -1   0  -3 7582.36  231.88   1
  -1   0  -3 6301.29  205.62   1
  -1   0  -3 6173.56  194.00   1
  -1   0  -3 6824.16  201.86   1
  -1   0   311821.29  401.74   1
  -1   0   314170.23  400.52   1
  -1   0   312934.16  394.13   1
  -1   0   314202.77  438.69   1
  -1   0   5 9719.14  310.72   1
  -1   0   5 8668.87  281.70   1
  -1   0   5 8438.55  268.17   1
  -1   0   5 8986.64  269.52   1
  -1   0   5 8261.69  267.01   1
  -1   0   510542.70  307.54   1
  -1   0   5 9131.21  274.52   1
  -1   0   5 8789.15  269.49   1
  -1   0   718903.01  562.35   1
  -1   0   715828.00  501.16   1
  -1   0   716004.26  520.82   1
  -1   0   719422.83  598.34   1
  -1   0   716420.83  515.95   1
  -1   0   716626.36  493.30   1
  -1   0   9   30.68    2.52   1
  -1   0   9   27.06    3.98   1
  -1   0   9   30.25    1.76   1
  -1   0  11 2063.18   74.79   1
  -1   0  11 1916.54   72.71   1
  -1   0  13   15.97    5.60   1
  -1   0  13   27.70    7.18   1
  -1   1 -13  607.80   36.72   1
  -1   1 -12   35.17    7.32   1
  -1   1 -12   16.23    4.82   1
  -1   1 -11  472.75   22.52   1
  -1   1 -11  507.13   23.48   1
  -1   1 -11  481.11   20.46   1
  -1   1 -10  190.99   10.77   1
  -1   1 -10  162.53    8.71   1
  -1   1 -10  137.41    8.91   1
  -1   1  -9 2646.88   98.93   1
  -1   1  -9 3101.35  105.01   1
  -1   1  -9 3543.61  111.64   1
  -1   1  -9 3866.38  120.95   1
  -1   1  -8 1423.97   48.86   1
  -1   1  -8 1925.22   59.84   1
  -1   1  -8 1696.62   52.50   1
  -1   1  -8 1553.02   53.24   1
  -1   1  -8 1337.31   46.01   1
  -1   1  -7 1401.02   49.41   1
  -1   1  -7 1545.67   51.61   1
  -1   1  -7 1745.75   55.71   1
  -1   1  -7 2083.71   62.22   1
  -1   1  -7 1753.86   61.82   1
  -1   1  -6 2081.38   71.03   1
  -1   1  -6 1970.45   61.00   1
  -1   1  -6 2292.58   69.50   1
  -1   1  -6 1713.83   58.68   1
  -1   1  -6 1624.47   54.86   1
  -1   1  -5  448.83   14.80   1
  -1   1  -5  515.88   16.73   1
  -1   1  -5  474.62   16.24   1
  -1   1  -5  343.56   12.60   1
  -1   1  -5  361.25   14.28   1
  -1   1  -4 1195.65   41.09   1
  -1   1  -4 1501.61   47.45   1
  -1   1  -4 1755.58   52.29   1
  -1   1  -4 1451.73   48.00   1
  -1   1  -4 1316.49   44.40   1
  -1   1  -3 3618.41  118.51   1
  -1   1  -3 3351.46  109.04   1
  -1   1  -3 3622.65  117.17   1
  -1   1  -3 4618.63  135.62   1
  -1   1  -3 3948.80  117.96   1
  -1   1  -2 9335.75  310.21   1
  -1   1  -211618.18  335.89   1
  -1   1  -211500.12  367.63   1
  -1   1  -210977.84  317.14   1
  -1   1   0 3123.84   88.59   1
  -1   1   0 2846.19   89.46   1
  -1   1   0 2466.56   83.11   1
  -1   1   0 2699.51   83.81   1
  -1   1   0 2824.33   87.11   1
  -1   1   0 2832.88   87.29   1
  -1   1   0 2716.64   88.12   1
  -1   1   1 4086.25  128.92   1
  -1   1   1 3752.45  130.23   1
  -1   1   1 4641.72  128.31   1
  -1   1   1 4262.93  132.16   1
  -1   1   1 4375.57  135.44   1
  -1   1   3 4727.76  156.07   1
  -1   1   3 4323.93  141.29   1
  -1   1   3 5520.00  155.90   1
  -1   1   3 4567.95  140.88   1
  -1   1   3 4792.48  152.24   1
  -1   1   4  564.46   20.72   1
  -1   1   4  603.84   21.99   1
  -1   1   4  731.13   22.48   1
  -1   1   4  806.49   22.93   1
  -1   1   4  629.48   23.67   1
  -1   1   5   25.14    2.33   1
  -1   1   5   25.49    1.87   1
  -1   1   5   20.12    3.05   1
  -1   1   5   33.05    2.39   1
  -1   1   5   16.13    3.07   1
  -1   1   6 1017.00   36.79   1
  -1   1   6  965.59   34.33   1
  -1   1   6  992.13   34.80   1
  -1   1   6 1164.50   38.55   1
  -1   1   6 1154.68   36.23   1
  -1   1   7 1517.93   56.27   1
  -1   1   7 1620.20   53.89   1
  -1   1   7 2067.51   62.36   1
  -1   1   7 1671.01   60.42   1
  -1   1   8 3022.01  110.84   1
  -1   1   8 3718.92  112.21   1
  -1   1   8 3098.98   99.45   1
  -1   1   9 5450.30  174.70   1
  -1   1   9 4782.36  161.94   1
  -1   1  10  104.89    7.56   1
  -1   1  10  130.00    6.40   1
  -1   1  10  130.35    8.51   1
  -1   1  11    0.26    1.71   1
  -1   1  11   -0.69    4.39   1
  -1   1  11    3.48    4.38   1
  -1   1  12   54.50    6.29   1
  -1   1  12   44.45    7.61   1
  -1   1  13  836.67   46.76   1
  -1   1  13  895.60   49.54   1
  -1   1  14  136.90   12.29   1
  -1   1  14  117.38   11.05   1
  -1   2 -13   60.95    9.47   1
  -1   2 -12  427.47   21.96   1
  -1   2 -11  778.75   34.49   1
  -1   2 -11 1013.03   38.77   1
  -1   2 -10 2479.72   91.52   1
  -1   2 -10 3188.79  105.39   1
  -1   2  -9   26.16    4.90   1
  -1   2  -9   14.37    5.55   1
  -1   2  -8 3737.68  129.97   1
  -1   2  -8 4273.51  142.19   1
  -1   2  -8 5185.59  152.99   1
  -1   2  -7    0.31    3.29   1
  -1   2  -7    6.50    0.65   1
  -1   2  -7    6.91    3.05   1
  -1   2  -7    4.10    2.65   1
  -1   2  -7    5.69    0.73   1
  -1   2  -6   45.33    2.14   1
  -1   2  -6   59.61    3.55   1
  -1   2  -6   52.94    4.68   1
  -1   2  -6   69.90    5.23   1
  -1   2  -5   15.29    3.67   1
  -1   2  -5    9.66    0.77   1
  -1   2  -5   11.26    3.17   1
  -1   2  -5    5.12    0.63   1
  -1   2  -4 2238.06   67.61   1
  -1   2  -4 1717.53   56.00   1
  -1   2  -4 1639.51   54.55   1
  -1   2  -4 1580.18   51.56   1
  -1   2  -3 4784.22  164.95   1
  -1   2  -3 5664.53  167.59   1
  -1   2  -3 4988.17  161.22   1
  -1   2  -3 7196.44  206.42   1
  -1   2  -223285.52  706.95   1
  -1   2  -1 7652.27  244.61   1
  -1   2  -1 8062.38  268.88   1
  -1   2  -1 8188.39  258.25   1
  -1   2  -110394.33  292.80   1
  -1   2  -1 9091.94  264.46   1
  -1   2  -1 8543.36  267.35   1
  -1   2   1 4742.70  143.09   1
  -1   2   1 4692.74  145.59   1
  -1   2   1 3943.25  141.17   1
  -1   2   1 5239.88  152.98   1
  -1   2   1 5044.07  154.77   1
  -1   2   2 4412.91  138.09   1
  -1   2   2 3881.00  123.97   1
  -1   2   2 3999.49  130.73   1
  -1   2   2 4477.73  137.73   1
  -1   2   3 1474.48   41.92   1
  -1   2   3 1163.58   41.67   1
  -1   2   3 1391.68   45.04   1
  -1   2   3 1149.81   40.65   1
  -1   2   3 1379.49   44.84   1
  -1   2   419737.21  583.69   1
  -1   2   419710.35  594.28   1
  -1   2   415779.03  524.00   1
  -1   2   417214.95  518.31   1
  -1   2   5 1111.25   39.19   1
  -1   2   5 1424.84   44.24   1
  -1   2   5 1285.10   43.34   1
  -1   2   5 1062.33   37.49   1
  -1   2   617953.82  559.05   1
  -1   2   620679.98  636.60   1
  -1   2   619747.27  631.15   1
  -1   2   618479.86  557.58   1
  -1   2   7    7.17    2.36   1
  -1   2   7   -1.42    2.34   1
  -1   2   7    1.92    3.99   1
  -1   2   7    6.71    1.87   1
  -1   2   8  496.03   20.42   1
  -1   2   8  624.76   20.77   1
  -1   2   9   87.97    6.40   1
  -1   2   9   97.07    6.44   1
  -1   2   9   95.10    5.73   1
  -1   2  10  188.22   10.22   1
  -1   2  10  206.72   11.20   1
  -1   2  10  221.36    9.97   1
  -1   2  11  222.65   12.38   1
  -1   2  11  213.86   11.92   1
  -1   2  11  242.50   12.75   1
  -1   2  12  184.99   12.28   1
  -1   2  12  196.42   12.81   1
  -1   2  13   -8.42    4.75   1
  -1   2  13   -1.47    4.52   1
  -1   3 -11   71.63    8.98   1
  -1   3 -11   54.15    7.00   1
  -1   3 -10  256.43   13.44   1
  -1   3 -10  306.20   15.50   1
  -1   3  -9  162.29   10.48   1
  -1   3  -9  115.10    7.83   1
  -1   3  -8 2274.09   76.62   1
  -1   3  -8 2869.06   93.15   1
  -1   3  -7  895.00   31.46   1
  -1   3  -7  685.38   25.79   1
  -1   3  -6 6228.79  188.86   1
  -1   3  -6 4743.89  157.96   1
  -1   3  -5  704.50   24.93   1
  -1   3  -5  550.44   19.92   1
  -1   3  -4 8499.76  295.82   1
  -1   3  -410885.17  307.81   1
  -1   3  -4 8160.59  246.86   1
  -1   3  -3 2110.99   65.31   1
  -1   3  -3 1562.69   51.85   1
  -1   3  -3 1671.75   55.44   1
  -1   3  -223332.45  675.62   1
  -1   3  -218643.62  599.32   1
  -1   3  -218393.45  572.01   1
  -1   3  -113210.16  421.43   1
  -1   3  -116097.05  453.28   1
  -1   3  -113365.50  438.63   1
  -1   3  -113685.98  409.36   1
  -1   3  -112304.82  385.85   1
  -1   3   0   11.85    1.54   1
  -1   3   0    6.44    1.17   1
  -1   3   0    9.41    1.34   1
  -1   3   0   11.12    1.97   1
  -1   3   0   15.14    1.92   1
  -1   3   0    4.15    0.52   1
  -1   3   1 1423.90   46.44   1
  -1   3   1 1109.43   39.00   1
  -1   3   1 1283.23   43.04   1
  -1   3   1 1615.70   45.89   1
  -1   3   1 1230.56   42.06   1
  -1   3   2  261.81    9.99   1
  -1   3   2  226.27    9.05   1
  -1   3   2  266.24   10.07   1
  -1   3   2  210.90    8.42   1
  -1   3   3 1746.77   55.39   1
  -1   3   3 1733.53   56.14   1
  -1   3   3 1432.36   48.62   1
  -1   3   3 1463.97   49.33   1
  -1   3   410814.26  346.59   1
  -1   3   410891.33  346.08   1
  -1   3   413342.46  398.55   1
  -1   3   413151.20  398.48   1
  -1   3   5 2994.25   97.02   1
  -1   3   5 2736.99   96.89   1
  -1   3   5 3716.04  112.03   1
  -1   3   5 3746.78  113.70   1
  -1   3   6 4356.52  138.17   1
  -1   3   6 5307.18  158.01   1
  -1   3   6 3877.62  140.40   1
  -1   3   7 1335.33   46.81   1
  -1   3   7 1595.49   50.82   1
  -1   3   8 4823.57  159.77   1
  -1   3   8 5376.77  174.22   1
  -1   3   8 5713.53  174.71   1
  -1   3   9  574.86   22.37   1
  -1   3   9  528.38   21.02   1
  -1   3   9  547.75   21.29   1
  -1   3  10  527.66   21.80   1
  -1   3  10  545.66   21.71   1
  -1   3  10  494.65   22.20   1
  -1   3  11   -6.39    4.08   1
  -1   3  11    5.91    4.29   1
  -1   3  11    8.42    2.81   1
  -1   3  12  224.59   12.86   1
  -1   3  12  189.43   12.65   1
  -1   3  12  191.70   12.05   1
  -1   3  13   87.96    9.83   1
  -1   3  13  110.32    9.82   1
  -1   4 -10 1227.88   48.79   1
  -1   4  -9 1802.38   65.85   1
  -1   4  -8  907.49   33.49   1
  -1   4  -7  166.95    9.21   1
  -1   4  -6 4015.34  125.92   1
  -1   4  -6 3223.66  103.60   1
  -1   4  -5 1464.00   48.71   1
  -1   4  -5 1154.36   38.90   1
  -1   4  -4  526.55   18.98   1
  -1   4  -4  476.16   16.54   1
  -1   4  -4  648.87   23.02   1
  -1   4  -4  685.14   23.25   1
  -1   4  -3 3709.58  120.47   1
  -1   4  -3 4793.16  140.82   1
  -1   4  -3 4540.85  147.63   1
  -1   4  -3 3676.22  118.21   1
  -1   4  -2 4857.67  152.61   1
  -1   4  -2 5145.38  150.31   1
  -1   4  -2 3989.57  128.76   1
  -1   4  -2 4214.16  135.62   1
  -1   4  -2 4107.41  132.94   1
  -1   4  -115176.52  467.42   1
  -1   4  -117119.99  534.36   1
  -1   4  -114738.66  490.80   1
  -1   4  -118660.54  522.48   1
  -1   4   0   88.44    4.43   1
  -1   4   0  100.18    5.03   1
  -1   4   0  118.57    5.24   1
  -1   4   0  181.20    5.74   1
  -1   4   0  132.39    5.87   1
  -1   4   1 1689.78   52.82   1
  -1   4   1 1186.26   42.44   1
  -1   4   1 1637.40   47.31   1
  -1   4   1 1635.08   50.72   1
  -1   4   1 1382.21   46.19   1
  -1   4   1 1337.74   45.24   1
  -1   4   2 4422.97  141.49   1
  -1   4   2 3818.61  123.31   1
  -1   4   2 3707.25  119.93   1
  -1   4   2 4478.74  139.71   1
  -1   4   3 1797.55   58.32   1
  -1   4   3 1774.99   57.98   1
  -1   4   3 1464.99   50.98   1
  -1   4   3 1459.36   50.05   1
  -1   4   4   22.15    2.93   1
  -1   4   4   23.45    2.70   1
  -1   4   4   22.39    4.99   1
  -1   4   4   30.65    3.43   1
  -1   4   515296.80  481.37   1
  -1   4   515255.66  487.91   1
  -1   4   518770.41  560.94   1
  -1   4   6 5248.95  171.64   1
  -1   4   6 6542.50  198.07   1
  -1   4   7 5209.05  159.28   1
  -1   4   7 4370.42  142.46   1
  -1   4   7 4771.28  156.56   1
  -1   4   8   78.88    5.41   1
  -1   4   8   75.89    6.23   1
  -1   4   8   68.29    5.99   1
  -1   4   9   12.22    4.54   1
  -1   4   9    7.87    3.39   1
  -1   4   9   -3.43    5.12   1
  -1   4  10  530.07   23.48   1
  -1   4  10  535.35   22.91   1
  -1   4  10  613.34   24.05   1
  -1   4  11  573.85   27.79   1
  -1   4  11  511.52   23.53   1
  -1   4  11  571.72   25.15   1
  -1   4  12   32.29    7.61   1
  -1   4  12   29.41    5.34   1
  -1   4  12   43.78    5.66   1
  -1   4  13    8.99    5.31   1
  -1   4  13   17.09    6.59   1
  -1   5  -9 1557.87   58.46   1
  -1   5  -8  539.97   22.12   1
  -1   5  -7 5633.27  176.51   1
  -1   5  -7 4431.68  147.13   1
  -1   5  -6   19.77    3.40   1
  -1   5  -6   17.12    3.95   1
  -1   5  -5   73.35    5.27   1
  -1   5  -5   95.21    6.25   1
  -1   5  -4 3630.35  106.15   1
  -1   5  -4 2673.97   90.38   1
  -1   5  -4 2876.14   90.96   1
  -1   5  -4 3250.43  106.16   1
  -1   5  -3 9189.36  283.06   1
  -1   5  -311268.56  360.02   1
  -1   5  -311552.96  323.54   1
  -1   5  -3 8814.37  294.75   1
  -1   5  -2 1045.61   37.02   1
  -1   5  -2 1055.33   38.45   1
  -1   5  -2 1053.83   35.07   1
  -1   5  -2 1327.29   44.48   1
  -1   5  -2 1337.93   40.01   1
  -1   5  -1 8006.74  263.98   1
  -1   5  -1 9488.35  296.78   1
  -1   5  -1 9536.05  265.89   1
  -1   5  -1 7880.07  248.95   1
  -1   5  -1 7376.61  236.20   1
  -1   5   0 1311.29   44.40   1
  -1   5   0 1376.70   49.17   1
  -1   5   0 1480.63   50.39   1
  -1   5   0 1678.66   48.81   1
  -1   5   0 1681.81   54.83   1
  -1   5   1  596.60   19.87   1
  -1   5   1  576.19   20.83   1
  -1   5   1  453.25   16.75   1
  -1   5   1  502.81   18.22   1
  -1   5   2 7294.04  232.16   1
  -1   5   2 7886.10  236.76   1
  -1   5   2 6206.18  198.30   1
  -1   5   2 6616.66  217.70   1
  -1   5   2 6573.10  210.16   1
  -1   5   3 5494.53  187.55   1
  -1   5   3 5446.52  173.66   1
  -1   5   3 6002.15  189.93   1
  -1   5   3 6767.00  206.64   1
  -1   5   4    4.24    5.30   1
  -1   5   4    8.41    2.30   1
  -1   5   4    9.69    1.70   1
  -1   5   4   11.22    3.49   1
  -1   5   5   46.09    5.11   1
  -1   5   5   43.82    3.75   1
  -1   5   5   53.57    4.69   1
  -1   5   6  273.05   11.94   1
  -1   5   6  241.76   10.12   1
  -1   5   6  236.10   10.84   1
  -1   5   7 3520.99  120.55   1
  -1   5   7 3994.99  123.96   1
  -1   5   7 3506.57  113.85   1
  -1   5   8  337.63   14.91   1
  -1   5   8  365.23   16.07   1
  -1   5   8  413.51   16.75   1
  -1   5   9 3047.44  102.54   1
  -1   5   9 2716.96   98.98   1
  -1   5   9 2883.44  101.72   1
  -1   5  10  104.21    9.13   1
  -1   5  10  124.23    8.16   1
  -1   5  10  104.86    7.91   1
  -1   5  11   11.80    3.91   1
  -1   5  11    9.31    4.80   1
  -1   5  11    3.27    3.95   1
  -1   5  12    1.81    4.25   1
  -1   5  12    2.15    4.82   1
  -1   5  12    6.52    3.49   1
  -1   5  13  429.80   30.35   1
  -1   6  -8  161.51    9.82   1
  -1   6  -7   32.47    5.03   1
  -1   6  -7   21.49    4.13   1
  -1   6  -6    9.98    4.56   1
  -1   6  -6    4.83    3.82   1
  -1   6  -5 1951.23   67.00   1
  -1   6  -5 2306.32   72.39   1
  -1   6  -5 2819.38   82.63   1
  -1   6  -5 2172.40   74.79   1
  -1   6  -4   16.02    3.99   1
  -1   6  -4   15.11    1.58   1
  -1   6  -4   17.44    4.38   1
  -1   6  -4   12.46    1.63   1
  -1   6  -3 1135.16   34.49   1
  -1   6  -3 1044.70   37.43   1
  -1   6  -3  875.12   33.71   1
  -1   6  -2   19.20    3.06   1
  -1   6  -2   20.34    2.34   1
  -1   6  -2   24.70    3.67   1
  -1   6  -2   21.81    3.15   1
  -1   6  -1 3763.06  127.70   1
  -1   6  -1 3577.69  111.25   1
  -1   6  -1 4677.62  148.37   1
  -1   6   017508.58  514.74   1
  -1   6   013286.88  411.86   1
  -1   6   014682.19  470.46   1
  -1   6   113015.76  396.46   1
  -1   6   110251.37  327.29   1
  -1   6   2    1.03    0.50   1
  -1   6   2    3.31    0.50   1
  -1   6   2    3.84    2.92   1
  -1   6   2    5.47    2.79   1
  -1   6   3 1612.67   51.73   1
  -1   6   3 1281.33   42.00   1
  -1   6   3 1288.06   43.47   1
  -1   6   4 4862.00  147.99   1
  -1   6   4 4018.91  128.68   1
  -1   6   4 4259.15  135.73   1
  -1   6   5 2186.62   72.85   1
  -1   6   5 2509.19   80.20   1
  -1   6   5 2121.70   71.02   1
  -1   6   6 1450.46   47.37   1
  -1   6   6 1314.52   44.71   1
  -1   6   6 1202.78   42.98   1
  -1   6   7 1149.70   39.05   1
  -1   6   7 1097.90   42.12   1
  -1   6   7 1348.23   43.85   1
  -1   6   8 1039.14   39.86   1
  -1   6   8 1161.82   41.27   1
  -1   6   8 1055.67   37.67   1
  -1   6   9  104.84    8.07   1
  -1   6   9  106.42    7.06   1
  -1   6   9  117.47    8.64   1
  -1   6  10  235.19   12.86   1
  -1   6  10  205.24   12.54   1
  -1   6  10  194.48   12.16   1
  -1   6  11  235.19   16.11   1
  -1   6  11  235.47   16.35   1
  -1   6  11  274.88   17.25   1
  -1   6  12   56.45    7.64   1
  -1   6  12   42.14    6.35   1
  -1   6  12   53.85    6.58   1
  -1   7  -8 3745.79  133.99   1
  -1   7  -7   61.54    5.67   1
  -1   7  -6  119.01    7.88   1
  -1   7  -5  427.69   16.24   1
  -1   7  -5  415.06   15.03   1
  -1   7  -4  892.72   29.77   1
  -1   7  -4  776.19   32.20   1
  -1   7  -4  952.07   35.77   1
  -1   7  -3 1646.71   63.72   1
  -1   7  -3 1833.24   56.21   1
  -1   7  -3 1987.69   66.91   1
  -1   7  -2 5595.61  170.83   1
  -1   7  -2 6936.46  207.58   1
  -1   7  -2 5365.51  194.42   1
  -1   7  -1 4750.05  147.84   1
  -1   7  -1 3761.02  130.38   1
  -1   7  -1 3680.24  115.37   1
  -1   7   0 2189.02   70.76   1
  -1   7   0 1750.61   57.53   1
  -1   7   1    8.99    3.19   1
  -1   7   2 6734.72  206.50   1
  -1   7   2 5369.93  175.94   1
  -1   7   3  134.82    7.66   1
  -1   7   3  102.94    6.04   1
  -1   7   3   93.75    3.93   1
  -1   7   3   90.55    3.64   1
  -1   7   4  180.32    7.48   1
  -1   7   4  201.75    9.69   1
  -1   7   4  223.79   10.84   1
  -1   7   5  424.28   17.25   1
  -1   7   5  519.11   18.42   1
  -1   7   5  426.70   17.20   1
  -1   7   6    4.88    1.99   1
  -1   7   6    5.41    3.64   1
  -1   7   6    3.62    3.66   1
  -1   7   7  223.11    9.93   1
  -1   7   7  228.60   11.58   1
  -1   7   7  255.54   12.46   1
  -1   7   8 3115.91  111.56   1
  -1   7   8 3095.60  111.96   1
  -1   7   8 3450.97  117.84   1
  -1   7   9   -1.76    4.69   1
  -1   7   9    2.84    3.09   1
  -1   7   9   -2.11    5.71   1
  -1   7  10  513.45   24.79   1
  -1   7  10  463.08   23.81   1
  -1   7  10  499.06   24.68   1
  -1   7  11   16.60    4.53   1
  -1   7  11    8.77    5.72   1
  -1   7  11    5.14    5.38   1
  -1   7  12  403.03   25.48   1
  -1   7  12  359.39   22.49   1
  -1   7  12  376.13   25.23   1
  -1   8  -8   -2.97    4.36   1
  -1   8  -7    0.89    3.93   1
  -1   8  -6 1102.84   40.85   1
  -1   8  -5  121.96    7.02   1
  -1   8  -5  122.86    5.04   1
  -1   8  -4 1211.83   41.62   1
  -1   8  -4 1162.52   39.73   1
  -1   8  -3  634.89   23.46   1
  -1   8  -3  708.93   25.68   1
  -1   8  -2  393.53   15.76   1
  -1   8  -2  335.33   13.16   1
  -1   8  -1  370.72   14.51   1
  -1   8  -1  302.92   12.51   1
  -1   8   0 4676.97  151.58   1
  -1   8   0 3890.73  125.40   1
  -1   8   1  457.42   18.36   1
  -1   8   1  401.83   15.77   1
  -1   8   2 1154.57   40.50   1
  -1   8   2 1384.73   47.37   1
  -1   8   3   28.33    4.19   1
  -1   8   3   47.83    4.84   1
  -1   8   4  646.39   23.85   1
  -1   8   4  483.80   18.25   1
  -1   8   4  512.39   19.74   1
  -1   8   5  551.52   21.50   1
  -1   8   5  487.42   19.30   1
  -1   8   5  611.05   24.22   1
  -1   8   6 2412.42   90.09   1
  -1   8   6 2994.23   98.42   1
  -1   8   6 2612.02   91.57   1
  -1   8   7  904.80   37.09   1
  -1   8   7  838.54   35.14   1
  -1   8   7 1050.98   39.90   1
  -1   8   8  321.20   15.59   1
  -1   8   8  287.40   13.35   1
  -1   8   8  352.89   16.98   1
  -1   8   9   51.88    5.52   1
  -1   8   9   50.97    6.97   1
  -1   8   9   48.65    6.59   1
  -1   8  10  530.66   32.04   1
  -1   8  10  504.64   30.01   1
  -1   8  11   13.65    7.74   1
  -1   8  11   -3.61    6.32   1
  -1   9  -8  715.85   38.62   1
  -1   9  -7 1270.37   47.61   1
  -1   9  -6   73.11    6.52   1
  -1   9  -5   76.93    6.50   1
  -1   9  -4  387.44   17.08   1
  -1   9  -4  407.41   17.46   1
  -1   9  -3 4087.55  147.68   1
  -1   9  -3 3936.16  128.66   1
  -1   9  -2 2341.14   81.70   1
  -1   9  -2 2133.20   72.23   1
  -1   9  -1  699.59   27.95   1
  -1   9  -1  616.14   23.09   1
  -1   9   0  463.55   19.49   1
  -1   9   0  398.63   16.07   1
  -1   9   1   31.89    5.41   1
  -1   9   1   61.59    6.02   1
  -1   9   2    4.39    4.85   1
  -1   9   3 1724.68   62.76   1
  -1   9   3 2097.70   67.86   1
  -1   9   4  207.12   11.63   1
  -1   9   4  248.76   11.98   1
  -1   9   5  194.62   10.88   1
  -1   9   5  150.18    8.86   1
  -1   9   6  112.17    8.93   1
  -1   9   6  109.85    8.92   1
  -1   9   7 1608.85   61.31   1
  -1   9   7 1775.70   67.16   1
  -1   9   8  377.78   20.87   1
  -1   9   8  334.08   19.36   1
  -1   9   9  154.41   12.89   1
  -1   9   9  199.43   13.61   1
  -1   9  10  130.55   11.60   1
  -1   9  10  109.61   11.40   1
  -1  10  -9  316.74   23.43   1
  -1  10  -8   10.26    5.57   1
  -1  10  -7   13.68    5.41   1
  -1  10  -6   52.59    7.83   1
  -1  10  -5 2409.61   92.46   1
  -1  10  -4   -6.28    3.87   1
  -1  10  -3  245.40   12.25   1
  -1  10  -3  230.74   12.16   1
  -1  10  -2  333.20   15.43   1
  -1  10  -2  348.16   16.67   1
  -1  10  -1 2335.16   76.68   1
  -1  10  -1 2535.20   93.71   1
  -1  10   0   60.91    5.65   1
  -1  10   0   51.47    5.02   1
  -1  10   1 1809.53   65.99   1
  -1  10   1 1643.35   60.40   1
  -1  10   2    7.52    4.24   1
  -1  10   2    3.48    4.10   1
  -1  10   3  120.01    8.56   1
  -1  10   4    4.97    6.03   1
  -1  10   5 3294.01  121.36   1
  -1  10   5 3084.73  113.46   1
  -1  10   6  145.34   10.65   1
  -1  10   6  117.64    8.77   1
  -1  10   7  262.27   16.01   1
  -1  10   7  211.95   14.83   1
  -1  10   8   -0.26    6.85   1
  -1  10   8    8.28    7.55   1
  -1  10   9   71.83    8.78   1
  -1  10   9   74.97    9.61   1
  -1  11  -7 1038.73   56.63   1
  -1  11  -6   67.21    8.15   1
  -1  11  -5   17.99    5.56   1
  -1  11  -4  249.64   14.04   1
  -1  11  -3 1393.00   56.82   1
  -1  11  -2  395.31   18.50   1
  -1  11  -2  422.97   21.80   1
  -1  11  -1 1234.07   45.83   1
  -1  11  -1 1162.32   41.18   1
  -1  11   0    3.95    4.99   1
  -1  11   0    1.65    3.83   1
  -1  11   1   13.64    6.06   1
  -1  11   1   11.60    4.00   1
  -1  11   2   22.07    4.99   1
  -1  11   2   25.19    5.13   1
  -1  11   3  526.43   24.84   1
  -1  11   3  459.71   24.22   1
  -1  11   4  571.28   27.85   1
  -1  11   5   16.79    5.20   1
  -1  11   6   66.15    7.85   1
  -1  11   6   76.43    8.56   1
  -1  11   7  542.12   27.74   1
  -1  11   7  495.51   31.49   1
  -1  11   8  132.56   12.79   1
  -1  11   8  128.28   11.75   1
  -1  12  -6  503.23   31.79   1
  -1  12  -5  256.87   16.62   1
  -1  12  -4  167.89   13.16   1
  -1  12  -3   21.18    7.30   1
  -1  12  -2    1.26    4.66   1
  -1  12  -1   -1.02    4.59   1
  -1  12  -1    4.08    3.84   1
  -1  12   0 1281.92   58.27   1
  -1  12   0 1117.00   59.74   1
  -1  12   1   22.98    5.51   1
  -1  12   1   26.46    5.24   1
  -1  12   2  257.04   16.74   1
  -1  12   2  249.78   18.43   1
  -1  12   3   54.34    7.54   1
  -1  12   3   49.33    6.67   1
  -1  12   4  226.77   15.87   1
  -1  12   4  207.31   14.73   1
  -1  12   5   36.81    8.19   1
  -1  12   6  423.23   29.02   1
  -1  13  -3   -6.31    7.03   1
  -1  13  -2  874.65   50.27   1
  -1  13  -1  382.87   25.39   1
  -1  13   0  188.61   15.21   1
  -1  13   1  183.75   15.22   1
  -1  13   1  176.48   15.28   1
  -1  13   2  393.26   24.50   1
  -1  13   2  359.53   24.87   1
  -1  13   3   75.02    7.99   1
  -1  13   3   82.53    9.10   1
   0 -13  -3  231.97   16.23   1
   0 -13  -3  265.00   20.26   1
   0 -13  -2   88.48   10.45   1
   0 -13  -2   49.35    8.10   1
   0 -13  -1  333.55   23.10   1
   0 -13  -1  395.62   26.04   1
   0 -13   1  364.96   23.82   1
   0 -13   2   67.32    9.20   1
   0 -13   3  262.35   18.88   1
   0 -12  -6  103.93   14.56   1
   0 -12  -6   91.39    9.56   1
   0 -12  -5  334.56   23.01   1
   0 -12  -5  482.53   29.93   1
   0 -12  -4   44.99    8.85   1
   0 -12  -4   32.98    6.73   1
   0 -12  -3  305.08   17.93   1
   0 -12  -3  210.97   15.18   1
   0 -12  -2    2.47    4.67   1
   0 -12  -2    8.77    6.14   1
   0 -12  -1 1430.09   74.27   1
   0 -12  -1 1258.37   63.97   1
   0 -12   0   37.91    7.29   1
   0 -12   0   74.55    7.51   1
   0 -12   1 1378.19   73.12   1
   0 -12   1 1404.13   61.51   1
   0 -12   2    5.30    5.87   1
   0 -12   3  239.66   18.07   1
   0 -12   4   54.48    7.82   1
   0 -12   5  365.75   23.94   1
   0 -12   6   94.23    9.84   1
   0 -11  -8 1269.49   71.50   1
   0 -11  -7  229.79   17.59   1
   0 -11  -7  162.96   12.75   1
   0 -11  -6  253.04   17.97   1
   0 -11  -6  360.18   21.19   1
   0 -11  -5   92.40    9.46   1
   0 -11  -5   67.90    7.93   1
   0 -11  -4  280.46   15.37   1
   0 -11  -4  330.80   19.54   1
   0 -11  -3 1195.28   51.83   1
   0 -11  -3  971.47   37.94   1
   0 -11  -2  247.41   15.84   1
   0 -11  -2  347.57   18.34   1
   0 -11  -1  158.20   11.36   1
   0 -11  -1  177.29   12.50   1
   0 -11   1  166.41   10.90   1
   0 -11   1  172.09   11.06   1
   0 -11   2  259.28   15.34   1
   0 -11   3 1065.32   45.87   1
   0 -11   4  276.85   17.26   1
   0 -11   5   83.33    9.06   1
   0 -11   6  315.13   20.68   1
   0 -11   7  161.65   13.98   1
   0 -11   7  175.04   14.84   1
   0 -11   8 1070.02   63.27   1
   0 -11   8 1153.09   62.25   1
   0 -10  -9   82.92    9.96   1
   0 -10  -8   33.03    5.50   1
   0 -10  -8   30.04    7.22   1
   0 -10  -7   43.57    7.52   1
   0 -10  -7   30.66    5.78   1
   0 -10  -6 2064.72   83.30   1
   0 -10  -6 1733.76   62.24   1
   0 -10  -5  106.24    9.00   1
   0 -10  -5   95.71    9.01   1
   0 -10  -4  722.85   28.93   1
   0 -10  -4  599.26   24.61   1
   0 -10  -3  124.20    8.76   1
   0 -10  -3   69.30    8.55   1
   0 -10  -2 1676.65   67.63   1
   0 -10  -2 2268.46   73.66   1
   0 -10  -1   36.34    7.02   1
   0 -10  -1   40.92    5.16   1
   0 -10   0  583.37   24.34   1
   0 -10   0  469.64   21.64   1
   0 -10   1   37.82    4.65   1
   0 -10   1   29.53    7.19   1
   0 -10   2 1962.78   76.21   1
   0 -10   2 1833.15   68.63   1
   0 -10   3   80.94    7.98   1
   0 -10   3  117.69    7.82   1
   0 -10   4  626.00   28.66   1
   0 -10   5   92.11    8.29   1
   0 -10   6 1801.86   69.64   1
   0 -10   7   45.38    7.42   1
   0 -10   8   30.96    8.30   1
   0 -10   8   27.97    5.91   1
   0 -10   9   79.75   10.03   1
   0 -10   9   74.62    8.52   1
   0  -9 -10  123.78   11.65   1
   0  -9  -9  557.89   31.67   1
   0  -9  -9  390.35   25.63   1
   0  -9  -8 1289.56   48.95   1
   0  -9  -8 1516.56   65.31   1
   0  -9  -7  612.23   28.51   1
   0  -9  -7  798.05   35.40   1
   0  -9  -6  625.85   26.76   1
   0  -9  -6  788.61   33.96   1
   0  -9  -5  402.44   19.36   1
   0  -9  -5  550.50   22.62   1
   0  -9  -4 2934.24   99.71   1
   0  -9  -4 2152.38   80.49   1
   0  -9  -3  920.92   35.47   1
   0  -9  -3  766.75   30.29   1
   0  -9  -2  374.16   17.45   1
   0  -9  -2  452.56   19.14   1
   0  -9  -1  515.27   20.39   1
   0  -9  -1  438.03   18.10   1
   0  -9   1  463.46   19.16   1
   0  -9   1  493.83   19.30   1
   0  -9   2  420.54   16.31   1
   0  -9   2  416.67   17.71   1
   0  -9   3  814.74   32.46   1
   0  -9   3  822.56   31.05   1
   0  -9   4 2513.27   86.78   1
   0  -9   4 2323.89   80.06   1
   0  -9   5  508.03   22.40   1
   0  -9   6  742.93   31.19   1
   0  -9   7  694.87   30.20   1
   0  -9   8 1386.17   50.61   1
   0  -9   8 1329.21   57.21   1
   0  -9   9  511.72   26.34   1
   0  -9   9  460.72   28.06   1
   0  -9   9  393.86   24.71   1
   0  -9  10   99.43    9.82   1
   0  -9  10   95.05    9.88   1
   0  -8 -11  615.76   36.46   1
   0  -8 -11  681.99   44.60   1
   0  -8 -10    8.11    7.79   1
   0  -8  -9  210.73   12.70   1
   0  -8  -9  229.44   13.90   1
   0  -8  -9  237.04   15.12   1
   0  -8  -8    7.04    5.17   1
   0  -8  -8   -0.51    5.40   1
   0  -8  -7   87.44    6.60   1
   0  -8  -7  123.18    8.96   1
   0  -8  -6  710.39   30.28   1
   0  -8  -6  948.19   35.92   1
   0  -8  -5 2513.14   85.55   1
   0  -8  -5 2085.88   70.74   1
   0  -8  -4   13.93    4.36   1
   0  -8  -4    4.66    4.13   1
   0  -8  -3  827.52   29.79   1
   0  -8  -3  675.89   25.72   1
   0  -8  -2  580.97   21.19   1
   0  -8  -2  402.02   18.15   1
   0  -8  -2  562.84   20.83   1
   0  -8  -1 7761.53  247.85   1
   0  -8  -1 8064.92  252.79   1
   0  -8  -1 6405.41  209.56   1
   0  -8   0 2398.23   78.56   1
   0  -8   0 2633.22   98.08   1
   0  -8   0 2845.67   90.00   1
   0  -8   1 7375.19  235.65   1
   0  -8   1 6604.53  210.06   1
   0  -8   2  450.60   18.31   1
   0  -8   2  444.49   16.93   1
   0  -8   3  603.83   26.36   1
   0  -8   3  545.53   18.78   1
   0  -8   3  736.99   26.16   1
   0  -8   3  591.05   19.23   1
   0  -8   3  737.89   25.31   1
   0  -8   4    6.92    1.44   1
   0  -8   4   10.98    3.95   1
   0  -8   4   10.42    2.02   1
   0  -8   5 2301.09   74.66   1
   0  -8   5 2142.13   72.89   1
   0  -8   5 1844.31   67.51   1
   0  -8   6  784.26   31.47   1
   0  -8   6  771.98   30.38   1
   0  -8   7  100.16    6.12   1
   0  -8   7  115.59    8.82   1
   0  -8   8    3.87    4.02   1
   0  -8   8    5.42    4.41   1
   0  -8   8    0.84    2.67   1
   0  -8   9  215.46   12.91   1
   0  -8   9  199.44   11.98   1
   0  -8   9  195.20   11.49   1
   0  -8   9  205.47   13.28   1
   0  -8  10   14.12    6.64   1
   0  -8  10   12.37    5.72   1
   0  -8  10   13.64    3.90   1
   0  -8  11  532.25   33.89   1
   0  -8  11  547.33   35.26   1
   0  -7 -11   50.93    8.38   1
   0  -7 -11   28.17    5.72   1
   0  -7 -10  324.69   17.21   1
   0  -7  -9 2484.53   93.27   1
   0  -7  -9 2180.97   85.02   1
   0  -7  -8  635.59   26.49   1
   0  -7  -8  498.10   22.92   1
   0  -7  -8  504.04   23.49   1
   0  -7  -7 1874.46   70.35   1
   0  -7  -7 2355.31   80.64   1
   0  -7  -6  371.91   15.71   1
   0  -7  -6  434.95   18.28   1
   0  -7  -5   -0.54    3.75   1
   0  -7  -5    1.87    2.53   1
   0  -7  -5    4.14    3.66   1
   0  -7  -4   -4.82    4.94   1
   0  -7  -4    6.95    3.91   1
   0  -7  -4   11.72    1.47   1
   0  -7  -3 2193.69   75.68   1
   0  -7  -3 2818.48   93.33   1
   0  -7  -3 3103.97   92.90   1
   0  -7  -2    5.69    4.23   1
   0  -7  -2    2.42    1.61   1
   0  -7  -2   -4.36    3.39   1
   0  -7  -1 8037.02  256.28   1
   0  -7  -1 9599.93  303.14   1
   0  -7  -110122.04  306.11   1
   0  -7   1 9597.67  300.07   1
   0  -7   1 9175.68  280.45   1
   0  -7   1 8074.37  294.71   1
   0  -7   1 8159.48  249.40   1
   0  -7   2    5.10    2.70   1
   0  -7   2    9.30    4.04   1
   0  -7   2    6.43    2.41   1
   0  -7   3 2349.38   76.49   1
   0  -7   3 2281.01   74.56   1
   0  -7   3 2380.72   71.85   1
   0  -7   3 2244.48   80.01   1
   0  -7   3 1801.20   64.83   1
   0  -7   4   11.78    1.93   1
   0  -7   4    5.80    1.51   1
   0  -7   4    5.87    3.57   1
   0  -7   4    2.67    1.37   1
   0  -7   4    6.79    1.28   1
   0  -7   5    1.49    4.78   1
   0  -7   5    3.23    0.87   1
   0  -7   5   -2.22    2.37   1
   0  -7   5    0.90    0.77   1
   0  -7   6  409.86   16.06   1
   0  -7   6  391.37   16.23   1
   0  -7   7 1992.27   74.59   1
   0  -7   7 2054.51   70.37   1
   0  -7   8  534.19   24.33   1
   0  -7   8  544.15   24.05   1
   0  -7   8  567.01   23.58   1
   0  -7   9 2134.39   85.94   1
   0  -7   9 2044.47   79.13   1
   0  -7   9 2288.25   76.79   1
   0  -7   9 2285.50   83.33   1
   0  -7  10  266.34   16.36   1
   0  -7  10  290.53   14.03   1
   0  -7  10  263.29   16.30   1
   0  -7  10  302.45   16.09   1
   0  -7  11   36.55    6.68   1
   0  -7  11   37.67    6.00   1
   0  -7  11   42.82    6.23   1
   0  -7  11   40.39    6.01   1
   0  -6 -12  115.93   10.71   1
   0  -6 -12  101.97   10.23   1
   0  -6 -11  333.69   20.08   1
   0  -6 -11  347.55   23.13   1
   0  -6 -10 1823.15   65.35   1
   0  -6 -10 1603.87   66.20   1
   0  -6  -9   64.64    5.01   1
   0  -6  -9   66.23    6.88   1
   0  -6  -8    3.07    5.39   1
   0  -6  -8    2.09    2.64   1
   0  -6  -8    7.43    4.02   1
   0  -6  -7 2000.19   71.13   1
   0  -6  -7 1689.93   56.23   1
   0  -6  -6 3618.75  116.41   1
   0  -6  -6 2919.58   92.56   1
   0  -6  -6 2877.73   93.39   1
   0  -6  -5   58.84    5.53   1
   0  -6  -5   47.31    3.10   1
   0  -6  -5   47.42    4.73   1
   0  -6  -4  113.20    6.87   1
   0  -6  -4  142.33    7.80   1
   0  -6  -4  115.59    6.30   1
   0  -6  -4  180.12    6.05   1
   0  -6  -3   -3.78    3.82   1
   0  -6  -3   -2.95    1.68   1
   0  -6  -3    6.97    1.61   1
   0  -6  -3   34.34    3.84   1
   0  -6  -2 1043.08   36.51   1
   0  -6  -2 1133.34   37.22   1
   0  -6  -2  882.44   31.52   1
   0  -6  -112694.95  405.77   1
   0  -6  -113334.74  401.04   1
   0  -6   0 9125.88  283.70   1
   0  -6   011726.93  334.74   1
   0  -6   011375.12  335.56   1
   0  -6   010420.42  348.31   1
   0  -6   0 7757.59  284.02   1
   0  -6   1 8965.83  306.16   1
   0  -6   112115.18  362.42   1
   0  -6   111225.26  377.02   1
   0  -6   110759.71  324.48   1
   0  -6   112965.09  375.17   1
   0  -6   2  854.41   32.45   1
   0  -6   2  908.69   29.38   1
   0  -6   2  953.61   30.10   1
   0  -6   2  714.75   29.60   1
   0  -6   2  695.02   23.44   1
   0  -6   2 1040.58   35.32   1
   0  -6   2  726.11   28.76   1
   0  -6   2  920.84   28.30   1
   0  -6   3   -1.52    3.04   1
   0  -6   3    1.30    1.27   1
   0  -6   3    2.43    1.56   1
   0  -6   3    2.30    1.03   1
   0  -6   4  143.03    6.98   1
   0  -6   4  119.83    5.22   1
   0  -6   4  146.56    6.75   1
   0  -6   4  116.12    5.33   1
   0  -6   5   58.49    4.42   1
   0  -6   5   48.36    4.66   1
   0  -6   5   40.38    1.60   1
   0  -6   5   46.19    1.72   1
   0  -6   6 3225.25  108.26   1
   0  -6   6 3058.36   99.00   1
   0  -6   7 1725.13   60.84   1
   0  -6   7 1833.06   63.44   1
   0  -6   8    2.93    4.67   1
   0  -6   8    2.70    2.84   1
   0  -6   8    4.78    3.42   1
   0  -6   8    4.78    3.05   1
   0  -6   9   80.84    7.35   1
   0  -6   9   92.25    6.95   1
   0  -6   9   65.39    5.70   1
   0  -6   9   64.39    6.09   1
   0  -6  10 1574.20   65.77   1
   0  -6  10 1452.17   59.55   1
   0  -6  10 1496.78   64.22   1
   0  -6  10 1598.52   62.74   1
   0  -6  11  292.50   18.50   1
   0  -6  11  346.87   19.62   1
   0  -6  11  285.19   18.57   1
   0  -6  11  323.42   18.37   1
   0  -6  12   91.15    9.52   1
   0  -6  12  122.71   10.00   1
   0  -5 -13   78.83    9.75   1
   0  -5 -12  294.54   17.79   1
   0  -5 -12  285.10   18.91   1
   0  -5 -11    0.80    3.76   1
   0  -5 -11    3.30    3.74   1
   0  -5 -10  607.50   24.61   1
   0  -5 -10  506.52   22.29   1
   0  -5 -10  565.27   22.03   1
   0  -5  -9  112.08    6.61   1
   0  -5  -9  124.45    8.92   1
   0  -5  -8 6560.67  218.33   1
   0  -5  -8 5990.41  184.58   1
   0  -5  -7  936.91   35.24   1
   0  -5  -7 1245.63   41.81   1
   0  -5  -7  985.99   34.88   1
   0  -5  -7 1000.87   35.95   1
   0  -5  -6 1426.38   47.02   1
   0  -5  -6 1756.97   58.36   1
   0  -5  -6 1719.44   53.92   1
   0  -5  -6 1467.94   49.12   1
   0  -5  -5  375.96   11.83   1
   0  -5  -5  359.75   14.12   1
   0  -5  -5  249.97   11.18   1
   0  -5  -4 3061.77  103.45   1
   0  -5  -4 4078.87  125.59   1
   0  -5  -4 3364.21  106.88   1
   0  -5  -3  469.16   18.18   1
   0  -5  -3  521.47   19.30   1
   0  -5  -3  585.94   23.01   1
   0  -5  -3  637.83   20.79   1
   0  -5  -2 8985.41  298.62   1
   0  -5  -2 9734.36  288.44   1
   0  -5  -2 9388.40  279.73   1
   0  -5  -2 7266.71  252.05   1
   0  -5  -2 7694.57  241.67   1
   0  -5  -1   14.46    2.42   1
   0  -5  -1   12.38    2.90   1
   0  -5  -1    4.87    3.16   1
   0  -5  -1   10.76    3.65   1
   0  -5  -1    8.29    1.62   1
   0  -5   1   68.28    4.07   1
   0  -5   1    8.26    0.49   1
   0  -5   1   10.83    2.59   1
   0  -5   1    8.70    2.94   1
   0  -5   1    9.52    0.62   1
   0  -5   1   12.73    1.92   1
   0  -5   1    5.98    1.93   1
   0  -5   2 7922.09  248.32   1
   0  -5   2 7098.93  230.22   1
   0  -5   2 8609.81  261.12   1
   0  -5   2 8481.01  266.22   1
   0  -5   2 7025.26  232.09   1
   0  -5   2 6796.95  230.68   1
   0  -5   2 9729.57  277.61   1
   0  -5   2 8211.09  245.55   1
   0  -5   3  524.09   17.57   1
   0  -5   3  518.98   17.41   1
   0  -5   3  495.07   16.75   1
   0  -5   3  443.52   17.94   1
   0  -5   3  587.18   21.58   1
   0  -5   3  538.80   18.58   1
   0  -5   4 3064.75   98.69   1
   0  -5   4 3459.96  104.25   1
   0  -5   4 3162.64  100.15   1
   0  -5   5  288.46   11.00   1
   0  -5   6 1770.58   59.29   1
   0  -5   6 1541.87   50.80   1
   0  -5   7  993.27   33.20   1
   0  -5   7 1080.32   38.12   1
   0  -5   7 1123.31   39.32   1
   0  -5   7 1039.80   36.80   1
   0  -5   8 6073.60  204.20   1
   0  -5   8 5843.40  190.78   1
   0  -5   8 5360.51  171.33   1
   0  -5   8 5550.49  186.40   1
   0  -5   9   93.18    7.13   1
   0  -5   9  110.40    6.78   1
   0  -5   9  103.86    6.95   1
   0  -5   9  102.54    7.33   1
   0  -5  10  551.89   20.20   1
   0  -5  10  510.38   23.22   1
   0  -5  10  453.28   20.79   1
   0  -5  10  461.06   20.86   1
   0  -5  11   -4.44    3.48   1
   0  -5  11   -4.17    3.80   1
   0  -5  11    2.66    4.05   1
   0  -5  11    1.51    4.52   1
   0  -5  12  240.50   16.32   1
   0  -5  12  250.38   17.81   1
   0  -5  12  266.99   14.21   1
   0  -5  13   62.75    7.85   1
   0  -4 -13   17.60    5.33   1
   0  -4 -12  183.41   12.54   1
   0  -4 -12  187.91   13.85   1
   0  -4 -11  107.58    7.15   1
   0  -4 -11  120.85    8.74   1
   0  -4 -11   96.13    8.03   1
   0  -4 -10  153.98    9.10   1
   0  -4 -10  144.61    9.06   1
   0  -4 -10  141.78    8.23   1
   0  -4  -9  944.50   36.91   1
   0  -4  -9  867.82   32.40   1
   0  -4  -9  922.29   30.17   1
   0  -4  -8   73.93    5.36   1
   0  -4  -8   72.85    3.81   1
   0  -4  -8   60.34    4.85   1
   0  -4  -8   57.21    2.63   1
   0  -4  -7   48.35    4.50   1
   0  -4  -7   32.92    2.21   1
   0  -4  -7   55.94    3.03   1
   0  -4  -7   43.86    4.26   1
   0  -4  -7   36.86    3.37   1
   0  -4  -6 2824.71   83.15   1
   0  -4  -6 2406.30   81.35   1
   0  -4  -6 2098.35   67.74   1
   0  -4  -6 1979.66   64.53   1
   0  -4  -6 2049.02   66.67   1
   0  -4  -5 4406.29  140.02   1
   0  -4  -5 4164.73  135.15   1
   0  -4  -5 5455.12  171.38   1
   0  -4  -5 5791.18  170.10   1
   0  -4  -4 3355.71  109.31   1
   0  -4  -4 3678.33  111.07   1
   0  -4  -4 3243.99  116.80   1
   0  -4  -4 4322.85  138.72   1
   0  -4  -4 4606.06  136.83   1
   0  -4  -3  323.95   10.91   1
   0  -4  -3  259.57   10.79   1
   0  -4  -3  363.23   14.28   1
   0  -4  -3  266.87   10.51   1
   0  -4  -3  412.24   14.75   1
   0  -4  -229156.56  881.00   1
   0  -4  -223629.20  716.64   1
   0  -4  -229621.57  880.20   1
   0  -4  -222243.41  726.75   1
   0  -4  -1 6632.23  212.40   1
   0  -4  -1 8228.18  254.00   1
   0  -4  -1 8058.52  233.18   1
   0  -4  -1 8032.76  253.00   1
   0  -4  -1 6275.09  207.88   1
   0  -4   028789.53  874.12   1
   0  -4   1 4941.14  182.23   1
   0  -4   1 7670.06  238.73   1
   0  -4   1 6024.87  191.98   1
   0  -4   1 7835.53  232.83   1
   0  -4   1 8337.00  230.56   1
   0  -4   1 6773.58  206.94   1
   0  -4   228521.47  846.84   1
   0  -4   224852.85  742.23   1
   0  -4   225018.75  757.31   1
   0  -4   226076.86  819.71   1
   0  -4   222122.24  699.28   1
   0  -4   3  277.15   10.99   1
   0  -4   3  311.23   10.79   1
   0  -4   3  266.85   11.02   1
   0  -4   3  314.06   10.79   1
   0  -4   3  300.38   11.56   1
   0  -4   3  389.89   13.19   1
   0  -4   3  318.88   11.58   1
   0  -4   4 4395.11  138.24   1
   0  -4   4 3305.82  104.75   1
   0  -4   4 3189.67  113.15   1
   0  -4   4 3729.71  112.64   1
   0  -4   4 3785.81  117.00   1
   0  -4   4 3367.29  115.00   1
   0  -4   5 4564.10  140.05   1
   0  -4   5 4230.87  145.75   1
   0  -4   6 2141.51   68.98   1
   0  -4   7   42.50    4.33   1
   0  -4   7   43.09    5.39   1
   0  -4   7   37.11    3.98   1
   0  -4   7   43.93    3.86   1
   0  -4   8   62.87    5.60   1
   0  -4   8   57.86    4.60   1
   0  -4   8   50.34    4.85   1
   0  -4   8   49.32    4.00   1
   0  -4   9  866.08   30.64   1
   0  -4   9  780.11   30.07   1
   0  -4   9  896.10   34.81   1
   0  -4   9  889.08   34.71   1
   0  -4  10  130.45    8.74   1
   0  -4  10  121.34    7.22   1
   0  -4  10  139.15    8.38   1
   0  -4  10  121.47    7.00   1
   0  -4  11  100.10    7.40   1
   0  -4  11   97.81    8.08   1
   0  -4  11  119.56    9.52   1
   0  -4  11  111.74    7.84   1
   0  -4  12  178.83   11.78   1
   0  -4  12  180.16   13.95   1
   0  -4  12  136.06   11.64   1
   0  -4  13   10.39    5.70   1
   0  -3 -13  750.94   37.75   1
   0  -3 -12    1.99    6.17   1
   0  -3 -12    2.84    2.98   1
   0  -3 -11   14.92    4.50   1
   0  -3 -11   14.46    4.68   1
   0  -3 -11   16.11    3.29   1
   0  -3 -10    7.18    2.55   1
   0  -3 -10    2.97    3.12   1
   0  -3 -10    7.24    3.95   1
   0  -3  -9 2432.79   83.23   1
   0  -3  -9 2435.44   80.06   1
   0  -3  -9 3009.18  100.51   1
   0  -3  -9 2507.71   91.17   1
   0  -3  -8   10.52    3.04   1
   0  -3  -8    7.17    3.01   1
   0  -3  -8   12.62    2.08   1
   0  -3  -711139.21  325.65   1
   0  -3  -7 8220.42  264.76   1
   0  -3  -7 9385.46  305.02   1
   0  -3  -7 8471.82  261.43   1
   0  -3  -6 1318.40   44.71   1
   0  -3  -6 1232.29   50.04   1
   0  -3  -6 1134.01   36.72   1
   0  -3  -6 1136.10   37.62   1
   0  -3  -6 1503.17   46.58   1
   0  -3  -6 1054.09   35.36   1
   0  -3  -5  230.05    6.85   1
   0  -3  -5  125.08    7.44   1
   0  -3  -5  179.26    8.13   1
   0  -3  -5  188.68    9.39   1
   0  -3  -5  160.16    5.94   1
   0  -3  -5  154.35    6.90   1
   0  -3  -4 4888.30  149.23   1
   0  -3  -4 4332.98  147.29   1
   0  -3  -4 5916.31  180.94   1
   0  -3  -4 4501.06  141.98   1
   0  -3  -4 5758.40  169.19   1
   0  -3  -4 5842.35  189.90   1
   0  -3  -325992.96  770.43   1
   0  -3  -326061.28  780.04   1
   0  -3  -319867.50  624.00   1
   0  -3  -319154.35  608.40   1
   0  -3  -2 5138.38  166.28   1
   0  -3  -2 5267.69  170.71   1
   0  -3  -2 5647.80  170.55   1
   0  -3  -2 7047.26  216.31   1
   0  -3  -2 6931.33  210.73   1
   0  -3  -1 1903.94   63.39   1
   0  -3  -1 1992.76   64.02   1
   0  -3  -1 2536.69   79.36   1
   0  -3  -1 2490.24   79.74   1
   0  -3   1 2394.75   75.92   1
   0  -3   1 2498.40   75.81   1
   0  -3   1 2426.87   78.09   1
   0  -3   1 2014.89   67.16   1
   0  -3   2 5753.89  178.91   1
   0  -3   2 5224.48  164.44   1
   0  -3   2 5908.92  175.92   1
   0  -3   2 7052.48  204.01   1
   0  -3   2 4925.31  161.27   1
   0  -3   2 6180.63  196.10   1
   0  -3   2 6052.34  189.00   1
   0  -3   326134.73  771.73   1
   0  -3   320571.92  654.00   1
   0  -3   319731.58  627.43   1
   0  -3   323319.15  697.23   1
   0  -3   322744.85  680.94   1
   0  -3   4 4830.26  148.53   1
   0  -3   4 4410.45  142.79   1
   0  -3   4 5919.21  173.54   1
   0  -3   4 4501.04  151.66   1
   0  -3   5  193.99    7.98   1
   0  -3   5  158.01    6.96   1
   0  -3   5  131.96    6.77   1
   0  -3   5  148.15    7.28   1
   0  -3   6 1055.65   38.00   1
   0  -3   6 1119.37   35.83   1
   0  -3   6 1030.77   34.51   1
   0  -3   7 8061.03  247.29   1
   0  -3   7 7600.96  235.35   1
   0  -3   7 8922.60  289.48   1
   0  -3   8    9.70    2.63   1
   0  -3   8   12.76    2.58   1
   0  -3   8   12.20    3.62   1
   0  -3   9 2236.43   76.13   1
   0  -3   9 2443.58   82.37   1
   0  -3   9 2126.19   73.12   1
   0  -3  10    0.00    1.12   1
   0  -3  10   -0.38    3.02   1
   0  -3  10    0.84    3.81   1
   0  -3  11   11.98    3.65   1
   0  -3  11   16.83    4.64   1
   0  -3  11   22.19    4.00   1
   0  -3  12    5.72    3.81   1
   0  -3  12   -0.54    4.28   1
   0  -3  12    7.87    6.62   1
   0  -3  13  653.47   33.20   1
   0  -3  13  665.08   38.39   1
   0  -2 -13   35.19    6.40   1
   0  -2 -12  180.42   11.60   1
   0  -2 -11  999.10   42.40   1
   0  -2 -11  972.42   42.35   1
   0  -2 -11 1054.43   37.18   1
   0  -2 -10  420.63   16.69   1
   0  -2 -10  391.14   16.68   1
   0  -2 -10  372.08   16.69   1
   0  -2  -9  828.55   31.16   1
   0  -2  -9  904.38   29.29   1
   0  -2  -9  877.21   34.67   1
   0  -2  -9 1090.11   38.59   1
   0  -2  -8  215.26    9.19   1
   0  -2  -8  282.80   11.00   1
   0  -2  -8  232.96   10.17   1
   0  -2  -8  212.97    9.81   1
   0  -2  -7 3332.99  102.19   1
   0  -2  -7 3393.52  121.45   1
   0  -2  -7 4339.87  126.87   1
   0  -2  -7 3639.27  118.55   1
   0  -2  -7 3248.70  105.18   1
   0  -2  -6   -1.48    1.76   1
   0  -2  -6    8.99    2.18   1
   0  -2  -6   12.80    3.07   1
   0  -2  -6    9.19    1.05   1
   0  -2  -6    1.16    2.14   1
   0  -2  -6    3.80    2.05   1
   0  -2  -5 5880.26  187.01   1
   0  -2  -5 7334.06  244.89   1
   0  -2  -5 6476.72  193.54   1
   0  -2  -5 7388.14  229.79   1
   0  -2  -5 5691.95  193.58   1
   0  -2  -5 8183.40  232.82   1
   0  -2  -4  803.85   25.52   1
   0  -2  -4  930.92   31.69   1
   0  -2  -4  976.52   30.19   1
   0  -2  -4  941.47   33.70   1
   0  -2  -4  765.56   25.42   1
   0  -2  -4  707.20   26.24   1
   0  -2  -4  739.62   24.37   1
   0  -2  -330966.29  931.17   1
   0  -2  -323708.84  728.99   1
   0  -2  -2 2060.69   69.97   1
   0  -2  -2 2380.80   70.75   1
   0  -2  -2 2918.40   91.55   1
   0  -2  -2 2988.20   91.21   1
   0  -2  -2 2145.40   70.88   1
   0  -2   0 1695.30   58.17   1
   0  -2   0 2525.51   80.56   1
   0  -2   0 2112.33   64.80   1
   0  -2   0 2377.60   68.85   1
   0  -2   0 1892.31   60.58   1
   0  -2   2 2447.54   74.60   1
   0  -2   2 2200.42   69.92   1
   0  -2   2 2387.03   77.24   1
   0  -2   2 2164.05   68.61   1
   0  -2   2 2888.06   85.96   1
   0  -2   2 2372.44   76.41   1
   0  -2   325278.49  748.49   1
   0  -2   323074.54  711.17   1
   0  -2   324033.04  741.00   1
   0  -2   4  742.89   25.00   1
   0  -2   4  751.16   25.78   1
   0  -2   4  728.34   25.59   1
   0  -2   4  901.74   29.15   1
   0  -2   5 7180.00  221.58   1
   0  -2   5 5935.76  197.75   1
   0  -2   5 6184.66  190.84   1
   0  -2   5 5762.55  190.25   1
   0  -2   5 6270.16  195.02   1
   0  -2   5 5912.67  183.15   1
   0  -2   6    4.19    2.98   1
   0  -2   6    6.62    1.92   1
   0  -2   6    5.27    2.16   1
   0  -2   6    3.42    1.69   1
   0  -2   7 3214.24   98.84   1
   0  -2   7 2984.05   94.64   1
   0  -2   7 2957.55  102.80   1
   0  -2   8  209.33   10.21   1
   0  -2   8  198.04    8.93   1
   0  -2   8  185.25    8.36   1
   0  -2   9  781.66   28.36   1
   0  -2   9  814.89   30.03   1
   0  -2   9  734.90   27.01   1
   0  -2  10  379.91   13.58   1
   0  -2  10  321.07   14.84   1
   0  -2  10  379.56   17.00   1
   0  -2  11  979.09   39.46   1
   0  -2  11  913.87   35.99   1
   0  -2  12  155.16    9.55   1
   0  -2  12  164.08   11.09   1
   0  -2  13   33.01    5.51   1
   0  -2  13   60.04    7.18   1
   0  -1 -13  113.13   11.03   1
   0  -1 -12  406.25   21.35   1
   0  -1 -12  452.01   21.24   1
   0  -1 -11  129.96    9.13   1
   0  -1 -11  104.65    6.68   1
   0  -1 -11  107.22    7.42   1
   0  -1 -10  929.87   33.72   1
   0  -1 -10  979.06   35.28   1
   0  -1 -10  921.86   36.61   1
   0  -1  -9 2286.04   75.70   1
   0  -1  -9 2893.80   88.06   1
   0  -1  -9 2172.64   79.99   1
   0  -1  -9 2168.30   74.75   1
   0  -1  -8 4207.07  136.13   1
   0  -1  -8 5135.13  150.08   1
   0  -1  -8 4033.60  125.15   1
   0  -1  -8 3973.64  140.29   1
   0  -1  -8 3844.24  125.16   1
   0  -1  -7 2381.29   74.91   1
   0  -1  -7 2446.74   88.39   1
   0  -1  -7 2518.55   84.77   1
   0  -1  -7 2333.65   77.61   1
   0  -1  -7 3131.70   91.05   1
   0  -1  -6 1380.14   41.19   1
   0  -1  -6 1107.42   40.35   1
   0  -1  -6 1185.49   37.77   1
   0  -1  -6 1059.00   33.74   1
   0  -1  -6  898.82   35.13   1
   0  -1  -6 1021.59   34.70   1
   0  -1  -5 6134.26  178.75   1
   0  -1  -5 4769.64  146.12   1
   0  -1  -5 4340.88  143.34   1
   0  -1  -5 5491.14  171.65   1
   0  -1  -5 5396.46  176.03   1
   0  -1  -5 4803.61  151.20   1
   0  -1  -4   83.24    4.15   1
   0  -1  -4   87.32    4.00   1
   0  -1  -4   64.43    2.60   1
   0  -1  -4   81.89    3.68   1
   0  -1  -4   64.15    3.59   1
   0  -1  -4   63.36    3.26   1
   0  -1  -3 1542.99   50.79   1
   0  -1  -3 1241.32   39.14   1
   0  -1  -3 1173.17   39.59   1
   0  -1  -3 1583.28   48.30   1
   0  -1  -3 1269.03   40.51   1
   0  -1  -3 1592.62   54.11   1
   0  -1  -3 1199.05   38.44   1
   0  -1  -1 3915.34  122.17   1
   0  -1  -1 2789.42   94.33   1
   0  -1  -1 3076.50   94.62   1
   0  -1  -1 4264.03  121.36   1
   0  -1  -1 2792.77   90.49   1
   0  -1   1 2736.49   89.32   1
   0  -1   1 2638.05   92.91   1
   0  -1   1 3695.06  110.84   1
   0  -1   1 3417.27   98.54   1
   0  -1   3 1177.44   39.06   1
   0  -1   3 1187.16   39.47   1
   0  -1   3 1270.04   38.79   1
   0  -1   3 1555.57   47.10   1
   0  -1   3 1195.99   40.76   1
   0  -1   3 1282.12   41.38   1
   0  -1   3 1221.46   39.02   1
   0  -1   4   59.45    3.42   1
   0  -1   4   64.17    2.44   1
   0  -1   4   61.31    3.18   1
   0  -1   4   57.71    3.24   1
   0  -1   4   70.55    3.70   1
   0  -1   4  109.19    4.40   1
   0  -1   5 5254.13  158.78   1
   0  -1   5 4449.93  139.06   1
   0  -1   5 4361.65  145.70   1
   0  -1   5 4234.13  134.68   1
   0  -1   5 4522.10  138.86   1
   0  -1   5 4274.62  136.40   1
   0  -1   6  931.65   31.53   1
   0  -1   6  972.92   31.00   1
   0  -1   6  990.44   32.76   1
   0  -1   6  953.37   30.75   1
   0  -1   6  945.37   32.01   1
   0  -1   7 2095.52   72.85   1
   0  -1   7 2226.49   71.44   1
   0  -1   7 2080.18   67.62   1
   0  -1   7 2162.81   66.87   1
   0  -1   7 2456.92   81.31   1
   0  -1   7 2102.86   68.74   1
   0  -1   8 3600.79  116.51   1
   0  -1   8 3389.80  108.71   1
   0  -1   8 3280.26  107.45   1
   0  -1   8 3503.91  109.99   1
   0  -1   8 3312.31  115.58   1
   0  -1   8 3913.69  125.18   1
   0  -1   9 2048.74   72.20   1
   0  -1   9 2089.47   62.72   1
   0  -1   9 1968.09   65.63   1
   0  -1   9 1911.41   65.05   1
   0  -1  10  874.37   32.80   1
   0  -1  10  803.29   30.16   1
   0  -1  10  806.72   30.61   1
   0  -1  11  110.96    7.76   1
   0  -1  11  106.80    7.71   1
   0  -1  12  385.93   19.50   1
   0  -1  12  364.00   18.72   1
   0  -1  13   67.29    7.69   1
   0  -1  13  103.63   10.07   1
   0   0 -14  189.88   15.77   1
   0   0 -12   42.65    5.13   1
   0   0 -12   45.83    6.01   1
   0   0 -10 2384.83   77.46   1
   0   0 -10 2049.52   70.98   1
   0   0 -10 1741.77   69.98   1
   0   0 -10 1908.20   66.27   1
   0   0  -8  235.61   10.86   1
   0   0  -8  255.85   10.09   1
   0   0  -8  331.46   12.27   1
   0   0  -8  241.64    9.93   1
   0   0  -8  256.38   10.42   1
   0   0  -6 2249.72   67.60   1
   0   0  -6 1800.64   59.39   1
   0   0  -6 1531.19   53.11   1
   0   0  -6 1722.48   54.88   1
   0   0  -6 1800.75   61.57   1
   0   0  -6 1686.53   56.22   1
   0   0  -4 2323.01   74.99   1
   0   0  -4 2372.28   74.38   1
   0   0  -4 3099.85   90.60   1
   0   0  -4 2648.92   88.32   1
   0   0  -4 2719.88   86.75   1
   0   0  -4 2205.18   69.63   1
   0   0  -2 5900.18  180.86   1
   0   0  -2 7326.43  221.72   1
   0   0  -2 5973.30  186.33   1
   0   0  -2 7891.48  238.76   1
   0   0  -2 5548.67  173.49   1
   0   0   2 5772.10  179.72   1
   0   0   2 5597.34  176.06   1
   0   0   2 7266.28  230.52   1
   0   0   2 5961.01  180.81   1
   0   0   2 7139.87  206.71   1
   0   0   4 2693.99   85.85   1
   0   0   4 2620.02   84.57   1
   0   0   4 2062.64   69.32   1
   0   0   4 2235.70   68.05   1
   0   0   4 2317.67   71.74   1
   0   0   6 1732.68   54.85   1
   0   0   6 1444.77   54.67   1
   0   0   6 1547.04   50.80   1
   0   0   6 1522.83   52.21   1
   0   0   6 1773.15   57.42   1
   0   0   6 1482.62   51.48   1
   0   0   6 1586.58   48.01   1
   0   0   8  229.33    8.33   1
   0   0   8  212.47    9.18   1
   0   0   8  213.78   10.25   1
   0   0   8  266.50   11.80   1
   0   0   8  212.19    8.84   1
   0   0   8  201.78    9.32   1
   0   0  10 1725.40   64.57   1
   0   0  10 1773.40   63.94   1
   0   0  10 1745.16   57.86   1
   0   0  10 1795.99   57.67   1
   0   0  12   31.92    7.54   1
   0   0  12   28.06    6.55   1
   0   0  14  138.97   12.28   1
   0   0  14  156.66   13.93   1
   0   1 -13  114.63    9.96   1
   0   1 -12  431.62   21.58   1
   0   1 -12  425.22   22.12   1
   0   1 -11  150.59    8.86   1
   0   1 -11  126.82    9.02   1
   0   1 -10  957.79   37.19   1
   0   1 -10  890.24   34.92   1
   0   1  -9 2039.39   73.41   1
   0   1  -9 2849.13   89.30   1
   0   1  -9 2428.36   76.63   1
   0   1  -9 2201.03   74.30   1
   0   1  -8 3610.47  119.03   1
   0   1  -8 3789.98  129.32   1
   0   1  -8 3911.97  126.00   1
   0   1  -8 4212.88  132.10   1
   0   1  -8 5048.35  147.85   1
   0   1  -7 2228.49   72.53   1
   0   1  -7 2356.48   80.13   1
   0   1  -7 2286.56   74.29   1
   0   1  -7 2478.44   77.99   1
   0   1  -7 3046.95   89.31   1
   0   1  -6 1008.82   35.64   1
   0   1  -6  990.05   34.52   1
   0   1  -6 1363.25   41.61   1
   0   1  -6 1078.57   34.14   1
   0   1  -6  979.43   34.11   1
   0   1  -5 6224.82  180.17   1
   0   1  -5 4929.24  146.94   1
   0   1  -5 4798.46  153.93   1
   0   1  -5 4553.63  152.21   1
   0   1  -5 4426.07  144.25   1
   0   1  -4   68.91    2.56   1
   0   1  -4   59.09    3.30   1
   0   1  -4   86.22    4.41   1
   0   1  -4   62.00    3.39   1
   0   1  -4   61.35    2.57   1
   0   1  -3 1632.43   49.82   1
   0   1  -3 1292.60   41.10   1
   0   1  -3 1233.53   40.58   1
   0   1  -3 1216.15   41.12   1
   0   1  -3 1312.10   42.12   1
   0   1  -1 3082.08   99.23   1
   0   1  -1 3299.72  108.54   1
   0   1  -1 4161.66  119.19   1
   0   1  -1 3091.97   96.18   1
   0   1   1 4248.17  119.05   1
   0   1   1 2702.79  117.80   1
   0   1   1 2996.27   86.87   1
   0   1   1 3004.11   88.44   1
   0   1   3 1143.91   37.45   1
   0   1   3 1145.43   39.90   1
   0   1   3 1279.69   39.21   1
   0   1   3 1474.74   47.53   1
   0   1   3 1549.40   47.96   1
   0   1   4   67.05    2.80   1
   0   1   4   71.97    3.80   1
   0   1   4   76.50    3.71   1
   0   1   4   61.33    3.69   1
   0   1   4   66.33    3.29   1
   0   1   5 5053.84  159.59   1
   0   1   5 4529.00  133.59   1
   0   1   5 4963.11  155.78   1
   0   1   5 4255.56  130.17   1
   0   1   5 4094.54  139.63   1
   0   1   6 1101.57   36.58   1
   0   1   6 1062.65   37.50   1
   0   1   6  928.12   32.52   1
   0   1   6  906.30   31.97   1
   0   1   6 1120.58   34.58   1
   0   1   6 1019.12   31.34   1
   0   1   7 1934.47   69.10   1
   0   1   7 2269.29   76.15   1
   0   1   7 2238.11   66.69   1
   0   1   7 2336.55   74.98   1
   0   1   7 2312.02   75.99   1
   0   1   7 2036.23   67.36   1
   0   1   8 3726.95  121.23   1
   0   1   8 3064.46  115.17   1
   0   1   8 3516.77  122.69   1
   0   1   8 3444.38  112.60   1
   0   1   8 3826.45  111.12   1
   0   1   8 3828.16  119.42   1
   0   1   9 2023.98   69.91   1
   0   1   9 2082.40   70.37   1
   0   1   9 2104.31   70.65   1
   0   1   9 1931.38   66.53   1
   0   1  10  839.24   31.98   1
   0   1  10  804.79   30.80   1
   0   1  10  835.50   32.40   1
   0   1  11  109.31    8.01   1
   0   1  11   95.32    7.58   1
   0   1  11  101.56    6.06   1
   0   1  12  409.95   20.87   1
   0   1  12  375.57   20.20   1
   0   1  13  114.32   10.30   1
   0   2 -13   40.39    7.01   1
   0   2 -12  156.54   12.18   1
   0   2 -12  172.56   11.53   1
   0   2 -11  986.44   41.47   1
   0   2 -11 1137.04   46.61   1
   0   2 -10  416.67   18.83   1
   0   2 -10  400.39   17.34   1
   0   2  -9  919.33   34.73   1
   0   2  -9 1017.64   36.20   1
   0   2  -9  825.09   31.62   1
   0   2  -8  222.11   10.11   1
   0   2  -8  284.50   12.42   1
   0   2  -8  193.41    9.57   1
   0   2  -7 4418.73  127.97   1
   0   2  -7 3227.39  107.27   1
   0   2  -7 3458.03  115.25   1
   0   2  -6    3.80    3.26   1
   0   2  -6    1.58    3.81   1
   0   2  -6   -2.05    1.80   1
   0   2  -5 6772.86  210.62   1
   0   2  -5 8328.74  246.56   1
   0   2  -5 6067.34  200.19   1
   0   2  -4  871.97   28.88   1
   0   2  -4  729.86   27.20   1
   0   2  -4  771.17   26.39   1
   0   2  -4 1000.91   32.50   1
   0   2  -2 2171.34   69.82   1
   0   2  -2 2199.08   69.88   1
   0   2  -2 2556.00   78.14   1
   0   2  -2 2842.58   84.08   1
   0   2  -2 2313.46   77.27   1
   0   2  -2 2362.41   75.74   1
   0   2   0 2028.55   64.20   1
   0   2   0 1893.94   61.73   1
   0   2   0 2625.46   82.64   1
   0   2   2 2183.06   69.34   1
   0   2   2 2127.13   71.53   1
   0   2   2 2797.76   88.91   1
   0   2   2 2954.61   87.57   1
   0   2   2 2482.60   79.89   1
   0   2   4  701.16   25.55   1
   0   2   4  836.33   25.12   1
   0   2   4  810.54   28.33   1
   0   2   4  877.52   28.35   1
   0   2   4  876.11   29.69   1
   0   2   4  676.72   23.87   1
   0   2   5 6891.80  213.13   1
   0   2   5 6928.84  209.96   1
   0   2   5 6607.10  188.05   1
   0   2   5 6494.95  210.23   1
   0   2   5 5652.41  185.09   1
   0   2   5 5375.54  179.65   1
   0   2   6    4.10    3.70   1
   0   2   6    9.23    2.48   1
   0   2   6    4.36    3.31   1
   0   2   6    1.02    2.44   1
   0   2   6    2.90    1.91   1
   0   2   6    0.40    1.21   1
   0   2   7 3353.49  103.83   1
   0   2   7 2891.48   95.41   1
   0   2   7 3201.86  107.66   1
   0   2   7 3182.56  104.89   1
   0   2   7 2684.69   91.61   1
   0   2   7 3339.82   99.62   1
   0   2   8  136.29    7.94   1
   0   2   8  205.78    8.42   1
   0   2   8  209.30    8.10   1
   0   2   8  186.41    9.60   1
   0   2   8  192.87    9.98   1
   0   2   9  804.85   28.78   1
   0   2   9  823.11   29.23   1
   0   2   9  699.29   27.00   1
   0   2   9  809.29   28.79   1
   0   2  10  361.42   15.93   1
   0   2  10  358.38   15.94   1
   0   2  10  310.70   14.61   1
   0   2  11  855.07   36.03   1
   0   2  11  880.01   35.71   1
   0   2  11  876.36   37.47   1
   0   2  12  145.99   10.61   1
   0   2  12  137.52    9.72   1
   0   2  13   47.91    7.51   1
   0   2  13   32.30    6.07   1
   0   3 -13  758.12   45.82   1
   0   3 -12   -7.97    4.94   1
   0   3 -11    9.70    6.40   1
   0   3 -11   19.17    4.14   1
   0   3 -10   -2.92    3.35   1
   0   3 -10    5.77    4.19   1
   0   3  -9 2379.19   78.52   1
   0   3  -9 2737.88   91.03   1
   0   3  -8   12.75    3.21   1
   0   3  -8   14.58    4.17   1
   0   3  -8   15.11    3.66   1
   0   3  -7 9363.43  285.21   1
   0   3  -710647.16  310.78   1
   0   3  -7 7784.93  262.36   1
   0   3  -6 1518.39   47.94   1
   0   3  -6 1143.48   39.78   1
   0   3  -6 1268.13   42.71   1
   0   3  -5  191.23    7.85   1
   0   3  -5  165.01    7.97   1
   0   3  -5  211.66    9.39   1
   0   3  -5  172.23    8.04   1
   0   3  -4 4531.06  153.74   1
   0   3  -4 4689.16  147.42   1
   0   3  -4 5468.51  169.60   1
   0   3  -4 6012.65  179.89   1
   0   3  -324888.64  728.48   1
   0   3  -318659.87  602.44   1
   0   3  -2 6198.01  197.59   1
   0   3  -2 5137.63  164.63   1
   0   3  -2 6732.98  196.47   1
   0   3  -2 6186.44  196.75   1
   0   3  -1 1768.95   57.66   1
   0   3  -1 2423.23   74.15   1
   0   3  -1 2044.06   64.61   1
   0   3  -1 2364.66   75.78   1
   0   3   1 2516.06   79.11   1
   0   3   1 1971.87   62.10   1
   0   3   1 2560.55   77.28   1
   0   3   1 1720.25   58.64   1
   0   3   1 1803.67   59.87   1
   0   3   2 6557.95  204.51   1
   0   3   2 5331.50  179.37   1
   0   3   2 5561.75  168.42   1
   0   3   2 6891.75  202.15   1
   0   3   2 5086.99  165.16   1
   0   3   320779.90  651.65   1
   0   3   324357.15  761.65   1
   0   3   321212.03  642.98   1
   0   3   325412.18  755.33   1
   0   3   4 4852.95  157.63   1
   0   3   4 5392.33  168.00   1
   0   3   4 4536.15  143.32   1
   0   3   4 5416.11  170.61   1
   0   3   4 4494.62  145.94   1
   0   3   5  189.91    7.30   1
   0   3   5  142.69    6.38   1
   0   3   5  190.05    8.24   1
   0   3   5  149.76    7.61   1
   0   3   5  165.45    7.59   1
   0   3   6  985.13   34.22   1
   0   3   6 1204.39   38.93   1
   0   3   6  920.76   34.92   1
   0   3   6 1147.10   37.69   1
   0   3   7 6695.11  231.71   1
   0   3   7 7896.02  249.99   1
   0   3   7 8473.33  251.58   1
   0   3   7 7253.09  229.33   1
   0   3   8    2.95    3.21   1
   0   3   8   10.95    4.03   1
   0   3   8    9.41    2.80   1
   0   3   8    7.83    2.26   1
   0   3   9 2290.56   78.57   1
   0   3   9 2236.20   76.69   1
   0   3   9 2071.48   70.75   1
   0   3  10    0.38    3.42   1
   0   3  10    1.20    2.52   1
   0   3  10   -0.40    3.49   1
   0   3  11   11.85    6.00   1
   0   3  11   19.23    4.61   1
   0   3  11   16.06    4.04   1
   0   3  12   -2.68    5.88   1
   0   3  12   -1.93    4.28   1
   0   3  13  640.45   36.69   1
   0   3  13  600.65   35.44   1
   0   4 -11  117.24    8.86   1
   0   4 -10  129.48    9.52   1
   0   4  -9  826.78   31.39   1
   0   4  -8   63.25    5.27   1
   0   4  -8   67.44    5.40   1
   0   4  -7   60.01    5.35   1
   0   4  -7   37.90    3.95   1
   0   4  -7   47.22    4.21   1
   0   4  -6 2569.81   82.24   1
   0   4  -6 1989.52   68.69   1
   0   4  -6 2042.18   64.94   1
   0   4  -5 5582.28  171.15   1
   0   4  -5 4330.10  143.13   1
   0   4  -4 1663.57   90.18   1
   0   4  -4 3665.53   97.02   1
   0   4  -4 4449.33  115.72   1
   0   4  -3  305.85   10.64   1
   0   4  -3  365.06   13.02   1
   0   4  -3  314.37   10.86   1
   0   4  -3  279.22   10.92   1
   0   4  -219770.02  614.89   1
   0   4  -225025.77  744.63   1
   0   4  -1 7626.74  236.53   1
   0   4  -1 7615.75  234.81   1
   0   4  -1 5797.90  186.10   1
   0   4  -1 6729.63  207.42   1
   0   4   030492.16  928.96   1
   0   4   1 8056.23  244.81   1
   0   4   1 8098.74  240.20   1
   0   4   1 5389.93  184.73   1
   0   4   1 5898.46  188.29   1
   0   4   1 6601.67  193.86   1
   0   4   222134.16  705.70   1
   0   4   223988.20  719.10   1
   0   4   228393.24  853.36   1
   0   4   3  285.98   11.24   1
   0   4   3  301.04   10.99   1
   0   4   3  338.60   13.13   1
   0   4   3  352.75   13.82   1
   0   4   3  287.17   10.57   1
   0   4   4 4223.13  129.79   1
   0   4   4 4123.17  131.05   1
   0   4   4 3532.62  111.35   1
   0   4   4 3416.39  113.08   1
   0   4   4 3758.39  121.26   1
   0   4   5 4047.49  133.04   1
   0   4   5 4104.57  132.63   1
   0   4   5 4257.66  137.89   1
   0   4   5 4975.34  148.01   1
   0   4   6 2205.47   68.04   1
   0   4   6 1970.64   64.56   1
   0   4   6 1790.50   67.12   1
   0   4   6 1848.74   62.68   1
   0   4   7   30.90    3.21   1
   0   4   7   57.02    4.29   1
   0   4   7   31.55    4.45   1
   0   4   7   43.67    4.15   1
   0   4   8   60.58    5.55   1
   0   4   8   59.65    5.45   1
   0   4   8   45.49    4.25   1
   0   4   9  785.13   29.92   1
   0   4   9  750.50   30.69   1
   0   4   9  863.91   31.76   1
   0   4  10  123.75    8.36   1
   0   4  10  116.50    8.12   1
   0   4  10  147.72    9.32   1
   0   4  11   90.60    7.13   1
   0   4  11   99.04    7.88   1
   0   4  11   91.20    7.92   1
   0   4  12  176.40   12.21   1
   0   4  12  183.53   13.87   1
   0   4  12  160.88   12.67   1
   0   4  13    7.97    5.33   1
   0   4  13   18.19    5.90   1
   0   5  -7 1054.35   37.04   1
   0   5  -6 1463.84   49.23   1
   0   5  -5  259.06   11.20   1
   0   5  -4 3187.66   97.70   1
   0   5  -4 3180.83  100.65   1
   0   5  -4 3115.42  100.94   1
   0   5  -3  540.09   18.21   1
   0   5  -3  512.34   18.33   1
   0   5  -3  489.07   16.83   1
   0   5  -2 7083.11  218.24   1
   0   5  -2 8585.52  261.97   1
   0   5  -2 8300.54  263.99   1
   0   5  -1   16.24    2.79   1
   0   5  -1    8.70    3.11   1
   0   5  -1   10.54    2.68   1
   0   5  -1    9.52    1.86   1
   0   5   1    8.78    1.85   1
   0   5   1   22.95    2.69   1
   0   5   1   11.25    3.62   1
   0   5   1    1.69    2.33   1
   0   5   1   10.70    0.77   1
   0   5   2 6364.92  215.73   1
   0   5   2 8807.46  271.74   1
   0   5   2 6958.65  222.15   1
   0   5   2 8830.57  268.71   1
   0   5   2 7514.06  228.88   1
   0   5   3  580.12   20.31   1
   0   5   3  460.29   16.15   1
   0   5   3  465.30   17.05   1
   0   5   3  471.60   18.20   1
   0   5   4 3144.61   98.91   1
   0   5   4 3629.92  114.52   1
   0   5   4 3090.09  102.62   1
   0   5   4 3107.51   97.87   1
   0   5   5  211.01   11.58   1
   0   5   5  273.21   11.35   1
   0   5   5  320.53   12.21   1
   0   5   5  265.61   10.26   1
   0   5   6 1468.27   48.06   1
   0   5   6 1374.29   46.87   1
   0   5   6 1607.01   51.71   1
   0   5   7 1017.94   34.78   1
   0   5   7  985.25   35.20   1
   0   5   7 1127.39   37.25   1
   0   5   8 5932.37  181.79   1
   0   5   8 5247.01  175.99   1
   0   5   8 5221.52  172.84   1
   0   5   9   84.76    6.69   1
   0   5   9   93.63    6.46   1
   0   5   9   99.36    6.41   1
   0   5  10  427.13   20.69   1
   0   5  10  466.21   20.77   1
   0   5  10  485.22   19.39   1
   0   5  11    1.97    3.27   1
   0   5  11   -4.28    3.93   1
   0   5  11   -1.91    6.22   1
   0   5  12  316.25   16.36   1
   0   5  12  255.31   17.96   1
   0   5  12  249.73   18.16   1
   0   5  13   54.25    8.13   1
   0   5  13   67.52    8.00   1
   0   6  -8    4.51    3.72   1
   0   6  -7 1706.04   59.26   1
   0   6  -6 2926.34   95.87   1
   0   6  -5   35.61    4.79   1
   0   6  -4  118.83    5.99   1
   0   6  -4  116.83    4.93   1
   0   6  -4  114.82    5.31   1
   0   6  -3    2.11    1.27   1
   0   6  -3    0.13    2.28   1
   0   6  -2  785.56   27.16   1
   0   6  -2  923.20   30.76   1
   0   6  -2  885.32   31.38   1
   0   6  -111360.15  344.89   1
   0   6  -111401.34  357.36   1
   0   6  -1 8963.32  281.29   1
   0   6   0 9891.63  322.83   1
   0   6   0 8607.10  285.24   1
   0   6   010580.62  314.16   1
   0   6   111495.09  359.07   1
   0   6   1 9638.25  318.12   1
   0   6   111725.23  360.55   1
   0   6   2  936.79   31.88   1
   0   6   2  702.43   24.80   1
   0   6   2  771.56   29.19   1
   0   6   2  794.08   26.99   1
   0   6   3    8.64    3.32   1
   0   6   3    4.27    1.41   1
   0   6   3   32.77    4.05   1
   0   6   4  113.30    5.25   1
   0   6   4  118.38    6.95   1
   0   6   4  124.00    6.90   1
   0   6   5   47.57    3.42   1
   0   6   5   45.57    4.77   1
   0   6   5   51.68    4.88   1
   0   6   6 2730.27   89.63   1
   0   6   6 2684.99   91.38   1
   0   6   6 3147.97   97.82   1
   0   6   7 1722.59   58.51   1
   0   6   7 1568.01   54.07   1
   0   6   8    5.02    3.03   1
   0   6   8   12.77    4.94   1
   0   6   8    3.47    5.28   1
   0   6   9   73.19    6.76   1
   0   6   9   60.76    7.30   1
   0   6   9   83.42    6.28   1
   0   6  10 1364.03   58.98   1
   0   6  10 1528.26   53.21   1
   0   6  10 1593.45   55.57   1
   0   6  11  288.60   18.74   1
   0   6  11  272.67   17.89   1
   0   6  11  315.92   19.38   1
   0   6  12   82.99    9.35   1
   0   6  12   95.83    9.53   1
   0   6  12  123.39   10.13   1
   0   7  -8  520.77   23.64   1
   0   7  -7 1938.58   68.85   1
   0   7  -6  383.17   15.74   1
   0   7  -5    3.41    0.75   1
   0   7  -5   -4.83    4.23   1
   0   7  -5    2.08    0.80   1
   0   7  -4   22.87    2.47   1
   0   7  -4   15.25    2.20   1
   0   7  -4    4.19    3.24   1
   0   7  -3 2157.71   66.56   1
   0   7  -3 2255.50   77.53   1
   0   7  -3 2236.50   77.92   1
   0   7  -2   -5.27    3.92   1
   0   7  -2    1.87    2.61   1
   0   7  -2    5.11    2.42   1
   0   7  -1 8526.41  264.73   1
   0   7  -1 7101.42  220.36   1
   0   7   1 8819.00  275.66   1
   0   7   2    4.80    0.66   1
   0   7   2    4.11    3.08   1
   0   7   2    2.73    3.24   1
   0   7   3 1805.76   68.72   1
   0   7   3 2513.51   77.07   1
   0   7   3 2131.99   66.81   1
   0   7   4    7.84    4.67   1
   0   7   4    2.83    1.68   1
   0   7   4    2.55    4.25   1
   0   7   5    1.58    3.29   1
   0   7   5    4.37    3.61   1
   0   7   5   -2.47    2.08   1
   0   7   6  403.79   17.03   1
   0   7   6  369.04   15.61   1
   0   7   7 1954.02   67.87   1
   0   7   7 1777.95   62.90   1
   0   7   8  533.51   21.88   1
   0   7   8  516.86   21.27   1
   0   7   8  467.94   21.22   1
   0   7   9 1858.67   74.42   1
   0   7   9 2189.71   74.23   1
   0   7   9 1967.37   74.45   1
   0   7  10  239.30   15.12   1
   0   7  10  255.80   12.91   1
   0   7  10  242.67   14.31   1
   0   7  11   40.42    6.78   1
   0   7  11   29.17    5.49   1
   0   7  11   31.05    6.49   1
   0   8  -9  221.11   12.92   1
   0   8  -8    4.76    4.39   1
   0   8  -7   97.91    7.53   1
   0   8  -6  735.36   29.78   1
   0   8  -5 2059.06   67.98   1
   0   8  -5 1833.29   68.54   1
   0   8  -4    9.27    2.24   1
   0   8  -4    7.40    3.44   1
   0   8  -3  587.28   26.66   1
   0   8  -3  656.15   22.66   1
   0   8  -3  700.94   27.04   1
   0   8  -2  410.53   15.80   1
   0   8  -2  448.78   18.03   1
   0   8  -1 6840.96  221.50   1
   0   8  -1 5876.54  187.79   1
   0   8   0 2594.97   85.36   1
   0   8   0 2181.90   71.38   1
   0   8   1 7185.89  228.78   1
   0   8   2  491.85   18.50   1
   0   8   3  659.10   24.62   1
   0   8   3  583.01   22.67   1
   0   8   3  808.22   27.31   1
   0   8   4    3.20    1.41   1
   0   8   4    6.53    3.52   1
   0   8   4    6.25    3.35   1
   0   8   5 2297.69   75.21   1
   0   8   5 1729.30   69.03   1
   0   8   5 1908.98   66.98   1
   0   8   6  595.72   26.53   1
   0   8   6  733.90   28.30   1
   0   8   6  769.74   29.47   1
   0   8   7   87.40    7.26   1
   0   8   7   83.92    6.04   1
   0   8   7   87.69    6.98   1
   0   8   8    1.98    4.38   1
   0   8   8   -1.76    5.94   1
   0   8   8    3.41    2.67   1
   0   8   9  196.45   11.30   1
   0   8   9  174.23   11.76   1
   0   8   9  209.32   12.38   1
   0   8  10   13.38    6.55   1
   0   8  10   11.24    4.91   1
   0   8  10   17.36    5.57   1
   0   8  11  552.14   34.54   1
   0   8  11  509.22   32.47   1
   0   9  -9  471.91   27.58   1
   0   9  -8 1297.34   56.32   1
   0   9  -7  658.26   29.24   1
   0   9  -6  673.24   27.91   1
   0   9  -5  440.55   19.91   1
   0   9  -4 2365.01   78.85   1
   0   9  -4 2211.94   76.32   1
   0   9  -3  796.89   32.50   1
   0   9  -3  752.76   26.60   1
   0   9  -2  398.31   15.63   1
   0   9  -2  365.67   15.33   1
   0   9  -1  421.12   16.94   1
   0   9  -1  470.36   18.01   1
   0   9   1  448.40   18.03   1
   0   9   1  469.11   20.02   1
   0   9   2  414.42   17.37   1
   0   9   3  780.58   30.38   1
   0   9   4 2192.77   77.85   1
   0   9   4 2402.74   84.08   1
   0   9   5  420.41   18.34   1
   0   9   5  463.69   19.64   1
   0   9   6  658.59   28.28   1
   0   9   6  644.91   25.96   1
   0   9   7  596.30   27.53   1
   0   9   7  652.41   29.11   1
   0   9   8 1302.42   51.77   1
   0   9   8 1208.58   49.37   1
   0   9   9  412.81   25.58   1
   0   9   9  427.28   25.38   1
   0   9  10  108.84   11.04   1
   0   9  10   95.75    9.58   1
   0  10  -9   70.74    8.71   1
   0  10  -8   24.60    5.86   1
   0  10  -7   36.64    6.26   1
   0  10  -6 1833.82   65.01   1
   0  10  -5   89.00    7.76   1
   0  10  -4  572.14   25.72   1
   0  10  -3   85.35    6.82   1
   0  10  -3   98.51    6.45   1
   0  10  -2 1731.76   63.32   1
   0  10  -2 1811.83   70.16   1
   0  10  -1   69.12    6.52   1
   0  10  -1   27.52    4.11   1
   0  10   0  491.65   19.79   1
   0  10   0  524.67   22.52   1
   0  10   1   34.32    4.75   1
   0  10   1   34.64    4.64   1
   0  10   2 2026.85   69.69   1
   0  10   3  124.27    8.21   1
   0  10   4  613.57   24.63   1
   0  10   5   92.35    7.88   1
   0  10   6 1842.77   73.06   1
   0  10   6 1693.24   65.83   1
   0  10   7   31.32    5.88   1
   0  10   7   37.74    6.41   1
   0  10   8   24.59    5.78   1
   0  10   8   26.95    6.43   1
   0  10   9   66.87    8.65   1
   0  10   9   71.73    8.30   1
   0  11  -8 1078.36   60.97   1
   0  11  -7  185.83   13.51   1
   0  11  -6  326.57   19.81   1
   0  11  -5   68.36    6.98   1
   0  11  -4  291.92   16.95   1
   0  11  -3  950.34   39.20   1
   0  11  -3 1048.12   41.05   1
   0  11  -2  273.50   14.72   1
   0  11  -1  157.27   10.07   1
   0  11  -1  182.21   10.61   1
   0  11   2  287.47   16.58   1
   0  11   2  273.51   15.14   1
   0  11   3 1003.42   45.14   1
   0  11   4  297.94   16.73   1
   0  11   5   79.86    8.64   1
   0  11   6  291.91   18.68   1
   0  11   7  177.14   13.96   1
   0  11   8 1067.03   60.61   1
   0  12  -6   83.48    8.87   1
   0  12  -5  396.59   25.23   1
   0  12  -4   31.05    6.13   1
   0  12  -3  261.46   17.13   1
   0  12  -2    4.88    4.71   1
   0  12  -2    5.07    4.73   1
   0  12  -1 1293.55   69.31   1
   0  12  -1 1319.85   61.77   1
   0  12   0   60.67    7.46   1
   0  12   0   43.21    5.99   1
   0  12   1 1231.46   66.30   1
   0  12   1 1198.60   63.36   1
   0  12   2    3.84    4.41   1
   0  12   2   17.13    5.28   1
   0  12   3  222.83   15.88   1
   0  12   3  268.72   15.89   1
   0  12   4   50.09    8.06   1
   0  12   5  408.94   26.86   1
   0  12   6   97.24    9.69   1
   0  13  -3  222.48   17.11   1
   0  13  -2   57.73    7.75   1
   0  13  -1  373.53   25.08   1
   0  13   1  380.23   25.39   1
   0  13   1  436.88   25.35   1
   0  13   2   82.23    9.79   1
   0  13   2   72.40    8.51   1
   0  13   3  243.05   16.58   1
   0  13   3  236.35   17.85   1
   1 -13  -3   72.21    9.66   1
   1 -13  -3   70.18    9.43   1
   1 -13  -2  395.43   26.80   1
   1 -13  -2  340.83   23.01   1
   1 -13  -1  172.57   14.51   1
   1 -13  -1  178.67   15.30   1
   1 -13   0  203.62   16.04   1
   1 -13   0  234.49   17.58   1
   1 -13   1  403.12   26.93   1
   1 -13   2  871.84   50.50   1
   1 -13   3   -2.83    5.11   1
   1 -12  -6  457.40   31.28   1
   1 -12  -6  372.63   27.17   1
   1 -12  -5   40.01    8.83   1
   1 -12  -5   21.44    6.64   1
   1 -12  -4  212.94   15.65   1
   1 -12  -4  272.11   19.74   1
   1 -12  -3   65.11    8.66   1
   1 -12  -3   74.33    8.22   1
   1 -12  -2  294.34   19.03   1
   1 -12  -2  225.26   17.13   1
   1 -12  -1   24.42    6.84   1
   1 -12  -1   34.03    5.82   1
   1 -12   0 1292.40   58.94   1
   1 -12   0 1120.92   57.35   1
   1 -12   1   -0.14    6.23   1
   1 -12   1    2.86    3.78   1
   1 -12   2    7.87    8.42   1
   1 -12   3    4.75    6.03   1
   1 -12   4  168.90   14.17   1
   1 -12   4  205.33   14.69   1
   1 -12   5  223.52   18.48   1
   1 -12   5  279.58   17.48   1
   1 -12   6  483.73   31.59   1
   1 -11  -8  137.43   12.21   1
   1 -11  -8  168.80   14.48   1
   1 -11  -7  504.02   29.18   1
   1 -11  -7  617.90   37.15   1
   1 -11  -6   63.00    9.20   1
   1 -11  -6   60.33    8.13   1
   1 -11  -5   22.74    6.54   1
   1 -11  -5   20.28    6.12   1
   1 -11  -4  522.78   27.01   1
   1 -11  -4  672.62   32.94   1
   1 -11  -3  517.90   26.36   1
   1 -11  -3  417.18   21.50   1
   1 -11  -2   19.51    6.38   1
   1 -11  -2   46.65    6.09   1
   1 -11  -1    4.09    5.60   1
   1 -11  -1    6.79    4.35   1
   1 -11   0    3.71    5.40   1
   1 -11   0    6.14    5.55   1
   1 -11   1 1187.46   45.02   1
   1 -11   1 1380.42   48.78   1
   1 -11   2  427.12   22.55   1
   1 -11   2  433.10   22.09   1
   1 -11   3 1371.55   59.83   1
   1 -11   4  216.05   15.72   1
   1 -11   5   17.04    6.11   1
   1 -11   5   14.74    5.41   1
   1 -11   6   83.66    9.68   1
   1 -11   6   81.08    9.40   1
   1 -11   7  978.77   56.43   1
   1 -11   7 1010.52   54.75   1
   1 -10  -9   62.42    9.24   1
   1 -10  -9   81.40   11.67   1
   1 -10  -8    5.13    8.09   1
   1 -10  -8   15.95    7.31   1
   1 -10  -7  240.90   17.23   1
   1 -10  -7  312.33   18.94   1
   1 -10  -6  144.79   10.75   1
   1 -10  -6  133.20    9.64   1
   1 -10  -5 3090.23  118.24   1
   1 -10  -5 3995.22  141.37   1
   1 -10  -4   13.31    5.42   1
   1 -10  -4   13.49    7.40   1
   1 -10  -3  104.46    8.59   1
   1 -10  -2   -0.41    4.88   1
   1 -10  -2   -1.11    4.24   1
   1 -10  -1 1576.16   62.77   1
   1 -10  -1 1981.90   69.73   1
   1 -10   0   68.01    5.91   1
   1 -10   0   45.07    6.27   1
   1 -10   1 2762.63   99.95   1
   1 -10   1 2537.11   92.46   1
   1 -10   2  346.30   17.50   1
   1 -10   2  362.72   17.77   1
   1 -10   3  248.14   13.43   1
   1 -10   3  243.51   12.36   1
   1 -10   4   -0.57    4.81   1
   1 -10   5 2542.23   99.89   1
   1 -10   5 2633.31  100.23   1
   1 -10   6   61.55    7.12   1
   1 -10   6   64.53    8.91   1
   1 -10   7   25.08    5.93   1
   1 -10   7   14.45    5.28   1
   1 -10   8    2.90    5.13   1
   1 -10   8    1.32    7.28   1
   1 -10   9  278.15   20.70   1
   1 -10   9  273.86   20.78   1
   1  -9 -10  121.14   11.78   1
   1  -9  -9  186.66   14.96   1
   1  -9  -9  165.70   12.07   1
   1  -9  -9  136.93   11.46   1
   1  -9  -8  378.67   20.36   1
   1  -9  -8  465.93   24.12   1
   1  -9  -7 2173.91   82.35   1
   1  -9  -7 1712.56   71.73   1
   1  -9  -6  124.91    9.00   1
   1  -9  -6   89.64    7.72   1
   1  -9  -5  185.13   11.88   1
   1  -9  -5  163.52   10.19   1
   1  -9  -4  289.34   14.88   1
   1  -9  -4  211.56   12.55   1
   1  -9  -3 2370.76   76.55   1
   1  -9  -3 1742.83   69.34   1
   1  -9  -2    5.72    5.54   1
   1  -9  -2    1.36    4.49   1
   1  -9  -1   42.74    5.81   1
   1  -9  -1   62.72    6.57   1
   1  -9   0  415.06   18.19   1
   1  -9   0  510.09   21.78   1
   1  -9   1  689.37   29.44   1
   1  -9   1  628.67   24.72   1
   1  -9   2 2559.01   86.84   1
   1  -9   2 2291.81   82.84   1
   1  -9   3 4229.61  152.13   1
   1  -9   3 4261.48  144.12   1
   1  -9   4  418.67   18.79   1
   1  -9   4  442.55   21.11   1
   1  -9   5   75.42    7.18   1
   1  -9   6   68.37    6.97   1
   1  -9   6   82.15    8.87   1
   1  -9   7 1373.62   53.11   1
   1  -9   7 1228.51   49.79   1
   1  -9   8  759.10   39.42   1
   1  -9   8  727.67   40.52   1
   1  -9   9  146.09   11.51   1
   1  -9   9  132.28   11.57   1
   1  -9  10  117.15   10.77   1
   1  -9  10  107.70   10.18   1
   1  -8 -11    1.99    7.92   1
   1  -8 -10  511.81   32.85   1
   1  -8 -10  647.95   36.86   1
   1  -8  -9   44.38    7.00   1
   1  -8  -9   48.79    5.97   1
   1  -8  -9   59.12    6.72   1
   1  -8  -8  355.96   20.27   1
   1  -8  -8  325.96   17.73   1
   1  -8  -7 1240.73   47.33   1
   1  -8  -7 1024.49   39.05   1
   1  -8  -6 3569.20  120.51   1
   1  -8  -6 2785.93  102.03   1
   1  -8  -5  549.06   23.75   1
   1  -8  -5  761.64   27.86   1
   1  -8  -4  534.31   23.50   1
   1  -8  -4  694.55   26.05   1
   1  -8  -3   28.08    5.50   1
   1  -8  -3   54.48    5.31   1
   1  -8  -2 1201.54   45.10   1
   1  -8  -2 1587.75   52.98   1
   1  -8  -1  516.34   19.27   1
   1  -8  -1  538.89   21.43   1
   1  -8   0 5082.77  160.36   1
   1  -8   0 4265.48  138.49   1
   1  -8   0 4713.43  172.97   1
   1  -8   1  383.47   15.42   1
   1  -8   1  331.47   14.75   1
   1  -8   2  389.92   16.43   1
   1  -8   2  450.15   18.03   1
   1  -8   3  686.60   26.33   1
   1  -8   3  722.16   26.20   1
   1  -8   4  971.09   35.94   1
   1  -8   4 1243.52   41.70   1
   1  -8   4 1227.85   43.55   1
   1  -8   5  121.49    5.72   1
   1  -8   5  139.22    9.25   1
   1  -8   5  122.61    5.51   1
   1  -8   6 1166.31   44.21   1
   1  -8   6 1017.41   44.91   1
   1  -8   6 1263.95   44.80   1
   1  -8   7   -0.67    5.74   1
   1  -8   7    0.00    1.18   1
   1  -8   7    2.20    2.06   1
   1  -8   8    4.10    4.52   1
   1  -8   8    1.85    3.70   1
   1  -8   8    6.74    6.07   1
   1  -8   8    4.64    3.83   1
   1  -8   9  387.58   20.86   1
   1  -8   9  406.55   18.53   1
   1  -8  10 1721.76   85.69   1
   1  -8  10 1712.48   88.53   1
   1  -8  11   -1.87    4.04   1
   1  -7 -12  409.42   26.11   1
   1  -7 -12  447.17   30.89   1
   1  -7 -11    6.68    5.62   1
   1  -7 -10  672.67   32.90   1
   1  -7 -10  567.67   25.01   1
   1  -7  -9    8.31    4.13   1
   1  -7  -9   -2.08    3.40   1
   1  -7  -8 4164.59  147.55   1
   1  -7  -8 3536.18  115.69   1
   1  -7  -8 3493.60  123.73   1
   1  -7  -7  236.12   12.49   1
   1  -7  -7  325.83   14.99   1
   1  -7  -6    0.93    3.93   1
   1  -7  -6    4.88    3.98   1
   1  -7  -5  457.08   18.86   1
   1  -7  -5  444.50   17.80   1
   1  -7  -5  604.73   21.57   1
   1  -7  -4  171.64   10.75   1
   1  -7  -4  272.54   12.27   1
   1  -7  -4  171.63    9.38   1
   1  -7  -3  122.94    8.16   1
   1  -7  -3  155.94    8.17   1
   1  -7  -2 7620.78  228.87   1
   1  -7  -2 5917.48  195.22   1
   1  -7  -1   27.05    5.32   1
   1  -7  -1   21.00    3.73   1
   1  -7  -1   11.38    2.13   1
   1  -7   0 2405.27   83.06   1
   1  -7   0 2433.87   78.01   1
   1  -7   0 1992.26   67.29   1
   1  -7   1 4190.28  134.39   1
   1  -7   1 4965.14  155.86   1
   1  -7   1 4896.29  166.06   1
   1  -7   2 5329.26  198.59   1
   1  -7   2 7436.59  217.13   1
   1  -7   2 6441.67  196.75   1
   1  -7   3 2043.92   60.22   1
   1  -7   3 1579.04   54.39   1
   1  -7   3 1532.46   61.42   1
   1  -7   3 2168.75   69.47   1
   1  -7   4  762.06   29.41   1
   1  -7   4  948.12   35.15   1
   1  -7   4  996.33   33.03   1
   1  -7   4  831.02   31.30   1
   1  -7   5  377.20   16.06   1
   1  -7   5  465.92   16.90   1
   1  -7   5  416.57   15.02   1
   1  -7   6  117.18    7.22   1
   1  -7   6  129.02    7.39   1
   1  -7   6  115.75    6.09   1
   1  -7   7   67.16    5.63   1
   1  -7   7   56.35    4.42   1
   1  -7   7   62.21    5.81   1
   1  -7   8 3682.14  129.93   1
   1  -7   8 3863.06  127.76   1
   1  -7   8 3421.86  132.39   1
   1  -7   8 3432.42  119.89   1
   1  -7   9  124.22    9.39   1
   1  -7   9  120.80    7.19   1
   1  -7   9  109.39    8.18   1
   1  -7   9  114.11    8.88   1
   1  -7  10   37.40    6.76   1
   1  -7  10   28.32    4.94   1
   1  -7  10   27.21    4.99   1
   1  -7  11   11.57    4.19   1
   1  -7  11   18.69    6.05   1
   1  -7  11   12.62    4.46   1
   1  -6 -12   73.25    9.57   1
   1  -6 -12   79.92    8.31   1
   1  -6 -11  342.28   21.34   1
   1  -6 -11  287.66   16.04   1
   1  -6 -10  303.33   16.26   1
   1  -6 -10  235.35   13.51   1
   1  -6  -9  112.35    8.18   1
   1  -6  -9  122.88    9.64   1
   1  -6  -8 1425.19   53.25   1
   1  -6  -8 1149.92   45.74   1
   1  -6  -8 1215.55   43.16   1
   1  -6  -7 1200.14   43.64   1
   1  -6  -7 1444.58   52.14   1
   1  -6  -6 1691.23   57.41   1
   1  -6  -6 1336.03   46.91   1
   1  -6  -6 1306.79   48.14   1
   1  -6  -5 2376.24   73.71   1
   1  -6  -5 2121.56   75.10   1
   1  -6  -5 2908.72   92.44   1
   1  -6  -4 4364.55  150.65   1
   1  -6  -4 5479.31  165.56   1
   1  -6  -4 4255.65  137.73   1
   1  -6  -3 1258.29   44.38   1
   1  -6  -3 1774.73   57.20   1
   1  -6  -2    5.64    4.28   1
   1  -6  -2   -2.14    3.32   1
   1  -6  -110303.99  369.46   1
   1  -6  -115011.95  422.21   1
   1  -6  -111239.77  359.71   1
   1  -6  -114408.59  428.07   1
   1  -6   019307.02  558.57   1
   1  -6   019822.29  559.05   1
   1  -6   014134.44  485.43   1
   1  -6   015434.52  477.75   1
   1  -6   015072.52  517.39   1
   1  -6   1 4009.37  127.24   1
   1  -6   1 5086.01  150.52   1
   1  -6   1 3540.48  132.04   1
   1  -6   1 3932.23  130.96   1
   1  -6   1 5024.82  147.88   1
   1  -6   2   22.05    4.01   1
   1  -6   2   22.52    2.90   1
   1  -6   2   14.67    2.82   1
   1  -6   2   13.27    2.29   1
   1  -6   2   16.64    1.04   1
   1  -6   2   22.64    3.24   1
   1  -6   3  827.87   29.58   1
   1  -6   3 1095.18   35.60   1
   1  -6   3  837.26   31.82   1
   1  -6   3  849.17   29.80   1
   1  -6   3  991.62   32.30   1
   1  -6   4   15.01    1.48   1
   1  -6   4   16.05    3.49   1
   1  -6   4   16.93    2.25   1
   1  -6   4    9.01    2.71   1
   1  -6   4   15.29    1.81   1
   1  -6   5 2286.61   73.21   1
   1  -6   5 2396.47   74.44   1
   1  -6   5 2181.05   75.65   1
   1  -6   5 2199.10   69.96   1
   1  -6   5 1934.04   62.93   1
   1  -6   6    7.76    3.32   1
   1  -6   6    7.76    2.26   1
   1  -6   6    3.33    3.33   1
   1  -6   7   28.88    4.14   1
   1  -6   7   36.74    3.32   1
   1  -6   7   29.05    3.97   1
   1  -6   7   24.90    3.61   1
   1  -6   8  130.03    8.38   1
   1  -6   8  128.32    7.93   1
   1  -6   8  117.97    7.66   1
   1  -6   8  113.69    7.20   1
   1  -6   9 1257.47   51.91   1
   1  -6   9 1297.03   50.56   1
   1  -6   9 1384.21   50.58   1
   1  -6   9 1176.78   47.09   1
   1  -6  10  795.91   37.01   1
   1  -6  10  942.10   39.72   1
   1  -6  10  896.66   37.47   1
   1  -6  10  900.44   39.26   1
   1  -6  11  378.87   22.68   1
   1  -6  11  331.14   21.18   1
   1  -6  11  335.68   22.72   1
   1  -6  12   17.57    5.53   1
   1  -5 -13  567.54   36.90   1
   1  -5 -12    6.31    4.50   1
   1  -5 -12   31.20    9.50   1
   1  -5 -11    6.45    3.88   1
   1  -5 -11    5.58    3.93   1
   1  -5 -11   19.10    5.27   1
   1  -5 -10  117.43    8.40   1
   1  -5 -10  124.38    9.17   1
   1  -5  -9 3393.90  118.13   1
   1  -5  -9 2974.77  104.25   1
   1  -5  -8  398.26   17.10   1
   1  -5  -8  484.85   19.71   1
   1  -5  -7 3725.69  121.07   1
   1  -5  -7 3766.55  123.41   1
   1  -5  -7 4575.36  148.99   1
   1  -5  -6  230.37    9.44   1
   1  -5  -6  258.31   11.32   1
   1  -5  -6  314.63   13.22   1
   1  -5  -5   65.23    5.30   1
   1  -5  -5   47.09    2.37   1
   1  -5  -5   56.56    5.47   1
   1  -5  -4    6.20    1.40   1
   1  -5  -4   12.18    4.27   1
   1  -5  -4    6.39    3.32   1
   1  -5  -3 7578.48  221.50   1
   1  -5  -3 5244.98  193.59   1
   1  -5  -3 5578.38  175.08   1
   1  -5  -2 9122.68  265.43   1
   1  -5  -2 7832.31  262.61   1
   1  -5  -2 6485.39  220.50   1
   1  -5  -2 6650.58  209.54   1
   1  -5  -1  722.80   23.94   1
   1  -5  -1  512.25   19.67   1
   1  -5  -1  689.02   21.41   1
   1  -5  -1  629.30   22.97   1
   1  -5  -1  464.49   19.72   1
   1  -5   0 1576.09   54.59   1
   1  -5   0 1936.42   61.39   1
   1  -5   0 1388.46   48.73   1
   1  -5   0 1485.64   49.63   1
   1  -5   0 2003.71   59.17   1
   1  -5   110689.43  316.44   1
   1  -5   110959.34  313.06   1
   1  -5   1 8533.07  264.29   1
   1  -5   1 7719.76  261.33   1
   1  -5   1 8142.62  266.62   1
   1  -5   2 1036.53   35.40   1
   1  -5   2 1176.82   38.24   1
   1  -5   2 1532.30   45.29   1
   1  -5   2 1410.51   43.66   1
   1  -5   2  976.79   34.37   1
   1  -5   2 1050.80   36.34   1
   1  -5   3 8412.53  271.84   1
   1  -5   3 8998.99  300.55   1
   1  -5   310073.40  299.69   1
   1  -5   3 8985.75  286.01   1
   1  -5   3 9494.03  303.14   1
   1  -5   311488.97  353.73   1
   1  -5   311873.84  344.56   1
   1  -5   4 3305.27  100.66   1
   1  -5   4 3047.30   93.63   1
   1  -5   4 2555.95   82.29   1
   1  -5   4 2902.95   95.80   1
   1  -5   5   77.18    5.42   1
   1  -5   5  101.81    6.13   1
   1  -5   5  109.82    6.31   1
   1  -5   6   20.19    4.18   1
   1  -5   6   13.98    3.05   1
   1  -5   6   10.39    2.90   1
   1  -5   7 4602.34  143.80   1
   1  -5   7 4628.70  156.19   1
   1  -5   7 4366.82  139.79   1
   1  -5   7 4132.15  128.73   1
   1  -5   8  472.02   18.77   1
   1  -5   8  479.76   19.30   1
   1  -5   8  428.54   17.64   1
   1  -5   8  431.91   15.79   1
   1  -5   9 1282.13   46.33   1
   1  -5   9 1182.08   41.59   1
   1  -5   9 1297.56   49.88   1
   1  -5   9 1062.65   43.40   1
   1  -5  10   44.80    5.55   1
   1  -5  10   45.52    4.36   1
   1  -5  10   31.98    3.83   1
   1  -5  10   28.34    4.17   1
   1  -5  11   99.93    7.76   1
   1  -5  11   97.02    8.56   1
   1  -5  11  115.46    8.17   1
   1  -5  12   90.48    9.06   1
   1  -4 -13   16.40    5.58   1
   1  -4 -12   49.85    6.55   1
   1  -4 -12   42.12    6.59   1
   1  -4 -12   36.07    6.61   1
   1  -4 -11  626.53   23.75   1
   1  -4 -11  656.65   29.32   1
   1  -4 -11  632.49   32.32   1
   1  -4 -10  689.62   27.41   1
   1  -4 -10  630.41   24.88   1
   1  -4  -9   11.67    5.09   1
   1  -4  -9    9.46    3.17   1
   1  -4  -8   85.57    6.41   1
   1  -4  -8   72.98    5.13   1
   1  -4  -7 5815.25  188.56   1
   1  -4  -7 4868.24  155.35   1
   1  -4  -7 4849.96  152.98   1
   1  -4  -6 7443.74  230.06   1
   1  -4  -6 5704.49  178.74   1
   1  -4  -6 6074.88  192.50   1
   1  -4  -517372.23  517.65   1
   1  -4  -522164.62  662.34   1
   1  -4  -516266.89  530.95   1
   1  -4  -4   34.63    4.29   1
   1  -4  -4   21.71    2.87   1
   1  -4  -4   19.42    1.52   1
   1  -4  -4   11.15    5.00   1
   1  -4  -4   14.97    3.17   1
   1  -4  -3 1464.53   52.17   1
   1  -4  -3 1441.03   48.93   1
   1  -4  -3 2054.16   65.18   1
   1  -4  -3 1884.57   64.39   1
   1  -4  -2 3698.11  122.68   1
   1  -4  -2 4436.13  143.90   1
   1  -4  -2 3700.19  117.72   1
   1  -4  -2 4862.16  146.72   1
   1  -4  -1 1412.69   46.38   1
   1  -4  -1 1563.38   52.01   1
   1  -4  -1 1875.55   55.51   1
   1  -4  -1 1392.17   48.62   1
   1  -4   0  144.23    5.93   1
   1  -4   0   93.06    4.83   1
   1  -4   0  141.81    5.94   1
   1  -4   0  103.47    5.54   1
   1  -4   0  108.81    4.83   1
   1  -4   114952.20  474.63   1
   1  -4   118329.73  546.39   1
   1  -4   120112.58  581.71   1
   1  -4   115956.24  493.59   1
   1  -4   114933.78  486.36   1
   1  -4   2 5487.70  160.15   1
   1  -4   2 3792.46  123.15   1
   1  -4   2 3933.94  128.92   1
   1  -4   2 4432.73  140.91   1
   1  -4   2 4010.65  132.14   1
   1  -4   2 5151.29  157.78   1
   1  -4   3 4841.13  145.24   1
   1  -4   3 4711.12  142.69   1
   1  -4   3 3460.00  109.78   1
   1  -4   3 3393.83  107.88   1
   1  -4   3 3441.66  118.40   1
   1  -4   3 3843.16  129.47   1
   1  -4   3 3969.55  122.56   1
   1  -4   3 4065.02  124.93   1
   1  -4   4  480.54   18.90   1
   1  -4   4  549.80   19.66   1
   1  -4   4  497.83   19.19   1
   1  -4   4  670.24   20.98   1
   1  -4   4  544.75   19.77   1
   1  -4   4  463.21   15.83   1
   1  -4   4  558.20   19.33   1
   1  -4   5 1171.96   37.41   1
   1  -4   5 1214.12   40.87   1
   1  -4   5 1149.73   38.23   1
   1  -4   5 1069.96   39.89   1
   1  -4   6 3145.49   97.08   1
   1  -4   6 2721.59   87.95   1
   1  -4   6 3217.75  105.66   1
   1  -4   6 2992.42   93.51   1
   1  -4   7  141.66    7.66   1
   1  -4   7  123.81    5.63   1
   1  -4   7  136.76    6.83   1
   1  -4   7  127.21    7.21   1
   1  -4   8  699.81   26.83   1
   1  -4   8  762.13   28.10   1
   1  -4   8  650.29   22.63   1
   1  -4   8  681.78   25.51   1
   1  -4   9 1434.79   54.85   1
   1  -4   9 1404.24   49.20   1
   1  -4   9 1525.75   52.19   1
   1  -4   9 1352.23   48.27   1
   1  -4  10  984.16   39.88   1
   1  -4  10  956.39   39.16   1
   1  -4  10  898.21   38.01   1
   1  -4  10  891.68   31.69   1
   1  -4  11 1876.28   78.45   1
   1  -4  11 1627.06   68.63   1
   1  -4  11 1837.49   66.97   1
   1  -4  11 1887.62   73.75   1
   1  -4  12  115.55   10.24   1
   1  -4  13   55.46    7.87   1
   1  -3 -13  109.57   10.18   1
   1  -3 -12  240.89   14.43   1
   1  -3 -12  229.14   14.31   1
   1  -3 -12  226.62   13.68   1
   1  -3 -11    8.90    3.55   1
   1  -3 -11   10.70    4.68   1
   1  -3 -11   12.19    3.55   1
   1  -3 -10  587.77   24.17   1
   1  -3 -10  591.63   24.66   1
   1  -3 -10  623.82   26.05   1
   1  -3  -9  569.92   21.59   1
   1  -3  -9  633.60   25.21   1
   1  -3  -8 5681.07  179.86   1
   1  -3  -8 6354.19  208.22   1
   1  -3  -7 1846.95   59.80   1
   1  -3  -7 1461.79   49.22   1
   1  -3  -6 5988.79  194.20   1
   1  -3  -6 4890.73  151.22   1
   1  -3  -6 4840.30  151.38   1
   1  -3  -5 2960.48  107.23   1
   1  -3  -5 4394.49  134.33   1
   1  -3  -5 3321.91  100.78   1
   1  -3  -5 3828.59  126.99   1
   1  -3  -415676.59  466.04   1
   1  -3  -411691.53  357.79   1
   1  -3  -411391.05  364.57   1
   1  -3  -414185.45  451.79   1
   1  -3  -3 1442.09   47.97   1
   1  -3  -3 1904.84   59.82   1
   1  -3  -3 1438.11   47.41   1
   1  -3  -3 1780.40   59.85   1
   1  -3  -2  290.16   10.63   1
   1  -3  -2  203.22    8.87   1
   1  -3  -2  225.97    8.79   1
   1  -3  -2  264.43   10.15   1
   1  -3  -1 1267.24   43.15   1
   1  -3  -1 1421.21   46.71   1
   1  -3  -1 1555.69   49.04   1
   1  -3  -1 1250.82   41.88   1
   1  -3   0    4.19    1.95   1
   1  -3   0    8.83    1.30   1
   1  -3   0    8.37    2.01   1
   1  -3   0    2.52    2.25   1
   1  -3   0    7.83    0.66   1
   1  -3   113867.45  410.62   1
   1  -3   112601.71  396.12   1
   1  -3   113915.22  425.61   1
   1  -3   112406.51  385.20   1
   1  -3   220674.51  614.34   1
   1  -3   216708.97  530.14   1
   1  -3   3 1821.85   57.02   1
   1  -3   3 1576.43   52.28   1
   1  -3   3 1886.00   57.61   1
   1  -3   3 1818.68   56.23   1
   1  -3   3 1738.34   55.70   1
   1  -3   3 1552.28   48.94   1
   1  -3   3 1767.20   61.35   1
   1  -3   3 1555.81   50.59   1
   1  -3   4 8757.55  286.62   1
   1  -3   4 8403.12  249.69   1
   1  -3   4 7658.25  241.97   1
   1  -3   4 7496.61  238.94   1
   1  -3   4 7291.88  238.30   1
   1  -3   4 8797.11  260.53   1
   1  -3   4 8527.11  253.45   1
   1  -3   5  505.93   18.70   1
   1  -3   5  552.35   19.34   1
   1  -3   5  530.33   16.99   1
   1  -3   5  566.94   18.83   1
   1  -3   5  569.04   21.23   1
   1  -3   6 4506.38  149.86   1
   1  -3   6 4445.29  139.31   1
   1  -3   6 5072.40  152.50   1
   1  -3   6 4634.03  143.50   1
   1  -3   6 5241.30  170.87   1
   1  -3   7  678.06   22.11   1
   1  -3   7  712.91   27.35   1
   1  -3   7  700.43   23.45   1
   1  -3   7  611.84   21.96   1
   1  -3   8 2350.76   76.34   1
   1  -3   8 2298.12   70.07   1
   1  -3   8 2387.06   80.88   1
   1  -3   8 2076.25   72.39   1
   1  -3   9  108.53    6.29   1
   1  -3   9  107.79    6.39   1
   1  -3   9  103.81    8.49   1
   1  -3   9  102.56    6.21   1
   1  -3  10  212.27   11.07   1
   1  -3  10  255.88   10.34   1
   1  -3  10  188.53   10.22   1
   1  -3  11   48.21    5.57   1
   1  -3  11   64.84    5.03   1
   1  -3  11   54.24    5.49   1
   1  -3  11   50.83    6.20   1
   1  -3  13  172.32   13.58   1
   1  -2 -13   -9.51    5.07   1
   1  -2 -12  258.73   14.30   1
   1  -2 -12  243.13   15.55   1
   1  -2 -11  256.10   11.79   1
   1  -2 -11  247.05   13.31   1
   1  -2 -11  250.23   13.57   1
   1  -2 -10  229.67   11.14   1
   1  -2 -10  216.91   11.83   1
   1  -2 -10  224.93   11.28   1
   1  -2  -9  101.52    6.30   1
   1  -2  -9   96.01    7.23   1
   1  -2  -8  646.20   23.27   1
   1  -2  -8  567.21   21.04   1
   1  -2  -7   11.17    2.55   1
   1  -2  -7   -0.53    3.49   1
   1  -2  -7   10.51    2.31   1
   1  -2  -621824.10  709.86   1
   1  -2  -623045.84  723.45   1
   1  -2  -620397.21  591.49   1
   1  -2  -5 1346.84   47.75   1
   1  -2  -5 1215.35   38.84   1
   1  -2  -5 1068.21   41.19   1
   1  -2  -5 1708.78   51.84   1
   1  -2  -419676.75  643.19   1
   1  -2  -417838.84  554.52   1
   1  -2  -421888.24  668.37   1
   1  -2  -417866.22  541.96   1
   1  -2  -418806.71  548.61   1
   1  -2  -3 1252.59   40.05   1
   1  -2  -3 1176.35   40.48   1
   1  -2  -3 1392.23   41.57   1
   1  -2  -3 1507.70   48.37   1
   1  -2  -3 1352.75   47.28   1
   1  -2  -2 4820.18  145.69   1
   1  -2  -2 4605.43  150.06   1
   1  -2  -2 4088.67  129.43   1
   1  -2  -2 3914.59  127.29   1
   1  -2  -1 5394.60  163.94   1
   1  -2  -1 4810.47  154.62   1
   1  -2  -1 4673.24  149.52   1
   1  -2  -1 5164.11  163.42   1
   1  -2   1 8229.09  264.63   1
   1  -2   1 8083.22  263.78   1
   1  -2   1 8303.67  257.21   1
   1  -2   1 9074.98  269.30   1
   1  -2   1 8028.49  239.43   1
   1  -2   1 7910.15  249.85   1
   1  -2   1 9357.11  273.42   1
   1  -2   219444.76  604.07   1
   1  -2   221058.18  631.31   1
   1  -2   3 6000.77  181.71   1
   1  -2   3 5951.87  198.94   1
   1  -2   3 5443.55  161.73   1
   1  -2   3 4901.58  161.46   1
   1  -2   3 5655.72  173.80   1
   1  -2   3 5065.38  160.69   1
   1  -2   3 6066.17  174.28   1
   1  -2   3 5335.68  166.18   1
   1  -2   4 1789.45   55.96   1
   1  -2   4 1621.78   50.04   1
   1  -2   4 1707.73   52.95   1
   1  -2   4 1569.14   53.12   1
   1  -2   4 1876.80   63.85   1
   1  -2   4 1594.33   51.38   1
   1  -2   4 1672.22   54.06   1
   1  -2   4 1556.48   49.08   1
   1  -2   4 1758.59   55.48   1
   1  -2   5   11.11    0.89   1
   1  -2   5    8.53    2.17   1
   1  -2   5    7.30    1.38   1
   1  -2   5   10.11    1.61   1
   1  -2   5    6.27    3.59   1
   1  -2   5    8.78    2.40   1
   1  -2   5    5.17    0.62   1
   1  -2   5    6.39    2.18   1
   1  -2   5    9.28    2.05   1
   1  -2   6   44.57    2.11   1
   1  -2   6   47.07    3.21   1
   1  -2   6   59.24    5.34   1
   1  -2   6   51.27    3.64   1
   1  -2   6   48.46    4.28   1
   1  -2   6   72.27    2.45   1
   1  -2   7    7.05    0.62   1
   1  -2   7    7.16    0.69   1
   1  -2   7   13.59    3.53   1
   1  -2   7    1.98    3.01   1
   1  -2   7    0.99    1.99   1
   1  -2   7    3.41    1.65   1
   1  -2   8 3461.13  111.27   1
   1  -2   8 4047.15  130.35   1
   1  -2   8 3205.55  119.95   1
   1  -2   8 3603.45  112.94   1
   1  -2   9   18.56    3.76   1
   1  -2   9   14.05    3.56   1
   1  -2   9   26.30    4.72   1
   1  -2   9   16.32    2.53   1
   1  -2  10 2341.78   86.60   1
   1  -2  10 2254.44   78.17   1
   1  -2  10 2485.28   86.03   1
   1  -2  10 2101.67   78.17   1
   1  -2  11  723.03   32.48   1
   1  -2  11  736.25   30.08   1
   1  -2  11  632.91   27.91   1
   1  -2  11  685.10   29.29   1
   1  -2  12  317.75   18.25   1
   1  -2  12  393.97   19.33   1
   1  -2  13   51.93    8.23   1
   1  -1 -14  147.22   13.95   1
   1  -1 -13  973.39   52.91   1
   1  -1 -13 1028.07   54.20   1
   1  -1 -12   56.36    7.16   1
   1  -1 -12   74.69    6.95   1
   1  -1 -11    8.12    4.57   1
   1  -1 -11    0.14    3.38   1
   1  -1 -11   -0.43    2.16   1
   1  -1 -10  141.20    7.85   1
   1  -1 -10  141.10    9.01   1
   1  -1 -10  152.74    8.02   1
   1  -1  -9 5793.01  197.29   1
   1  -1  -9 5639.74  176.95   1
   1  -1  -9 5599.67  175.19   1
   1  -1  -8 3200.34  125.31   1
   1  -1  -8 3557.84  111.20   1
   1  -1  -8 3967.43  125.08   1
   1  -1  -8 3532.72  109.09   1
   1  -1  -7 2165.09   70.99   1
   1  -1  -7 1919.68   59.53   1
   1  -1  -7 1830.74   68.00   1
   1  -1  -6 1357.92   42.45   1
   1  -1  -6 1118.37   39.90   1
   1  -1  -6  937.52   37.85   1
   1  -1  -6 1107.52   35.84   1
   1  -1  -5   26.29    2.37   1
   1  -1  -5   28.52    2.53   1
   1  -1  -5   20.05    2.10   1
   1  -1  -5   33.15    3.71   1
   1  -1  -4  626.77   23.06   1
   1  -1  -4  640.79   21.17   1
   1  -1  -4  552.23   19.48   1
   1  -1  -4  722.20   23.94   1
   1  -1  -3 4752.06  158.08   1
   1  -1  -3 4693.89  143.71   1
   1  -1  -3 4741.13  142.49   1
   1  -1  -3 4421.03  139.92   1
   1  -1  -3 5165.16  161.56   1
   1  -1  -1 4127.21  131.98   1
   1  -1  -1 4271.03  132.88   1
   1  -1  -1 4308.47  130.16   1
   1  -1   0 2790.71   84.18   1
   1  -1   0 3043.15   88.34   1
   1  -1   0 2349.04   80.75   1
   1  -1   0 2791.88   88.38   1
   1  -1   0 2858.51   88.59   1
   1  -1   0 2774.92   85.04   1
   1  -1   211068.30  327.29   1
   1  -1   210028.10  361.79   1
   1  -1   211924.54  344.82   1
   1  -1   210663.32  311.16   1
   1  -1   210362.82  322.35   1
   1  -1   3 3589.01  107.29   1
   1  -1   3 3856.87  114.20   1
   1  -1   3 3514.96  110.79   1
   1  -1   3 3744.23  117.92   1
   1  -1   3 3907.37  119.52   1
   1  -1   3 3559.98  111.86   1
   1  -1   3 3868.80  131.05   1
   1  -1   3 3351.14  106.31   1
   1  -1   3 3427.50  107.75   1
   1  -1   4 1336.96   40.49   1
   1  -1   4 1187.64   40.16   1
   1  -1   4 1290.96   40.33   1
   1  -1   4 1279.54   43.53   1
   1  -1   4 1207.69   39.84   1
   1  -1   4 1439.58   44.61   1
   1  -1   4 1463.02   50.58   1
   1  -1   4 1273.11   40.61   1
   1  -1   5  366.21   13.40   1
   1  -1   5  395.04   12.68   1
   1  -1   5  443.23   14.91   1
   1  -1   5  358.31   13.75   1
   1  -1   5  359.65   13.99   1
   1  -1   5  377.85   13.15   1
   1  -1   5  353.22   12.42   1
   1  -1   5  442.74   17.02   1
   1  -1   6 1712.83   52.45   1
   1  -1   6 1989.58   69.26   1
   1  -1   6 2106.41   66.74   1
   1  -1   6 1659.84   53.91   1
   1  -1   6 1600.41   55.23   1
   1  -1   6 1745.65   55.01   1
   1  -1   7 1460.40   50.37   1
   1  -1   7 1475.90   48.06   1
   1  -1   7 1674.24   54.98   1
   1  -1   7 1630.40   56.42   1
   1  -1   7 1423.67   49.12   1
   1  -1   7 1559.07   48.37   1
   1  -1   8 1399.70   46.49   1
   1  -1   8 1217.27   47.88   1
   1  -1   8 1410.41   43.60   1
   1  -1   8 1501.56   50.37   1
   1  -1   8 1261.21   45.89   1
   1  -1   8 1350.46   44.71   1
   1  -1   8 1314.72   47.09   1
   1  -1   9 2794.17   89.29   1
   1  -1   9 3008.12  101.09   1
   1  -1   9 2665.25   93.58   1
   1  -1  10  127.70    7.48   1
   1  -1  10  144.38    9.18   1
   1  -1  10  131.26    7.27   1
   1  -1  11  385.35   14.56   1
   1  -1  11  408.48   18.86   1
   1  -1  11  359.66   17.80   1
   1  -1  12    7.84    3.99   1
   1  -1  12   20.26    5.63   1
   1  -1  13  552.32   34.33   1
   1   0 -13   30.72    6.48   1
   1   0 -13   35.59    5.71   1
   1   0 -11 2135.07   80.00   1
   1   0 -11 2307.01   82.52   1
   1   0  -9   27.70    4.45   1
   1   0  -9   23.63    3.89   1
   1   0  -9   26.95    2.52   1
   1   0  -716740.38  538.30   1
   1   0  -718160.63  557.98   1
   1   0  -719011.17  554.37   1
   1   0  -720615.45  634.12   1
   1   0  -5 8626.38  282.57   1
   1   0  -5 9918.26  285.93   1
   1   0  -510450.55  328.18   1
   1   0  -313554.47  423.42   1
   1   0  -311558.11  387.68   1
   1   0  -314630.12  405.81   1
   1   0   3 6502.20  202.01   1
   1   0   3 6784.47  229.12   1
   1   0   3 6603.47  208.74   1
   1   0   3 6911.10  196.80   1
   1   0   3 6044.05  205.99   1
   1   0   3 6519.46  193.23   1
   1   0   3 7308.20  212.02   1
   1   0   5 1750.16   60.93   1
   1   0   5 1589.45   48.08   1
   1   0   5 1454.42   51.55   1
   1   0   5 1811.38   57.41   1
   1   0   5 1555.19   47.72   1
   1   0   5 1539.64   48.19   1
   1   0   5 1547.05   51.85   1
   1   0   7  835.94   27.38   1
   1   0   7  675.36   24.20   1
   1   0   7  731.20   25.07   1
   1   0   7  762.65   24.54   1
   1   0   7  728.95   26.55   1
   1   0   7  855.99   29.71   1
   1   0   7  707.14   23.67   1
   1   0   9 6207.21  215.50   1
   1   0   9 6446.38  187.25   1
   1   0   9 6267.82  195.95   1
   1   0   9 5818.45  193.65   1
   1   0  11 2223.83   82.38   1
   1   0  13    7.59    3.63   1
   1   0  13   18.82    7.43   1
   1   1 -14  147.82   13.67   1
   1   1 -13  995.76   55.95   1
   1   1 -13 1092.71   54.18   1
   1   1 -12   79.50    7.40   1
   1   1 -12   62.16    6.82   1
   1   1 -11    1.12    3.37   1
   1   1 -11    2.46    6.01   1
   1   1 -10  154.91    8.67   1
   1   1 -10  130.31    8.65   1
   1   1  -9 5386.16  185.40   1
   1   1  -9 5807.17  172.29   1
   1   1  -9 5342.51  172.49   1
   1   1  -8 3763.73  114.54   1
   1   1  -8 3703.65  123.52   1
   1   1  -8 3514.86  111.75   1
   1   1  -8 3082.61  105.12   1
   1   1  -7 1691.44   56.03   1
   1   1  -7 1928.71   60.00   1
   1   1  -7 2093.30   67.28   1
   1   1  -7 1828.35   60.23   1
   1   1  -6 1052.04   37.16   1
   1   1  -6  966.67   33.74   1
   1   1  -6 1156.84   37.45   1
   1   1  -6 1319.97   42.70   1
   1   1  -5   22.83    1.42   1
   1   1  -5   28.47    2.01   1
   1   1  -5   29.83    3.52   1
   1   1  -5   37.90    3.58   1
   1   1  -4  573.22   20.60   1
   1   1  -4  544.82   18.28   1
   1   1  -4  619.94   20.29   1
   1   1  -4  628.73   20.78   1
   1   1  -3 4830.36  145.81   1
   1   1  -3 4304.16  135.74   1
   1   1  -3 4680.54  148.40   1
   1   1  -3 4457.57  145.82   1
   1   1  -3 4694.90  138.74   1
   1   1  -1 4340.92  132.78   1
   1   1  -1 3970.91  124.86   1
   1   1  -1 4650.50  140.01   1
   1   1  -1 4444.60  132.76   1
   1   1  -1 3825.06  123.49   1
   1   1   0 2497.08   85.65   1
   1   1   0 2842.92   91.36   1
   1   1   0 3370.31   98.59   1
   1   1   0 2896.88   91.14   1
   1   1   0 3186.02   92.12   1
   1   1   115144.37  462.61   1
   1   1   210218.66  324.30   1
   1   1   2 9545.48  316.21   1
   1   1   210006.82  329.09   1
   1   1   211269.11  314.81   1
   1   1   211509.42  332.59   1
   1   1   3 3643.34  122.97   1
   1   1   3 3422.07  110.59   1
   1   1   3 3694.21  108.96   1
   1   1   3 4071.64  121.19   1
   1   1   3 3840.07  119.05   1
   1   1   3 3593.65  115.38   1
   1   1   4 1299.79   39.95   1
   1   1   4 1360.43   44.31   1
   1   1   4 1359.16   48.09   1
   1   1   4 1269.83   41.55   1
   1   1   4 1482.12   45.64   1
   1   1   4 1191.64   39.83   1
   1   1   5  342.86   12.24   1
   1   1   5  350.04   13.25   1
   1   1   5  388.76   12.61   1
   1   1   5  384.82   15.67   1
   1   1   5  440.44   15.32   1
   1   1   5  386.34   14.13   1
   1   1   6 1815.65   57.42   1
   1   1   6 1823.54   64.38   1
   1   1   6 1598.78   54.04   1
   1   1   6 1782.50   53.05   1
   1   1   6 1535.08   53.41   1
   1   1   6 2126.75   65.93   1
   1   1   7 1672.32   55.85   1
   1   1   7 1436.81   48.71   1
   1   1   7 1596.65   46.80   1
   1   1   7 1623.44   51.54   1
   1   1   7 1302.54   48.40   1
   1   1   7 1603.45   55.43   1
   1   1   8 1411.55   49.31   1
   1   1   8 1148.24   46.13   1
   1   1   8 1398.73   45.30   1
   1   1   8 1421.33   44.19   1
   1   1   8 1331.81   43.64   1
   1   1   8 1332.91   55.06   1
   1   1   9 2764.96   98.58   1
   1   1   9 2822.51   93.97   1
   1   1   9 2603.17   89.16   1
   1   1   9 2933.14   92.44   1
   1   1  10  122.14    7.30   1
   1   1  10  148.68    6.76   1
   1   1  10  130.11    8.65   1
   1   1  10  138.02    7.34   1
   1   1  11  354.13   17.23   1
   1   1  11  385.12   17.76   1
   1   1  12   18.59    5.55   1
   1   1  12    9.02    5.05   1
   1   1  13  477.41   29.79   1
   1   1  13  477.34   28.94   1
   1   2 -13   -5.19    6.34   1
   1   2 -13   -3.25    5.03   1
   1   2 -12  230.16   14.75   1
   1   2 -12  279.84   16.52   1
   1   2 -11  294.75   13.90   1
   1   2 -11  241.79   14.12   1
   1   2 -10  223.37   11.43   1
   1   2 -10  202.26   11.08   1
   1   2  -9   84.93    6.24   1
   1   2  -9   83.62    6.33   1
   1   2  -8  593.55   20.71   1
   1   2  -8  558.73   19.81   1
   1   2  -8  525.64   19.78   1
   1   2  -8  485.59   16.41   1
   1   2  -7    6.11    4.52   1
   1   2  -7    3.72    2.89   1
   1   2  -7    8.29    0.89   1
   1   2  -7    4.19    0.78   1
   1   2  -620874.38  636.20   1
   1   2  -620329.70  626.89   1
   1   2  -5 1345.80   42.84   1
   1   2  -5 1185.32   40.56   1
   1   2  -5 1099.69   36.54   1
   1   2  -5 1274.45   40.74   1
   1   2  -417005.25  563.86   1
   1   2  -418222.72  532.15   1
   1   2  -419252.49  576.13   1
   1   2  -3 1213.88   40.98   1
   1   2  -3 1244.13   42.31   1
   1   2  -3 1354.65   42.80   1
   1   2  -3 1251.62   39.47   1
   1   2  -2 4549.72  136.77   1
   1   2  -2 4208.26  133.02   1
   1   2  -2 4041.36  128.94   1
   1   2  -2 4072.34  122.14   1
   1   2  -2 3843.76  123.04   1
   1   2  -1 5523.74  158.99   1
   1   2  -1 4514.38  142.93   1
   1   2  -1 4984.05  158.32   1
   1   2  -1 5099.67  163.38   1
   1   2   1 8467.43  259.74   1
   1   2   1 9207.39  281.72   1
   1   2   1 9419.81  269.86   1
   1   2   1 8541.88  277.31   1
   1   2   1 9574.17  270.47   1
   1   2   1 7073.56  250.63   1
   1   2   223035.31  670.82   1
   1   2   221081.01  677.62   1
   1   2   3 5881.03  186.86   1
   1   2   3 5418.73  174.72   1
   1   2   3 5243.37  179.61   1
   1   2   3 6245.57  187.29   1
   1   2   3 6066.62  178.90   1
   1   2   3 5760.37  174.33   1
   1   2   4 1799.55   53.83   1
   1   2   4 1670.06   55.74   1
   1   2   4 1945.65   61.26   1
   1   2   4 1779.85   59.33   1
   1   2   4 1688.69   58.57   1
   1   2   4 1683.01   54.16   1
   1   2   5   15.04    2.06   1
   1   2   5    9.55    1.72   1
   1   2   5   11.23    2.66   1
   1   2   5    7.53    1.82   1
   1   2   5    0.14    2.51   1
   1   2   5    7.51    1.92   1
   1   2   6   61.50    4.02   1
   1   2   6   42.28    2.92   1
   1   2   6   50.04    4.40   1
   1   2   6   52.13    5.07   1
   1   2   6   58.03    4.16   1
   1   2   6   57.79    3.09   1
   1   2   7    0.13    1.30   1
   1   2   7    1.98    2.12   1
   1   2   7    5.25    2.36   1
   1   2   7   -1.47    3.06   1
   1   2   7    8.36    4.42   1
   1   2   8 3688.51  117.22   1
   1   2   8 3365.01  111.75   1
   1   2   8 3870.05  116.06   1
   1   2   8 3681.12  119.07   1
   1   2   8 3043.56  112.88   1
   1   2   9   18.14    3.82   1
   1   2   9   17.43    2.97   1
   1   2   9   23.97    2.85   1
   1   2   9   15.64    4.55   1
   1   2  10 2125.60   74.69   1
   1   2  10 2237.81   77.66   1
   1   2  10 2196.77   80.63   1
   1   2  11  656.36   28.63   1
   1   2  11  675.90   28.25   1
   1   2  11  630.05   30.13   1
   1   2  12  344.16   19.45   1
   1   2  12  337.48   18.40   1
   1   2  13   40.55    6.37   1
   1   2  13   55.04    7.43   1
   1   3 -13   98.17    9.79   1
   1   3 -13  116.31   11.64   1
   1   3 -12  275.27   15.77   1
   1   3 -12  292.64   15.05   1
   1   3 -11   14.70    4.55   1
   1   3 -11    2.88    6.31   1
   1   3 -10  621.95   25.74   1
   1   3 -10  552.30   23.83   1
   1   3  -9  553.09   22.24   1
   1   3  -9  621.39   23.48   1
   1   3  -8 5925.32  186.03   1
   1   3  -8 5320.96  172.02   1
   1   3  -7 1448.27   48.87   1
   1   3  -7 1551.98   50.39   1
   1   3  -6 4821.34  147.99   1
   1   3  -6 4839.76  156.22   1
   1   3  -6 5267.35  164.85   1
   1   3  -5 3284.76  106.63   1
   1   3  -5 3768.58  119.85   1
   1   3  -5 3376.81  110.32   1
   1   3  -5 3705.21  110.54   1
   1   3  -5 3360.76  100.16   1
   1   3  -413101.51  391.53   1
   1   3  -411875.17  348.83   1
   1   3  -412339.10  404.92   1
   1   3  -411730.01  367.94   1
   1   3  -3 1507.85   47.36   1
   1   3  -3 1502.52   49.56   1
   1   3  -3 1651.31   53.50   1
   1   3  -3 1420.82   46.92   1
   1   3  -3 1704.70   54.63   1
   1   3  -2  230.76    8.19   1
   1   3  -2  259.86    9.20   1
   1   3  -2  226.67    8.23   1
   1   3  -2  255.54    9.36   1
   1   3  -1 1219.79   39.67   1
   1   3  -1 1367.85   45.23   1
   1   3  -1 1493.77   46.71   1
   1   3   0    2.61    1.74   1
   1   3   110314.88  362.08   1
   1   3   112789.07  409.67   1
   1   3   114328.38  413.52   1
   1   3   114070.89  391.72   1
   1   3   219555.79  580.49   1
   1   3   219533.20  568.15   1
   1   3   219461.73  608.52   1
   1   3   215197.67  541.22   1
   1   3   217524.52  547.29   1
   1   3   221757.47  607.44   1
   1   3   3 1864.21   61.03   1
   1   3   3 1536.16   55.07   1
   1   3   3 1886.89   61.35   1
   1   3   3 1633.07   53.83   1
   1   3   3 1790.37   54.98   1
   1   3   3 1844.90   56.95   1
   1   3   4 8850.30  252.31   1
   1   3   4 8381.58  256.00   1
   1   3   4 8760.06  279.21   1
   1   3   4 7725.28  262.23   1
   1   3   4 7830.30  253.67   1
   1   3   4 9291.26  283.69   1
   1   3   5  492.52   18.72   1
   1   3   5  595.21   22.23   1
   1   3   5  586.08   20.83   1
   1   3   5  546.03   18.24   1
   1   3   5  570.31   18.54   1
   1   3   5  539.60   19.82   1
   1   3   6 4442.41  143.58   1
   1   3   6 4478.99  145.74   1
   1   3   6 4990.94  156.11   1
   1   3   6 4967.12  145.65   1
   1   3   6 4600.76  152.79   1
   1   3   7  692.17   23.77   1
   1   3   7  624.77   21.47   1
   1   3   7  609.36   23.01   1
   1   3   7  688.42   23.40   1
   1   3   7  629.63   23.17   1
   1   3   8 2295.74   73.80   1
   1   3   8 2134.35   70.95   1
   1   3   8 2094.10   70.72   1
   1   3   8 2327.31   75.71   1
   1   3   8 1873.05   76.15   1
   1   3   9  119.93    8.53   1
   1   3   9  109.63    6.07   1
   1   3   9   89.96    6.50   1
   1   3   9  107.13    6.04   1
   1   3  10  225.10   11.96   1
   1   3  10  217.62   10.71   1
   1   3  10  234.42   11.20   1
   1   3  11   51.11    6.59   1
   1   3  11   42.27    4.46   1
   1   3  11   51.10    5.79   1
   1   3  12  643.64   36.16   1
   1   3  12  674.40   34.93   1
   1   3  13  135.32   11.63   1
   1   3  13  171.48   12.82   1
   1   4 -13    2.87    5.34   1
   1   4 -12   36.99    6.96   1
   1   4 -12   40.71    6.19   1
   1   4 -11  588.61   27.69   1
   1   4 -11  694.63   32.51   1
   1   4 -10  651.52   29.23   1
   1   4 -10  590.08   26.06   1
   1   4  -9    8.93    3.73   1
   1   4  -9    8.29    3.70   1
   1   4  -8   74.93    5.55   1
   1   4  -8   75.87    6.84   1
   1   4  -7 4703.30  155.29   1
   1   4  -7 5220.05  164.99   1
   1   4  -7 4918.81  149.53   1
   1   4  -6 5720.03  190.69   1
   1   4  -6 6750.17  203.52   1
   1   4  -6 5983.62  182.63   1
   1   4  -519062.88  582.39   1
   1   4  -516738.03  535.66   1
   1   4  -517530.90  512.79   1
   1   4  -4   19.52    3.36   1
   1   4  -4   33.57    1.94   1
   1   4  -4   23.90    2.88   1
   1   4  -3 1502.01   48.10   1
   1   4  -3 1740.47   55.35   1
   1   4  -3 1535.93   50.33   1
   1   4  -3 1843.15   59.27   1
   1   4  -2 3690.24  113.78   1
   1   4  -2 4044.53  130.51   1
   1   4  -2 4487.23  139.16   1
   1   4  -1 1652.97   52.05   1
   1   4  -1 1485.74   49.09   1
   1   4  -1 1300.00   42.47   1
   1   4   0   84.64    3.71   1
   1   4   0  106.40    5.22   1
   1   4   0  112.92    5.17   1
   1   4   117202.69  496.82   1
   1   4   111594.52  415.03   1
   1   4   115596.35  479.93   1
   1   4   115750.38  451.29   1
   1   4   2 3539.61  119.36   1
   1   4   2 3908.54  124.34   1
   1   4   2 4330.35  129.39   1
   1   4   2 4559.17  140.67   1
   1   4   3 3377.99  112.18   1
   1   4   3 4168.57  131.84   1
   1   4   3 3863.72  118.28   1
   1   4   3 4364.59  137.79   1
   1   4   3 3524.51  114.41   1
   1   4   4  518.27   18.58   1
   1   4   4  560.85   18.98   1
   1   4   4  483.62   18.07   1
   1   4   4  600.61   20.67   1
   1   4   5 1155.57   36.11   1
   1   4   5 1113.54   37.00   1
   1   4   5 1079.55   36.79   1
   1   4   6 2792.37   94.44   1
   1   4   6 2829.39   95.66   1
   1   4   6 2898.09   91.76   1
   1   4   6 3139.53   96.83   1
   1   4   7  156.60    7.90   1
   1   4   7  120.33    5.90   1
   1   4   7  135.31    7.04   1
   1   4   7  128.81    7.31   1
   1   4   8  661.96   24.24   1
   1   4   8  664.39   24.58   1
   1   4   8  631.81   23.80   1
   1   4   9 1358.02   49.09   1
   1   4   9 1479.28   53.25   1
   1   4   9 1380.82   47.72   1
   1   4  10  939.79   35.32   1
   1   4  10  933.50   36.16   1
   1   4  10  843.04   34.84   1
   1   4  11 1746.34   69.34   1
   1   4  11 1721.54   69.22   1
   1   4  12  104.71    8.91   1
   1   4  12  100.33    8.98   1
   1   4  12  114.14   10.24   1
   1   4  13   56.35    7.49   1
   1   4  13   51.38    7.14   1
   1   5  -9 2833.17  104.64   1
   1   5  -9 3378.52  114.57   1
   1   5  -8  458.41   19.16   1
   1   5  -7 4364.71  139.66   1
   1   5  -7 3847.99  125.44   1
   1   5  -6  227.46   10.15   1
   1   5  -6  290.89   12.27   1
   1   5  -5   40.65    2.02   1
   1   5  -5   58.30    2.34   1
   1   5  -5   50.10    4.32   1
   1   5  -4   19.69    1.99   1
   1   5  -4   30.87    3.27   1
   1   5  -4    5.93    0.98   1
   1   5  -3 5688.22  184.17   1
   1   5  -3 7240.01  220.03   1
   1   5  -3 5514.10  168.87   1
   1   5  -2 7046.78  223.68   1
   1   5  -2 8453.67  253.58   1
   1   5  -2 6212.60  195.57   1
   1   5  -1  620.19   20.51   1
   1   5  -1  480.77   17.08   1
   1   5  -1  517.80   18.99   1
   1   5   0 1728.07   53.63   1
   1   5   0 1202.19   42.00   1
   1   5   0 1584.97   49.28   1
   1   5   1 8785.37  266.38   1
   1   5   1 6324.98  223.47   1
   1   5   1 9393.33  276.31   1
   1   5   1 8109.72  247.43   1
   1   5   2 1260.59   40.35   1
   1   5   2  908.97   32.75   1
   1   5   2 1039.71   35.20   1
   1   5   2 1131.43   35.60   1
   1   5   2 1245.48   43.29   1
   1   5   3 8612.54  267.65   1
   1   5   310483.73  317.65   1
   1   5   3 7787.30  261.65   1
   1   5   3 9518.66  282.50   1
   1   5   4 2878.66   91.72   1
   1   5   4 3192.15  100.74   1
   1   5   4 2492.93   84.58   1
   1   5   4 2700.20   85.67   1
   1   5   5   99.21    7.01   1
   1   5   5   79.42    5.00   1
   1   5   5   81.32    4.88   1
   1   5   5  322.41   11.95   1
   1   5   6   21.91    2.84   1
   1   5   6   32.13    3.59   1
   1   5   6   13.87    3.87   1
   1   5   6   15.68    5.11   1
   1   5   7 4464.64  139.50   1
   1   5   7 3854.38  133.74   1
   1   5   7 3909.27  132.08   1
   1   5   7 4130.33  126.64   1
   1   5   8  433.55   17.58   1
   1   5   8  418.39   17.48   1
   1   5   9 1130.16   42.35   1
   1   5   9 1221.62   44.53   1
   1   5   9 1037.23   41.37   1
   1   5  10   36.58    4.95   1
   1   5  10   37.10    5.33   1
   1   5  10   40.18    5.27   1
   1   5  11  102.87    8.62   1
   1   5  11   92.53    7.62   1
   1   5  11   96.87    8.59   1
   1   5  12   77.19    8.21   1
   1   5  12   77.69    7.90   1
   1   5  12   77.35    7.46   1
   1   6  -8 1177.14   44.09   1
   1   6  -7 1251.03   44.67   1
   1   6  -6 1400.51   47.26   1
   1   6  -5 2332.52   77.65   1
   1   6  -5 2062.29   69.73   1
   1   6  -5 2308.95   69.81   1
   1   6  -4 4245.22  127.64   1
   1   6  -4 4015.98  133.89   1
   1   6  -4 4779.22  155.25   1
   1   6  -3 1397.11   47.06   1
   1   6  -3 1554.45   55.55   1
   1   6  -3 1321.41   42.05   1
   1   6  -2    3.11    1.99   1
   1   6  -2   -1.30    1.57   1
   1   6  -2   -1.34    3.40   1
   1   6  -111595.25  366.41   1
   1   6  -110081.99  317.58   1
   1   6  -113685.16  407.45   1
   1   6   015500.43  491.25   1
   1   6   017485.00  526.71   1
   1   6   1 3766.16  120.80   1
   1   6   1 3272.80  108.58   1
   1   6   1 4311.64  129.84   1
   1   6   2   15.13    1.90   1
   1   6   2   14.39    4.57   1
   1   6   2   16.57    2.29   1
   1   6   3  855.56   32.23   1
   1   6   3  809.64   27.90   1
   1   6   3 1059.87   35.64   1
   1   6   3  887.78   29.90   1
   1   6   4   19.03    3.77   1
   1   6   4   16.01    2.94   1
   1   6   4   26.83    3.87   1
   1   6   4   14.34    2.10   1
   1   6   5 1919.25   67.52   1
   1   6   5 2376.81   73.87   1
   1   6   5 2071.37   77.79   1
   1   6   5 2149.66   67.46   1
   1   6   6    8.31    3.47   1
   1   6   6    1.32    3.42   1
   1   6   6    3.70    3.58   1
   1   6   7   25.63    4.34   1
   1   6   7   29.55    4.55   1
   1   6   7   31.27    4.50   1
   1   6   8  135.68    8.20   1
   1   6   8  137.65    8.12   1
   1   6   8  112.06    7.24   1
   1   6   9 1146.37   46.27   1
   1   6   9 1340.14   46.55   1
   1   6   9 1245.43   45.11   1
   1   6  10  850.06   34.76   1
   1   6  10  924.63   38.59   1
   1   6  10  811.63   36.38   1
   1   6  11  336.59   20.64   1
   1   6  11  376.50   19.14   1
   1   6  11  287.50   18.71   1
   1   6  12   28.50    5.24   1
   1   6  12   21.89    5.25   1
   1   6  12   21.10    5.35   1
   1   7  -8 3381.57  121.32   1
   1   7  -7  253.86   12.42   1
   1   7  -6    3.33    3.31   1
   1   7  -5  503.63   18.43   1
   1   7  -5  429.98   17.50   1
   1   7  -4  194.25    7.78   1
   1   7  -4  194.87    8.22   1
   1   7  -4  187.89    9.59   1
   1   7  -3  101.96    5.48   1
   1   7  -3  106.36    6.29   1
   1   7  -3  114.58    5.89   1
   1   7  -2 6432.35  221.07   1
   1   7  -2 6246.87  198.34   1
   1   7  -2 5599.72  170.09   1
   1   7  -1   10.51    3.41   1
   1   7  -1    4.97    4.10   1
   1   7   0 2011.35   66.06   1
   1   7   0 1746.79   58.52   1
   1   7   1 4115.00  126.07   1
   1   7   1 3406.51  109.81   1
   1   7   2 4983.84  165.30   1
   1   7   2 6542.62  197.39   1
   1   7   3 2105.86   68.49   1
   1   7   4  875.55   30.32   1
   1   7   4  997.52   33.35   1
   1   7   4  783.35   28.04   1
   1   7   5  352.46   14.41   1
   1   7   5  447.44   16.65   1
   1   7   5  370.21   15.61   1
   1   7   6  101.09    6.02   1
   1   7   6  128.50    8.24   1
   1   7   6  129.17    8.17   1
   1   7   7   62.22    6.67   1
   1   7   7   50.26    6.52   1
   1   7   7   52.88    5.13   1
   1   7   8 3358.77  116.01   1
   1   7   8 3722.37  115.77   1
   1   7   8 3033.68  114.99   1
   1   7   9  121.10    9.70   1
   1   7   9  106.87    7.70   1
   1   7   9  109.58    8.68   1
   1   7  10   38.26    5.39   1
   1   7  10   36.95    7.11   1
   1   7  10   31.34    5.40   1
   1   7  11   22.14    6.74   1
   1   7  11    8.86    4.92   1
   1   7  11   12.75    6.35   1
   1   8  -9   49.72    6.40   1
   1   8  -8  310.00   16.34   1
   1   8  -7 1020.42   39.71   1
   1   8  -6 2897.93  100.89   1
   1   8  -5  515.44   19.26   1
   1   8  -5  537.77   21.47   1
   1   8  -4  596.81   21.60   1
   1   8  -4  563.91   20.98   1
   1   8  -3   30.70    2.88   1
   1   8  -3   28.55    4.72   1
   1   8  -2 1148.64   39.30   1
   1   8  -2 1294.32   43.05   1
   1   8  -1  394.59   15.14   1
   1   8  -1  411.78   17.30   1
   1   8   0 3832.77  124.78   1
   1   8   0 4388.30  137.81   1
   1   8   1  366.05   14.73   1
   1   8   2  388.92   15.65   1
   1   8   2  311.39   11.69   1
   1   8   3  678.53   24.18   1
   1   8   3  509.34   20.63   1
   1   8   4  927.66   36.90   1
   1   8   4 1212.30   40.41   1
   1   8   5  106.31    5.93   1
   1   8   5  152.33    8.60   1
   1   8   5  105.53    7.24   1
   1   8   6 1155.04   42.82   1
   1   8   6 1082.00   40.05   1
   1   8   6  912.44   39.98   1
   1   8   7   -0.26    2.47   1
   1   8   7   -6.11    3.90   1
   1   8   7    4.17    4.45   1
   1   8   8    6.51    4.61   1
   1   8   8   12.66    4.67   1
   1   8   8    2.96    3.18   1
   1   8   9  346.76   19.97   1
   1   8   9  303.44   18.48   1
   1   8   9  302.14   18.43   1
   1   8  10 1624.84   82.79   1
   1   8  10 1618.04   77.64   1
   1   8  10 1459.34   76.94   1
   1   8  11    7.52    6.61   1
   1   8  11    3.12    5.16   1
   1   9  -9  182.01   13.09   1
   1   9  -8  432.85   20.16   1
   1   9  -7 1760.93   69.78   1
   1   9  -6  116.34    8.40   1
   1   9  -5  145.37    9.13   1
   1   9  -4  238.83   10.00   1
   1   9  -4  215.46   11.12   1
   1   9  -3 1752.33   59.97   1
   1   9  -3 1813.79   68.22   1
   1   9  -2    1.61    4.85   1
   1   9  -2   10.82    2.93   1
   1   9  -1   40.77    3.90   1
   1   9  -1   30.37    5.26   1
   1   9   0  399.29   16.54   1
   1   9   0  461.01   17.35   1
   1   9   1  645.27   24.49   1
   1   9   2 2331.76   81.69   1
   1   9   3 4272.08  138.82   1
   1   9   4  457.54   18.61   1
   1   9   5   77.24    7.06   1
   1   9   6   63.53    6.91   1
   1   9   6   57.96    6.51   1
   1   9   7 1179.54   46.29   1
   1   9   7 1156.20   49.08   1
   1   9   8  748.83   35.83   1
   1   9   8  653.90   35.33   1
   1   9   9  135.02   11.83   1
   1   9   9  162.40   12.28   1
   1   9  10  106.26   10.48   1
   1   9  10  112.59   11.33   1
   1  10  -8    3.79    5.00   1
   1  10  -7  258.18   15.89   1
   1  10  -6  128.49    9.54   1
   1  10  -5 3155.68  115.91   1
   1  10  -4   14.36    2.53   1
   1  10  -4   13.45    4.48   1
   1  10  -3  110.60    7.55   1
   1  10  -3   97.36    6.39   1
   1  10  -2    1.53    2.89   1
   1  10  -2    9.56    5.57   1
   1  10  -1 1723.90   64.08   1
   1  10  -1 1616.20   57.97   1
   1  10   0   60.00    6.59   1
   1  10   0   63.77    5.60   1
   1  10   1 2303.88   84.61   1
   1  10   1 2643.18   87.62   1
   1  10   2  360.92   17.46   1
   1  10   3  237.85   12.77   1
   1  10   4    0.00    1.17   1
   1  10   6   57.52    6.72   1
   1  10   7   27.66    7.81   1
   1  10   8   -1.97    4.61   1
   1  10   9  273.21   19.65   1
   1  10   9  254.86   19.79   1
   1  11  -8  138.83   12.66   1
   1  11  -7  570.64   29.17   1
   1  11  -6   90.70    8.43   1
   1  11  -5    9.61    4.97   1
   1  11  -4  550.01   26.26   1
   1  11  -3  469.51   23.32   1
   1  11  -3  489.90   22.96   1
   1  11  -2   21.37    3.79   1
   1  11  -2   23.98    5.19   1
   1  11  -1   12.57    3.61   1
   1  11  -1    5.15    4.38   1
   1  11   0   -2.67    4.20   1
   1  11   0    2.09    3.78   1
   1  11   1 1183.02   48.03   1
   1  11   1 1139.14   47.30   1
   1  11   2  367.14   20.34   1
   1  11   2  454.67   21.44   1
   1  11   3 1401.01   57.75   1
   1  11   4  237.41   14.30   1
   1  11   5   10.23    4.96   1
   1  11   6   80.64    8.91   1
   1  11   7  969.65   50.88   1
   1  12  -6  443.18   28.45   1
   1  12  -5   36.31    6.88   1
   1  12  -4  229.77   16.06   1
   1  12  -3   70.32    8.36   1
   1  12  -2  252.77   15.74   1
   1  12  -2  242.07   16.50   1
   1  12  -1   25.54    5.37   1
   1  12   0 1118.79   56.81   1
   1  12   0 1134.79   59.92   1
   1  12   1   -5.32    4.36   1
   1  12   1    2.53    6.59   1
   1  12   2    0.51    6.58   1
   1  12   2   20.25    7.36   1
   1  12   3   17.15    7.39   1
   1  12   3   11.81    5.66   1
   1  12   4  173.36   13.34   1
   1  12   5  236.92   17.87   1
   1  12   6  459.93   29.91   1
   1  13  -3   75.87    9.06   1
   1  13  -2  401.51   23.41   1
   1  13  -1  159.68   13.60   1
   1  13  -1  200.52   15.03   1
   1  13   0  219.45   16.97   1
   1  13   0  232.66   16.19   1
   1  13   1  397.10   26.22   1
   1  13   2  913.77   51.86   1
   1  13   2  875.23   48.34   1
   1  13   3   -5.81    7.88   1
   1  13   3   -9.30    7.65   1
   2 -13  -2  106.60   12.50   1
   2 -13  -2   93.47   11.28   1
   2 -13  -1    9.98    6.05   1
   2 -13  -1   13.44    5.81   1
   2 -13   0   72.26   10.53   1
   2 -13   0  105.75   10.63   1
   2 -13   0   93.41    9.79   1
   2 -13   1 1009.21   53.72   1
   2 -12  -5  827.67   41.21   1
   2 -12  -5  595.60   38.24   1
   2 -12  -4   15.05    6.07   1
   2 -12  -4   13.33    6.68   1
   2 -12  -3   58.07    7.40   1
   2 -12  -3   52.53    8.31   1
   2 -12  -3   70.96    8.36   1
   2 -12  -2  124.91   10.85   1
   2 -12  -2  120.44   11.18   1
   2 -12  -2  126.83   10.94   1
   2 -12  -1 2005.84   94.93   1
   2 -12  -1 1711.62   82.60   1
   2 -12  -1 2083.48   99.86   1
   2 -12   0   83.73    8.08   1
   2 -12   0   60.82    8.44   1
   2 -12   0   53.31    8.59   1
   2 -12   1  214.03   15.82   1
   2 -12   1  223.18   17.62   1
   2 -12   1  287.54   16.45   1
   2 -12   2    3.41    6.25   1
   2 -12   2   12.55    5.85   1
   2 -12   3  291.96   19.41   1
   2 -12   3  276.79   18.88   1
   2 -12   4  191.19   14.16   1
   2 -12   4  125.68   13.45   1
   2 -12   5  586.11   30.61   1
   2 -11  -7  246.64   18.41   1
   2 -11  -7  212.77   15.90   1
   2 -11  -6   27.39    7.07   1
   2 -11  -6   37.78    7.47   1
   2 -11  -5   48.33    9.22   1
   2 -11  -5   33.29    6.96   1
   2 -11  -4 1235.58   51.29   1
   2 -11  -4 1282.87   47.47   1
   2 -11  -4 1001.72   46.50   1
   2 -11  -3  551.62   24.91   1
   2 -11  -3  617.80   29.68   1
   2 -11  -3  647.32   30.38   1
   2 -11  -2  121.29   11.46   1
   2 -11  -2  178.36   11.83   1
   2 -11  -2  151.04   10.33   1
   2 -11  -1   70.04    7.04   1
   2 -11  -1   84.96    7.97   1
   2 -11  -1   65.71    9.34   1
   2 -11   0  296.48   18.42   1
   2 -11   0  399.69   21.74   1
   2 -11   0  367.80   16.99   1
   2 -11   1  838.03   30.77   1
   2 -11   1  674.33   34.07   1
   2 -11   1  789.48   36.73   1
   2 -11   2 1151.41   49.95   1
   2 -11   2 1030.08   47.53   1
   2 -11   2 1022.33   46.12   1
   2 -11   3  666.72   34.44   1
   2 -11   3  798.40   37.71   1
   2 -11   4 1266.55   62.78   1
   2 -11   4 1126.15   61.65   1
   2 -11   5  131.19   11.68   1
   2 -11   5  141.35   11.95   1
   2 -11   6  234.58   17.54   1
   2 -11   6  254.28   17.06   1
   2 -11   7   44.99    7.61   1
   2 -10  -9   24.41    5.47   1
   2 -10  -9   21.11    6.37   1
   2 -10  -9   19.57    7.10   1
   2 -10  -8   83.09   11.16   1
   2 -10  -8   70.74    9.89   1
   2 -10  -7    7.91    8.06   1
   2 -10  -7   10.14    5.94   1
   2 -10  -6 4343.29  143.41   1
   2 -10  -6 3415.64  135.72   1
   2 -10  -5   92.94    8.11   1
   2 -10  -5  104.67    8.85   1
   2 -10  -4    3.71    5.09   1
   2 -10  -4   19.79    5.33   1
   2 -10  -4   16.90    3.74   1
   2 -10  -3    8.52    4.86   1
   2 -10  -3    4.40    3.63   1
   2 -10  -3   -6.50    5.31   1
   2 -10  -2  840.10   32.18   1
   2 -10  -2  626.73   29.38   1
   2 -10  -1  190.52   12.62   1
   2 -10  -1  246.67   12.56   1
   2 -10   0  570.87   26.58   1
   2 -10   0  658.99   28.54   1
   2 -10   1   35.33    4.75   1
   2 -10   1   56.90    6.34   1
   2 -10   1   31.30    6.00   1
   2 -10   2  427.35   20.36   1
   2 -10   2  468.61   21.62   1
   2 -10   2  454.48   21.54   1
   2 -10   3   32.28    3.76   1
   2 -10   3   14.83    7.50   1
   2 -10   3   28.23    8.15   1
   2 -10   4 1874.38   67.30   1
   2 -10   4 1927.68   67.86   1
   2 -10   5    0.28    6.98   1
   2 -10   5    2.41    7.27   1
   2 -10   6  741.76   40.03   1
   2 -10   6  717.27   40.95   1
   2 -10   7   48.42    6.74   1
   2 -10   7   59.69    8.94   1
   2 -10   8  119.02   10.28   1
   2 -10   8  117.91   11.13   1
   2  -9 -10   15.65    5.15   1
   2  -9 -10   17.25    6.77   1
   2  -9  -9   25.80    6.18   1
   2  -9  -9   27.23    5.90   1
   2  -9  -9   32.32    7.11   1
   2  -9  -8 1460.63   72.63   1
   2  -9  -8 1211.04   62.51   1
   2  -9  -7   60.10    7.48   1
   2  -9  -7   87.03    8.34   1
   2  -9  -6   14.37    7.35   1
   2  -9  -6   19.55    5.63   1
   2  -9  -5  344.02   17.38   1
   2  -9  -5  323.88   15.96   1
   2  -9  -5  274.84   15.43   1
   2  -9  -4 2668.70   95.45   1
   2  -9  -4 2721.70   94.21   1
   2  -9  -4 2179.61   83.09   1
   2  -9  -3 1066.65   43.97   1
   2  -9  -3 1323.12   47.04   1
   2  -9  -2    3.49    7.11   1
   2  -9  -2   -1.70    3.69   1
   2  -9  -1  139.87    9.27   1
   2  -9  -1  184.59    9.40   1
   2  -9   0   28.83    5.63   1
   2  -9   0    9.94    4.95   1
   2  -9   1 3555.13  123.81   1
   2  -9   1 3137.09  105.37   1
   2  -9   2 2703.26   97.37   1
   2  -9   2 2347.63   88.23   1
   2  -9   2 2545.01   87.55   1
   2  -9   3 1707.76   65.21   1
   2  -9   3 1869.36   66.16   1
   2  -9   3 1841.43   73.33   1
   2  -9   4 1015.53   44.96   1
   2  -9   4  994.40   41.43   1
   2  -9   4 1101.33   41.19   1
   2  -9   5    6.89    4.59   1
   2  -9   5   -2.17    6.00   1
   2  -9   6  609.04   25.88   1
   2  -9   6  527.92   25.75   1
   2  -9   7    7.09    4.94   1
   2  -9   7   16.63    5.16   1
   2  -9   8  596.82   36.24   1
   2  -9   8  593.43   34.39   1
   2  -9   9   75.47    8.32   1
   2  -9   9   90.95    9.16   1
   2  -8 -11  360.49   25.34   1
   2  -8 -11  278.16   19.61   1
   2  -8 -10  300.11   20.11   1
   2  -8 -10  229.23   16.50   1
   2  -8  -9   14.39    5.77   1
   2  -8  -9   15.79    6.88   1
   2  -8  -9    3.78    6.27   1
   2  -8  -8   98.46    9.78   1
   2  -8  -8   51.17    6.42   1
   2  -8  -7 1215.52   49.29   1
   2  -8  -7 1444.87   56.26   1
   2  -8  -6  598.17   26.35   1
   2  -8  -6  488.64   22.32   1
   2  -8  -6  524.50   21.60   1
   2  -8  -5 2871.16  102.83   1
   2  -8  -5 3434.01  122.02   1
   2  -8  -5 3633.55  123.13   1
   2  -8  -4  512.41   22.57   1
   2  -8  -4  600.75   25.75   1
   2  -8  -4  631.12   26.47   1
   2  -8  -3  302.17   15.48   1
   2  -8  -3  399.97   16.13   1
   2  -8  -2    4.39    3.62   1
   2  -8  -2    2.21    6.82   1
   2  -8  -1 6558.70  203.31   1
   2  -8  -1 5190.18  178.78   1
   2  -8   0   -5.08    4.60   1
   2  -8   0   -2.40    4.53   1
   2  -8   1 2388.91   78.99   1
   2  -8   1 2067.90   71.65   1
   2  -8   2   -4.50    3.63   1
   2  -8   2   -0.15    4.26   1
   2  -8   2    2.83    2.68   1
   2  -8   3 3401.32  116.38   1
   2  -8   3 3565.62  117.50   1
   2  -8   3 3728.43  131.23   1
   2  -8   4  141.81    8.86   1
   2  -8   4  162.17    9.12   1
   2  -8   4  109.62    5.09   1
   2  -8   4  167.21    7.75   1
   2  -8   5 1043.44   48.45   1
   2  -8   5 1384.69   51.27   1
   2  -8   5 1440.03   45.87   1
   2  -8   6  208.81   11.68   1
   2  -8   6  219.38   12.10   1
   2  -8   6  187.14    8.55   1
   2  -8   7   29.31    6.50   1
   2  -8   7   13.09    6.27   1
   2  -8   8  618.65   28.66   1
   2  -8   8  649.35   29.47   1
   2  -8   9  662.65   37.82   1
   2  -8   9  715.07   36.70   1
   2  -8  10   33.36    6.13   1
   2  -7 -11   53.41    7.47   1
   2  -7 -11   28.92    5.64   1
   2  -7 -10   28.78    7.78   1
   2  -7 -10   16.52    4.87   1
   2  -7  -9 1620.70   68.03   1
   2  -7  -9 1930.32   76.76   1
   2  -7  -8   29.17    4.85   1
   2  -7  -8   43.56    6.22   1
   2  -7  -8   30.58    5.43   1
   2  -7  -7  104.22    9.87   1
   2  -7  -7   75.49    6.50   1
   2  -7  -6  250.26   11.74   1
   2  -7  -6  314.35   15.18   1
   2  -7  -6  252.28   12.25   1
   2  -7  -5   -5.04    4.20   1
   2  -7  -5   34.05    5.64   1
   2  -7  -5   14.72    2.79   1
   2  -7  -4  993.44   36.50   1
   2  -7  -4 1087.51   37.21   1
   2  -7  -4  807.36   31.28   1
   2  -7  -3 5275.21  182.58   1
   2  -7  -3 7202.25  218.13   1
   2  -7  -2   -3.38    3.23   1
   2  -7  -2    7.19    7.10   1
   2  -7  -1  403.63   17.04   1
   2  -7  -1  511.57   19.38   1
   2  -7   0  320.49   15.23   1
   2  -7   0  445.31   16.18   1
   2  -7   110397.04  333.26   1
   2  -7   112481.20  378.26   1
   2  -7   2 1691.01   56.02   1
   2  -7   2 1361.01   58.28   1
   2  -7   2 2017.48   62.89   1
   2  -7   2 1646.45   54.33   1
   2  -7   3 1648.57   63.94   1
   2  -7   3 2208.03   70.13   1
   2  -7   3 1804.65   67.87   1
   2  -7   3 1681.95   58.99   1
   2  -7   3 2186.40   67.21   1
   2  -7   3 2549.58   79.60   1
   2  -7   4  576.51   21.29   1
   2  -7   4  409.51   23.82   1
   2  -7   4  587.62   22.28   1
   2  -7   4  472.03   18.22   1
   2  -7   4  639.99   21.54   1
   2  -7   5   45.09    4.77   1
   2  -7   5   38.40    5.82   1
   2  -7   5   39.93    2.79   1
   2  -7   5   30.67    2.88   1
   2  -7   6  219.41   10.68   1
   2  -7   6  168.70    9.85   1
   2  -7   6  215.73   11.02   1
   2  -7   7 1996.38   73.54   1
   2  -7   7 2260.86   85.14   1
   2  -7   7 2047.86   74.49   1
   2  -7   7 2187.29   77.90   1
   2  -7   8   72.92    6.91   1
   2  -7   8   69.55    6.74   1
   2  -7   8   72.61    6.46   1
   2  -7   9  218.75   12.57   1
   2  -7   9  215.96   12.40   1
   2  -7   9  187.24   13.73   1
   2  -7  10   -1.08    4.75   1
   2  -7  10   -2.40    6.20   1
   2  -7  11  147.56   12.34   1
   2  -6 -12  280.35   19.05   1
   2  -6 -12  319.54   21.37   1
   2  -6 -12  242.19   18.39   1
   2  -6 -11 1303.97   61.71   1
   2  -6 -11 1083.80   57.25   1
   2  -6 -10  770.81   37.50   1
   2  -6 -10  989.51   37.15   1
   2  -6  -9   15.70    6.74   1
   2  -6  -9   20.58    4.56   1
   2  -6  -8 1471.04   55.76   1
   2  -6  -8 1806.74   66.01   1
   2  -6  -8 1424.59   53.93   1
   2  -6  -7 1727.03   59.99   1
   2  -6  -7 1304.83   48.56   1
   2  -6  -6 3982.13  124.09   1
   2  -6  -6 2990.44  101.67   1
   2  -6  -6 2937.27   97.70   1
   2  -6  -6 3135.32  101.73   1
   2  -6  -5 2589.68   81.90   1
   2  -6  -5 2125.41   71.76   1
   2  -6  -5 1882.82   65.09   1
   2  -6  -5 2008.89   66.87   1
   2  -6  -4 1665.98   56.00   1
   2  -6  -4 1387.24   48.86   1
   2  -6  -4 1896.57   60.30   1
   2  -6  -3 2783.21   91.73   1
   2  -6  -3 3072.71   92.41   1
   2  -6  -3 2223.02   79.43   1
   2  -6  -2 2488.33   75.66   1
   2  -6  -2 1913.18   66.28   1
   2  -6  -1 1388.88   46.94   1
   2  -6  -1 1708.21   52.28   1
   2  -6  -1 1300.69   50.42   1
   2  -6   0 1620.72   61.56   1
   2  -6   0 1777.59   57.83   1
   2  -6   0 2115.41   64.13   1
   2  -6   1  136.60    6.92   1
   2  -6   1  194.43    8.27   1
   2  -6   1  172.77    7.27   1
   2  -6   1  116.11    6.47   1
   2  -6   1  147.36    8.51   1
   2  -6   2    0.43    2.45   1
   2  -6   2    5.67    3.43   1
   2  -6   2    9.72    5.61   1
   2  -6   2    9.11    3.01   1
   2  -6   2    5.58    1.00   1
   2  -6   2    4.03    1.41   1
   2  -6   3  659.82   23.14   1
   2  -6   3  559.67   19.82   1
   2  -6   3  569.55   24.54   1
   2  -6   3  661.52   22.31   1
   2  -6   3  767.61   24.14   1
   2  -6   3  492.75   21.67   1
   2  -6   4 1025.68   35.82   1
   2  -6   4 1527.86   48.70   1
   2  -6   4 1088.17   40.04   1
   2  -6   4 1054.87   44.53   1
   2  -6   4 1241.85   39.51   1
   2  -6   4 1311.55   42.82   1
   2  -6   5  286.50   13.95   1
   2  -6   5  387.21   16.26   1
   2  -6   5  378.01   14.02   1
   2  -6   5  266.08   12.70   1
   2  -6   5  353.72   13.73   1
   2  -6   5  316.29   13.52   1
   2  -6   6 3018.54   96.04   1
   2  -6   6 2792.02   90.37   1
   2  -6   6 2645.83   94.97   1
   2  -6   7  104.55    4.96   1
   2  -6   7   99.79    6.30   1
   2  -6   7  108.74    7.55   1
   2  -6   7  135.33    8.13   1
   2  -6   8  525.30   21.92   1
   2  -6   8  495.48   22.75   1
   2  -6   8  601.59   24.12   1
   2  -6   8  454.96   22.56   1
   2  -6   9 1596.14   61.86   1
   2  -6   9 1546.14   60.68   1
   2  -6   9 1752.57   61.25   1
   2  -6  10  925.94   41.87   1
   2  -6  10  932.99   42.41   1
   2  -6  10 1012.96   44.43   1
   2  -6  11  619.47   34.72   1
   2  -6  11  587.05   35.69   1
   2  -5 -12  551.72   30.83   1
   2  -5 -12  561.26   37.23   1
   2  -5 -12  541.70   31.56   1
   2  -5 -11   80.87    7.54   1
   2  -5 -11   89.17    8.59   1
   2  -5 -10  570.49   26.60   1
   2  -5 -10  470.41   21.88   1
   2  -5  -9  116.92    8.71   1
   2  -5  -9   87.59    7.22   1
   2  -5  -8 2319.67   82.37   1
   2  -5  -8 2961.79   97.99   1
   2  -5  -7   28.27    4.42   1
   2  -5  -7   41.47    4.95   1
   2  -5  -7   46.38    6.63   1
   2  -5  -6   72.98    5.83   1
   2  -5  -6   77.19    6.58   1
   2  -5  -5   18.40    1.76   1
   2  -5  -5   32.24    2.10   1
   2  -5  -5   35.42    5.34   1
   2  -5  -5   58.01    5.37   1
   2  -5  -4 4509.08  148.26   1
   2  -5  -4 5325.09  163.38   1
   2  -5  -4 5739.43  178.35   1
   2  -5  -3  319.58   14.24   1
   2  -5  -3  378.63   14.26   1
   2  -5  -3  358.29   13.39   1
   2  -5  -2 3124.01   92.39   1
   2  -5  -2 3063.95   95.84   1
   2  -5  -2 2476.44   89.97   1
   2  -5  -2 2423.72   83.89   1
   2  -5  -1   42.89    5.25   1
   2  -5  -1   59.77    4.43   1
   2  -5  -1   40.00    3.73   1
   2  -5  -1   50.07    3.73   1
   2  -5  -1   39.09    3.40   1
   2  -5   0 3331.82  107.86   1
   2  -5   0 3284.28  108.71   1
   2  -5   0 3067.33  110.82   1
   2  -5   0 3850.79  115.84   1
   2  -5   0 3700.46  113.16   1
   2  -5   1  234.80    8.37   1
   2  -5   1  246.63    9.62   1
   2  -5   1  196.95    7.98   1
   2  -5   1  172.28    6.36   1
   2  -5   1  174.11    7.89   1
   2  -5   1  197.71    9.52   1
   2  -5   2 9871.80  313.60   1
   2  -5   210553.25  312.14   1
   2  -5   2 8368.01  278.03   1
   2  -5   2 8614.01  286.31   1
   2  -5   210604.48  318.98   1
   2  -5   210672.84  309.85   1
   2  -5   3 1874.56   64.18   1
   2  -5   3 1766.95   59.99   1
   2  -5   3 1686.92   56.49   1
   2  -5   3 1973.68   62.38   1
   2  -5   3 2065.58   65.86   1
   2  -5   3 2091.45   64.12   1
   2  -5   4 3451.62  105.59   1
   2  -5   4 3454.01  104.78   1
   2  -5   4 3238.38   97.87   1
   2  -5   4 3000.87   99.93   1
   2  -5   4 2900.97  100.68   1
   2  -5   4 2605.57   89.09   1
   2  -5   5  138.93    6.44   1
   2  -5   5  115.73    6.08   1
   2  -5   5  131.40    5.89   1
   2  -5   5   93.89    4.70   1
   2  -5   5  116.14    6.92   1
   2  -5   5  114.82    5.35   1
   2  -5   6 1994.27   61.87   1
   2  -5   6 2127.71   69.53   1
   2  -5   6 1910.13   68.58   1
   2  -5   6 1856.59   59.98   1
   2  -5   7   41.24    4.35   1
   2  -5   7   38.51    4.48   1
   2  -5   7   26.54    4.61   1
   2  -5   7   39.67    2.93   1
   2  -5   8 2036.74   74.94   1
   2  -5   8 2102.84   70.03   1
   2  -5   8 2310.79   76.64   1
   2  -5   8 1839.31   71.81   1
   2  -5   9  991.98   41.30   1
   2  -5   9  903.07   38.32   1
   2  -5   9 1124.36   42.50   1
   2  -5   9  978.92   38.43   1
   2  -5  10   16.71    6.24   1
   2  -5  10   22.13    4.48   1
   2  -5  11  138.45   11.78   1
   2  -5  11  156.03   10.55   1
   2  -5  12  574.29   35.78   1
   2  -4 -13   29.08    6.98   1
   2  -4 -12  825.23   48.97   1
   2  -4 -12  855.84   42.87   1
   2  -4 -12  844.82   45.17   1
   2  -4 -11  133.22    9.97   1
   2  -4 -11  143.70   10.32   1
   2  -4 -11  168.80   10.67   1
   2  -4 -10  261.10   14.04   1
   2  -4 -10  226.03   11.96   1
   2  -4  -9  107.84    8.13   1
   2  -4  -9   97.34    6.77   1
   2  -4  -8   31.97    5.35   1
   2  -4  -8    7.74    3.45   1
   2  -4  -7 1554.28   53.06   1
   2  -4  -7 1989.38   67.76   1
   2  -4  -612442.90  375.55   1
   2  -4  -612150.84  378.87   1
   2  -4  -615542.81  490.45   1
   2  -4  -5 6120.60  190.89   1
   2  -4  -5 5138.23  159.07   1
   2  -4  -5 4827.13  155.71   1
   2  -4  -5 5088.90  159.77   1
   2  -4  -4 6674.39  211.30   1
   2  -4  -4 8051.78  247.20   1
   2  -4  -4 7063.18  218.42   1
   2  -4  -3   46.47    3.90   1
   2  -4  -3   38.69    3.29   1
   2  -4  -3   51.63    2.52   1
   2  -4  -3   29.67    3.06   1
   2  -4  -3   56.98    4.69   1
   2  -4  -2  313.52   11.91   1
   2  -4  -2  376.80   13.24   1
   2  -4  -2  302.11   13.65   1
   2  -4  -2  315.17   12.61   1
   2  -4  -2  367.78   13.83   1
   2  -4  -1 1403.68   48.50   1
   2  -4  -1 1582.68   50.30   1
   2  -4  -1 1441.23   47.48   1
   2  -4  -1 1553.58   50.46   1
   2  -4  -1 1458.06   49.10   1
   2  -4   0 1027.38   35.43   1
   2  -4   0  971.58   34.02   1
   2  -4   0 1138.83   35.71   1
   2  -4   0 1176.71   36.49   1
   2  -4   0 1066.08   34.91   1
   2  -4   0  932.09   30.99   1
   2  -4   1 1488.62   48.50   1
   2  -4   1 1596.85   53.14   1
   2  -4   1 1639.74   54.69   1
   2  -4   1 1716.53   52.62   1
   2  -4   1 1372.05   45.31   1
   2  -4   1 1785.28   54.96   1
   2  -4   2   86.21    3.85   1
   2  -4   2   89.04    5.16   1
   2  -4   2   85.48    4.08   1
   2  -4   2  100.31    4.09   1
   2  -4   2  103.98    5.51   1
   2  -4   2   88.62    4.04   1
   2  -4   2   83.04    4.06   1
   2  -4   3  777.02   25.81   1
   2  -4   3  645.93   21.97   1
   2  -4   3  625.61   22.61   1
   2  -4   3  690.60   24.51   1
   2  -4   3  767.10   24.08   1
   2  -4   3  804.31   26.76   1
   2  -4   3  732.35   23.83   1
   2  -4   411014.71  324.94   1
   2  -4   4 9810.28  314.52   1
   2  -4   4 9899.35  297.45   1
   2  -4   410019.03  313.43   1
   2  -4   4 9422.31  315.17   1
   2  -4   4 8556.01  272.30   1
   2  -4   4 9816.63  297.12   1
   2  -4   5 5146.16  172.22   1
   2  -4   5 5004.04  174.38   1
   2  -4   5 5268.13  164.68   1
   2  -4   5 4715.56  154.70   1
   2  -4   5 5679.01  173.12   1
   2  -4   5 5418.73  158.57   1
   2  -4   5 4980.56  150.34   1
   2  -4   6   -0.50    1.12   1
   2  -4   6    0.15    2.74   1
   2  -4   6    2.79    0.59   1
   2  -4   6    3.54    4.08   1
   2  -4   6    2.47    0.72   1
   2  -4   6   -2.98    2.98   1
   2  -4   7  216.48    9.66   1
   2  -4   7  230.48   11.64   1
   2  -4   7  285.82   10.70   1
   2  -4   7  239.96   10.51   1
   2  -4   8 1106.24   41.61   1
   2  -4   8 1048.36   37.03   1
   2  -4   8 1202.45   40.13   1
   2  -4   8  973.63   33.81   1
   2  -4   9  717.14   28.83   1
   2  -4   9  739.48   28.53   1
   2  -4   9  674.97   26.92   1
   2  -4   9  616.45   25.39   1
   2  -4  10 2554.90   91.82   1
   2  -4  10 2590.68   99.30   1
   2  -4  10 2744.36  100.73   1
   2  -4  11  126.21    9.77   1
   2  -4  11  130.41    8.44   1
   2  -4  12  235.23   16.27   1
   2  -3 -13  975.40   55.99   1
   2  -3 -13 1106.40   51.78   1
   2  -3 -12    0.00    1.16   1
   2  -3 -12    5.77    6.86   1
   2  -3 -12    4.46    3.31   1
   2  -3 -11    1.48    3.64   1
   2  -3 -11    1.52    3.64   1
   2  -3 -11    1.52    4.43   1
   2  -3 -10   11.24    4.63   1
   2  -3 -10   11.41    5.23   1
   2  -3  -9 1169.36   42.64   1
   2  -3  -9 1419.06   53.14   1
   2  -3  -8  926.78   34.29   1
   2  -3  -8  759.37   27.77   1
   2  -3  -7 5444.52  172.09   1
   2  -3  -7 6985.38  218.29   1
   2  -3  -6 1535.58   50.10   1
   2  -3  -6 1221.67   40.32   1
   2  -3  -5 6071.53  189.32   1
   2  -3  -5 6062.70  191.17   1
   2  -3  -5 7045.65  221.95   1
   2  -3  -4  535.58   21.35   1
   2  -3  -4  567.28   22.88   1
   2  -3  -4  601.84   20.41   1
   2  -3  -4  592.02   18.17   1
   2  -3  -4  680.02   23.04   1
   2  -3  -3 2583.34   78.71   1
   2  -3  -3 2690.21   83.68   1
   2  -3  -3 2482.29   78.82   1
   2  -3  -3 2429.50   87.02   1
   2  -3  -3 2333.74   82.10   1
   2  -3  -2  291.18   11.42   1
   2  -3  -2  336.49   11.88   1
   2  -3  -2  294.83   11.79   1
   2  -3  -2  304.64   11.68   1
   2  -3  -2  338.19   11.58   1
   2  -3  -1  673.58   22.50   1
   2  -3  -1  636.65   22.81   1
   2  -3  -1  649.51   22.92   1
   2  -3  -1  687.94   23.07   1
   2  -3  -1  712.28   23.11   1
   2  -3   0  438.68   15.81   1
   2  -3   0  391.36   14.19   1
   2  -3   0  465.40   15.51   1
   2  -3   0  418.29   14.81   1
   2  -3   0  477.20   15.55   1
   2  -3   0  471.77   15.32   1
   2  -3   1 2784.91   87.31   1
   2  -3   1 2566.27   88.05   1
   2  -3   1 3156.14   95.55   1
   2  -3   1 3050.86   97.50   1
   2  -3   1 2946.28   91.24   1
   2  -3   1 3067.04   96.16   1
   2  -3   2 2598.52   83.36   1
   2  -3   2 2689.65   82.26   1
   2  -3   2 2372.78   82.02   1
   2  -3   2 2390.50   72.95   1
   2  -3   2 2371.17   76.11   1
   2  -3   2 2500.82   77.42   1
   2  -3   2 2777.32   86.29   1
   2  -3   319362.88  552.67   1
   2  -3   316398.12  511.39   1
   2  -3   316719.56  587.34   1
   2  -3   317290.47  541.20   1
   2  -3   320958.66  612.56   1
   2  -3   317297.35  519.72   1
   2  -3   4   50.47    2.70   1
   2  -3   4   51.70    2.43   1
   2  -3   4   54.61    3.57   1
   2  -3   4   44.18    3.25   1
   2  -3   4   56.05    3.23   1
   2  -3   4   54.04    2.48   1
   2  -3   4   62.53    4.54   1
   2  -3   4   67.21    3.96   1
   2  -3   4   56.48    3.95   1
   2  -3   5  461.24   17.88   1
   2  -3   5  470.67   17.24   1
   2  -3   5  567.67   18.25   1
   2  -3   5  485.99   17.44   1
   2  -3   5  467.74   16.99   1
   2  -3   5  464.97   15.04   1
   2  -3   5  425.61   15.28   1
   2  -3   6 3217.89   98.50   1
   2  -3   6 3070.90  105.85   1
   2  -3   6 2828.23   88.93   1
   2  -3   6 2940.21   96.84   1
   2  -3   6 3357.43  103.71   1
   2  -3   6 3087.68   94.24   1
   2  -3   6 2797.41   93.19   1
   2  -3   7 2900.44   87.79   1
   2  -3   7 2701.01   90.77   1
   2  -3   7 2633.68   88.44   1
   2  -3   7 3164.92   98.19   1
   2  -3   7 3062.32  102.24   1
   2  -3   7 3360.61  103.44   1
   2  -3   7 2600.29   88.71   1
   2  -3   8   28.86    3.64   1
   2  -3   8   33.48    4.90   1
   2  -3   8   36.25    5.83   1
   2  -3   8   31.15    3.45   1
   2  -3   9  959.81   31.84   1
   2  -3   9  742.24   33.79   1
   2  -3   9  866.01   35.00   1
   2  -3   9  853.47   28.40   1
   2  -3  10    4.45    2.35   1
   2  -3  10    6.55    4.59   1
   2  -3  10   -0.50    4.62   1
   2  -3  11  750.58   34.71   1
   2  -3  11  768.78   33.74   1
   2  -3  13  435.64   30.14   1
   2  -2 -13  271.51   17.48   1
   2  -2 -13  268.80   18.44   1
   2  -2 -12  296.86   16.78   1
   2  -2 -12  292.31   16.25   1
   2  -2 -11 2036.57   76.21   1
   2  -2 -11 2008.96   75.39   1
   2  -2 -11 2215.39   79.27   1
   2  -2 -10    3.00    4.27   1
   2  -2 -10   11.50    3.80   1
   2  -2 -10    6.80    3.08   1
   2  -2  -9  364.28   16.25   1
   2  -2  -9  311.45   13.29   1
   2  -2  -8  142.85    7.96   1
   2  -2  -8  187.36    8.64   1
   2  -2  -713458.45  427.50   1
   2  -2  -711784.15  363.38   1
   2  -2  -6 1378.37   43.74   1
   2  -2  -6 1183.78   37.59   1
   2  -2  -6 1066.82   43.28   1
   2  -2  -516739.73  563.13   1
   2  -2  -518372.80  530.57   1
   2  -2  -519677.34  605.17   1
   2  -2  -4  300.55   11.98   1
   2  -2  -4  312.00   12.05   1
   2  -2  -4  305.90   11.57   1
   2  -2  -4  339.32   10.42   1
   2  -2  -4  308.14   12.00   1
   2  -2  -4  324.47   13.00   1
   2  -2  -3  545.90   20.58   1
   2  -2  -3  595.42   21.58   1
   2  -2  -3  617.05   20.14   1
   2  -2  -3  565.82   19.78   1
   2  -2  -3  587.62   18.62   1
   2  -2  -2    1.70    1.31   1
   2  -2  -2    2.86    1.56   1
   2  -2  -2    0.00    1.14   1
   2  -2  -2    5.58    2.47   1
   2  -2  -2    3.21    1.57   1
   2  -2  -1 5505.75  173.81   1
   2  -2  -1 5682.46  177.80   1
   2  -2  -1 5714.53  177.09   1
   2  -2  -1 5772.73  173.46   1
   2  -2  -1 5046.01  173.82   1
   2  -2  -1 6055.12  176.43   1
   2  -2   0 2386.45   73.57   1
   2  -2   0 2583.39   78.17   1
   2  -2   0 2473.92   75.89   1
   2  -2   0 2392.54   80.00   1
   2  -2   0 2428.85   75.79   1
   2  -2   0 2090.14   72.32   1
   2  -2   1   75.05    3.14   1
   2  -2   1   40.25    2.60   1
   2  -2   1   24.96    1.79   1
   2  -2   1   27.50    2.80   1
   2  -2   1   28.40    1.79   1
   2  -2   1   23.73    1.85   1
   2  -2   1   23.63    1.35   1
   2  -2   2  614.99   20.09   1
   2  -2   2  542.73   19.10   1
   2  -2   2  566.99   17.57   1
   2  -2   2  591.13   19.63   1
   2  -2   2  556.59   19.90   1
   2  -2   2  539.77   18.07   1
   2  -2   2  571.05   18.64   1
   2  -2   2  631.22   20.79   1
   2  -2   3  868.78   28.81   1
   2  -2   3  840.93   26.84   1
   2  -2   3  837.31   26.20   1
   2  -2   3  853.96   30.56   1
   2  -2   3  945.33   30.88   1
   2  -2   3  779.97   26.45   1
   2  -2   3  971.69   30.37   1
   2  -2   3  833.73   28.79   1
   2  -2   3  825.28   26.93   1
   2  -2   4  490.94   17.84   1
   2  -2   4  496.09   16.65   1
   2  -2   4  466.48   17.90   1
   2  -2   4  543.43   17.49   1
   2  -2   4  489.33   17.25   1
   2  -2   4  487.98   16.46   1
   2  -2   4  602.24   19.39   1
   2  -2   4  491.55   16.34   1
   2  -2   4  534.69   19.23   1
   2  -2   5 7716.45  235.82   1
   2  -2   5 7786.89  256.58   1
   2  -2   5 6712.00  231.72   1
   2  -2   5 6917.30  227.47   1
   2  -2   5 7425.41  218.72   1
   2  -2   5 8464.44  249.99   1
   2  -2   5 6970.39  228.77   1
   2  -2   5 6848.82  212.64   1
   2  -2   5 7533.81  223.57   1
   2  -2   6    5.66    1.61   1
   2  -2   6    2.76    0.97   1
   2  -2   6    0.00    1.22   1
   2  -2   6    9.71    2.83   1
   2  -2   6   12.15    1.64   1
   2  -2   6    6.49    1.57   1
   2  -2   6    3.80    1.36   1
   2  -2   7   32.24    2.13   1
   2  -2   7   28.70    4.62   1
   2  -2   7   27.08    2.43   1
   2  -2   7   29.57    3.03   1
   2  -2   7   34.04    2.67   1
   2  -2   7   37.62    2.07   1
   2  -2   7   30.37    3.72   1
   2  -2   8  260.07   11.24   1
   2  -2   8  292.64   10.46   1
   2  -2   8  272.23   12.76   1
   2  -2   8  236.01   10.87   1
   2  -2   8  234.02   10.64   1
   2  -2   9 5327.06  161.85   1
   2  -2   9 5701.09  186.60   1
   2  -2   9 4750.85  177.44   1
   2  -2   9 5503.33  188.30   1
   2  -2  10 1287.86   47.75   1
   2  -2  10 1252.38   46.20   1
   2  -2  10 1316.95   52.31   1
   2  -2  11 2538.64   97.39   1
   2  -2  11 2565.37   95.27   1
   2  -2  12    1.36    4.93   1
   2  -2  13    3.12    5.14   1
   2  -1 -13  423.75   24.58   1
   2  -1 -13  392.16   25.26   1
   2  -1 -12  555.96   27.06   1
   2  -1 -12  558.55   28.63   1
   2  -1 -11  120.18    7.74   1
   2  -1 -11  117.15    9.37   1
   2  -1 -11  133.39    8.98   1
   2  -1 -10  816.95   31.15   1
   2  -1 -10  730.51   29.84   1
   2  -1 -10  740.85   27.60   1
   2  -1  -9 3498.10  121.93   1
   2  -1  -9 2990.34  101.81   1
   2  -1  -9 3151.64   99.17   1
   2  -1  -8 1598.97   54.20   1
   2  -1  -8 1950.65   66.83   1
   2  -1  -7  418.91   18.95   1
   2  -1  -7  508.39   18.42   1
   2  -1  -7  596.30   20.11   1
   2  -1  -6  654.91   22.54   1
   2  -1  -6  727.96   24.45   1
   2  -1  -6  581.49   22.84   1
   2  -1  -5  303.82   11.60   1
   2  -1  -5  339.04   12.63   1
   2  -1  -5  258.87   11.94   1
   2  -1  -5  372.31   13.55   1
   2  -1  -4  381.27   14.19   1
   2  -1  -4  432.45   15.77   1
   2  -1  -4  394.24   13.88   1
   2  -1  -4  432.09   14.68   1
   2  -1  -3 1619.70   52.01   1
   2  -1  -3 1708.76   54.77   1
   2  -1  -3 1651.03   54.77   1
   2  -1  -3 1582.72   53.36   1
   2  -1  -3 1817.97   54.34   1
   2  -1  -218444.32  549.20   1
   2  -1  -217498.38  562.83   1
   2  -1  -218264.22  561.98   1
   2  -1  -218797.30  569.97   1
   2  -1  -1 2074.78   64.15   1
   2  -1  -1 1924.12   62.25   1
   2  -1  -1 1777.84   62.54   1
   2  -1  -1 2015.51   60.63   1
   2  -1  -1 2087.70   64.36   1
   2  -1  -1 1968.20   62.96   1
   2  -1   011188.65  337.09   1
   2  -1   010983.27  333.76   1
   2  -1   0 9848.01  335.07   1
   2  -1   012396.68  357.32   1
   2  -1   011375.75  347.02   1
   2  -1   1  254.11    9.05   1
   2  -1   1  284.19   10.02   1
   2  -1   1  260.30    9.71   1
   2  -1   1  241.07    9.97   1
   2  -1   1  291.00    9.33   1
   2  -1   1  265.41    9.61   1
   2  -1   217703.36  557.34   1
   2  -1   220209.18  620.21   1
   2  -1   219187.30  572.71   1
   2  -1   3  726.26   25.20   1
   2  -1   3  726.56   23.88   1
   2  -1   3  721.79   26.84   1
   2  -1   3  841.68   25.01   1
   2  -1   3  755.80   25.67   1
   2  -1   3  765.79   24.51   1
   2  -1   3  808.16   26.67   1
   2  -1   3  719.17   23.92   1
   2  -1   3  772.24   26.07   1
   2  -1   4   71.13    4.43   1
   2  -1   4   71.03    2.87   1
   2  -1   4   70.54    3.11   1
   2  -1   4   66.99    3.18   1
   2  -1   4   55.67    3.15   1
   2  -1   4   76.04    5.17   1
   2  -1   4   77.85    3.09   1
   2  -1   4   66.12    3.43   1
   2  -1   4   52.96    3.41   1
   2  -1   5  579.27   20.34   1
   2  -1   5  599.99   18.73   1
   2  -1   5  693.13   21.39   1
   2  -1   5  654.98   23.70   1
   2  -1   5  585.74   21.54   1
   2  -1   5  587.62   20.96   1
   2  -1   5  567.83   18.68   1
   2  -1   5  537.40   21.04   1
   2  -1   5  540.60   20.81   1
   2  -1   6 1025.85   36.92   1
   2  -1   6  923.63   32.75   1
   2  -1   6  986.78   32.11   1
   2  -1   6  985.75   30.49   1
   2  -1   6  908.22   29.45   1
   2  -1   6  904.36   30.65   1
   2  -1   6 1019.36   33.44   1
   2  -1   7 5113.62  157.49   1
   2  -1   7 4418.21  151.49   1
   2  -1   7 4514.23  137.57   1
   2  -1   7 4624.11  139.30   1
   2  -1   7 4419.01  142.23   1
   2  -1   7 4422.91  142.97   1
   2  -1   7 5232.83  158.91   1
   2  -1   7 5003.19  171.17   1
   2  -1   8 2187.93   70.66   1
   2  -1   8 2145.21   74.49   1
   2  -1   8 2317.71   69.16   1
   2  -1   8 2532.37   78.00   1
   2  -1   8 2439.67   85.64   1
   2  -1   8 2027.75   69.43   1
   2  -1   8 2082.58   67.57   1
   2  -1   8 2469.84   88.56   1
   2  -1   9  147.65    7.70   1
   2  -1   9  135.80    7.13   1
   2  -1   9  116.54    6.94   1
   2  -1   9  139.01    5.76   1
   2  -1   9  152.99    8.70   1
   2  -1  10    9.72    2.87   1
   2  -1  10    9.54    3.99   1
   2  -1  10    1.83    4.93   1
   2  -1  11  107.41    7.98   1
   2  -1  11  125.84    8.32   1
   2  -1  11  116.91    8.69   1
   2  -1  12  882.35   46.93   1
   2  -1  13  421.74   29.60   1
   2   0 -12 1113.11   51.92   1
   2   0 -12 1329.01   45.92   1
   2   0 -10 1966.90   72.61   1
   2   0 -10 1878.53   64.73   1
   2   0 -10 1878.39   65.60   1
   2   0  -8 2614.29   92.74   1
   2   0  -8 3103.78   98.51   1
   2   0  -8 3821.67  117.35   1
   2   0  -8 3087.54   98.70   1
   2   0  -6 7172.90  213.33   1
   2   0  -6 7499.47  230.08   1
   2   0  -6 6208.61  206.84   1
   2   0  -2  864.69   27.38   1
   2   0  -2  809.65   26.75   1
   2   0  -2  726.93   24.51   1
   2   0  -2  745.01   24.80   1
   2   0   222956.71  698.93   1
   2   0   4 5756.27  169.25   1
   2   0   4 6047.59  190.07   1
   2   0   4 5653.34  178.43   1
   2   0   4 5808.10  172.82   1
   2   0   4 5639.90  193.18   1
   2   0   4 5564.99  175.20   1
   2   0   4 6072.12  187.48   1
   2   0   6 1051.99   38.02   1
   2   0   6 1114.61   34.22   1
   2   0   6  924.89   31.02   1
   2   0   6 1008.76   32.28   1
   2   0   6  974.92   32.72   1
   2   0   6 1003.63   31.55   1
   2   0   6 1072.37   37.80   1
   2   0   6  988.54   34.67   1
   2   0   8 3725.98  122.01   1
   2   0   8 4306.57  126.07   1
   2   0   8 3306.35  117.41   1
   2   0   8 3899.18  116.45   1
   2   0   8 3804.80  122.59   1
   2   0   8 4154.05  138.71   1
   2   0   8 4075.09  145.97   1
   2   0  10 3694.41  127.04   1
   2   0  10 3902.17  137.42   1
   2   0  10 3670.14  132.47   1
   2   0  10 3886.53  129.62   1
   2   0  12  744.69   39.43   1
   2   1 -13  441.77   26.13   1
   2   1 -13  407.59   26.17   1
   2   1 -12  553.10   28.98   1
   2   1 -12  627.25   30.54   1
   2   1 -11  132.60    9.21   1
   2   1 -11  136.41    9.14   1
   2   1 -10  690.10   28.41   1
   2   1 -10  784.95   28.98   1
   2   1 -10  748.81   29.07   1
   2   1  -9 3449.53  120.21   1
   2   1  -9 3210.26  105.52   1
   2   1  -9 3076.76  102.02   1
   2   1  -8 1352.69   49.87   1
   2   1  -8 1638.88   54.34   1
   2   1  -8 1957.47   63.97   1
   2   1  -8 1698.47   54.37   1
   2   1  -7  533.14   18.32   1
   2   1  -7  398.17   16.49   1
   2   1  -7  501.56   17.91   1
   2   1  -7  472.32   17.41   1
   2   1  -6  643.18   22.09   1
   2   1  -6  657.19   22.67   1
   2   1  -6  551.00   20.39   1
   2   1  -6  656.40   22.20   1
   2   1  -5  337.62   12.73   1
   2   1  -5  332.60   12.54   1
   2   1  -5  324.34   11.69   1
   2   1  -5  281.88   10.99   1
   2   1  -4  430.57   14.60   1
   2   1  -4  374.25   14.28   1
   2   1  -4  447.23   15.87   1
   2   1  -4  448.71   16.02   1
   2   1  -3 1746.18   51.98   1
   2   1  -3 1719.84   55.02   1
   2   1  -3 1569.75   51.89   1
   2   1  -3 1527.24   51.02   1
   2   1  -216448.95  531.53   1
   2   1  -219187.48  565.34   1
   2   1  -217796.95  536.66   1
   2   1  -1 2282.34   69.60   1
   2   1  -1 2151.04   65.35   1
   2   1  -1 1890.27   62.38   1
   2   1  -1 1894.75   60.51   1
   2   1  -1 1928.55   59.01   1
   2   1  -1 1750.26   62.76   1
   2   1   013038.35  369.39   1
   2   1   010835.66  337.17   1
   2   1   011245.74  338.84   1
   2   1   0 9753.64  339.04   1
   2   1   011643.54  350.22   1
   2   1   1  288.43   10.95   1
   2   1   1  271.54    8.79   1
   2   1   1  243.55    9.71   1
   2   1   1  281.22    8.95   1
   2   1   1  263.13    9.69   1
   2   1   1  251.66    9.82   1
   2   1   221479.13  616.49   1
   2   1   219118.36  616.48   1
   2   1   219661.03  608.43   1
   2   1   3  780.16   25.95   1
   2   1   3  788.70   25.73   1
   2   1   3  720.11   26.08   1
   2   1   3  803.83   26.44   1
   2   1   3  749.58   25.43   1
   2   1   4   73.71    3.73   1
   2   1   4   73.35    4.19   1
   2   1   4   59.86    3.51   1
   2   1   4   60.75    3.73   1
   2   1   4   58.54    4.15   1
   2   1   5  619.47   19.60   1
   2   1   5  611.17   21.34   1
   2   1   5  579.40   20.98   1
   2   1   5  612.18   23.75   1
   2   1   6  962.59   30.39   1
   2   1   6  965.41   34.81   1
   2   1   6  965.95   32.56   1
   2   1   6  947.75   31.18   1
   2   1   6  952.30   35.02   1
   2   1   6  961.74   31.85   1
   2   1   7 4478.29  142.74   1
   2   1   7 5045.90  159.07   1
   2   1   7 4562.98  145.43   1
   2   1   7 4789.05  141.42   1
   2   1   7 4811.45  162.14   1
   2   1   7 4697.89  146.74   1
   2   1   8 2361.62   72.41   1
   2   1   8 2263.31   75.85   1
   2   1   8 2063.81   74.13   1
   2   1   8 2294.61   75.25   1
   2   1   8 2344.45   80.92   1
   2   1   9  135.69    7.02   1
   2   1   9  118.49    8.54   1
   2   1   9  141.12    6.83   1
   2   1   9  130.65    7.37   1
   2   1  10    6.01    2.37   1
   2   1  10    1.02    3.60   1
   2   1  10   14.09    6.35   1
   2   1  10    0.53    2.93   1
   2   1  11   94.77    7.10   1
   2   1  11  102.12    8.74   1
   2   1  12  852.07   43.90   1
   2   1  12  777.81   42.95   1
   2   1  13  465.90   26.77   1
   2   2 -13  307.74   20.72   1
   2   2 -13  275.33   20.06   1
   2   2 -12  303.79   15.82   1
   2   2 -12  316.46   17.46   1
   2   2 -11 2113.93   81.13   1
   2   2 -11 1884.48   75.08   1
   2   2 -10   14.81    4.49   1
   2   2 -10    5.63    5.63   1
   2   2  -9  304.83   13.67   1
   2   2  -9  306.52   12.37   1
   2   2  -9  316.44   13.47   1
   2   2  -8  124.40    6.61   1
   2   2  -8  173.20    8.29   1
   2   2  -8  162.82    7.71   1
   2   2  -8  152.64    7.78   1
   2   2  -711319.88  350.63   1
   2   2  -711971.30  352.31   1
   2   2  -712184.60  376.03   1
   2   2  -7 9903.07  324.17   1
   2   2  -6 1048.56   34.26   1
   2   2  -6 1149.49   39.35   1
   2   2  -6 1234.15   38.57   1
   2   2  -6 1118.44   38.34   1
   2   2  -516389.02  500.70   1
   2   2  -516708.45  532.41   1
   2   2  -518874.95  533.72   1
   2   2  -516535.60  532.16   1
   2   2  -4  287.17   10.39   1
   2   2  -4  307.55   12.02   1
   2   2  -4  283.64   10.33   1
   2   2  -4  309.12   10.37   1
   2   2  -4  315.10   11.79   1
   2   2  -3  620.82   21.34   1
   2   2  -3  568.85   20.94   1
   2   2  -3  585.63   18.83   1
   2   2  -3  562.33   19.09   1
   2   2  -3  557.13   18.87   1
   2   2  -2    2.32    1.47   1
   2   2  -2    2.68    1.39   1
   2   2  -2    1.60    1.09   1
   2   2  -2    4.10    2.21   1
   2   2  -2    0.93    0.93   1
   2   2  -1 5645.60  173.86   1
   2   2  -1 5603.15  175.50   1
   2   2  -1 5455.16  166.20   1
   2   2  -1 6208.46  180.84   1
   2   2  -1 6232.33  190.05   1
   2   2  -1 5648.37  178.19   1
   2   2  -1 4975.44  170.02   1
   2   2   0 2475.88   81.26   1
   2   2   0 2175.39   76.19   1
   2   2   0 2502.05   80.71   1
   2   2   0 2757.29   80.17   1
   2   2   0 2876.85   86.28   1
   2   2   1   32.84    2.57   1
   2   2   1   25.72    2.86   1
   2   2   1   25.40    2.85   1
   2   2   1   19.74    2.50   1
   2   2   1   30.90    1.56   1
   2   2   2  629.66   21.25   1
   2   2   2  547.85   20.13   1
   2   2   2  588.92   21.06   1
   2   2   2  695.96   21.70   1
   2   2   3  908.98   30.82   1
   2   2   3  965.60   29.39   1
   2   2   3  875.00   28.70   1
   2   2   3  892.65   30.48   1
   2   2   3  801.78   29.28   1
   2   2   4  555.08   20.55   1
   2   2   4  571.93   18.46   1
   2   2   4  538.27   19.65   1
   2   2   4  481.27   18.99   1
   2   2   4  521.85   18.78   1
   2   2   5 7939.88  260.99   1
   2   2   5 7535.14  237.39   1
   2   2   5 7656.14  237.24   1
   2   2   5 7745.19  227.97   1
   2   2   5 8130.47  245.45   1
   2   2   5 7179.22  243.14   1
   2   2   6    4.97    3.55   1
   2   2   6    0.81    2.16   1
   2   2   6   14.41    3.96   1
   2   2   6    4.84    0.87   1
   2   2   6    5.34    3.66   1
   2   2   7   32.44    3.32   1
   2   2   7   43.18    3.51   1
   2   2   7   29.76    1.79   1
   2   2   7   29.54    4.29   1
   2   2   7   31.17    4.36   1
   2   2   8  273.55   11.31   1
   2   2   8  259.28   11.10   1
   2   2   8  259.80   11.93   1
   2   2   8  261.71   11.17   1
   2   2   9 5536.93  173.50   1
   2   2   9 5053.22  174.41   1
   2   2   9 5094.15  170.24   1
   2   2   9 5259.25  171.90   1
   2   2  10 1372.02   45.24   1
   2   2  10 1362.60   50.63   1
   2   2  10 1268.92   47.78   1
   2   2  10 1250.24   50.21   1
   2   2  11 2501.24   95.19   1
   2   2  11 2457.51   92.90   1
   2   2  11 2631.61   95.77   1
   2   2  12    1.31    5.01   1
   2   2  12    6.25    3.52   1
   2   2  13    1.16    5.17   1
   2   3 -13 1142.39   59.29   1
   2   3 -13 1011.75   55.60   1
   2   3 -12   10.41    5.09   1
   2   3 -12    7.61    4.59   1
   2   3 -11    4.08    4.32   1
   2   3 -11    9.70    6.13   1
   2   3 -10    7.63    5.67   1
   2   3 -10    5.43    3.97   1
   2   3  -9 1374.68   46.91   1
   2   3  -9 1149.84   43.79   1
   2   3  -8  705.50   26.24   1
   2   3  -8  837.94   28.29   1
   2   3  -8  731.82   26.60   1
   2   3  -8  878.53   28.99   1
   2   3  -7 5033.17  168.23   1
   2   3  -7 5852.54  173.72   1
   2   3  -7 5309.32  165.53   1
   2   3  -7 5707.27  180.66   1
   2   3  -6 1216.19   38.97   1
   2   3  -6 1186.83   41.29   1
   2   3  -6 1318.27   43.07   1
   2   3  -6 1193.81   40.91   1
   2   3  -5 6415.23  193.20   1
   2   3  -5 5901.90  185.69   1
   2   3  -5 5675.99  189.04   1
   2   3  -5 6189.39  177.22   1
   2   3  -5 5599.58  181.09   1
   2   3  -4  582.02   19.61   1
   2   3  -4  570.79   19.51   1
   2   3  -4  613.47   21.34   1
   2   3  -4  596.65   19.01   1
   2   3  -4  530.14   18.41   1
   2   3  -3 2239.44   72.82   1
   2   3  -3 2380.00   81.02   1
   2   3  -3 2687.42   81.61   1
   2   3  -3 2409.11   72.19   1
   2   3  -3 2373.94   76.90   1
   2   3  -2  318.22   10.49   1
   2   3  -2  298.30   10.65   1
   2   3  -2  296.69   11.19   1
   2   3  -2  340.94   11.94   1
   2   3  -2  291.17   10.15   1
   2   3  -1  578.40   20.88   1
   2   3  -1  731.87   22.80   1
   2   3  -1  678.12   24.34   1
   2   3  -1  635.06   21.20   1
   2   3  -1  682.94   22.55   1
   2   3   0  465.02   17.36   1
   2   3   0  536.05   17.03   1
   2   3   0  528.53   17.94   1
   2   3   0  484.05   17.22   1
   2   3   0  392.38   15.15   1
   2   3   1 3109.19  100.73   1
   2   3   1 2641.72   90.98   1
   2   3   1 3219.54  104.99   1
   2   3   1 3421.24  100.21   1
   2   3   2 2889.04   86.48   1
   2   3   2 2308.37   79.19   1
   2   3   2 2744.09   91.34   1
   2   3   2 2614.02   85.80   1
   2   3   319790.69  604.79   1
   2   3   318380.12  563.25   1
   2   3   320334.76  575.07   1
   2   3   316684.23  557.25   1
   2   3   318777.01  598.09   1
   2   3   4   59.15    4.37   1
   2   3   4   59.35    4.33   1
   2   3   4   62.09    4.59   1
   2   3   4   66.14    2.85   1
   2   3   4   49.74    4.16   1
   2   3   4   50.95    4.77   1
   2   3   5  520.40   17.53   1
   2   3   5  450.64   18.85   1
   2   3   5  570.05   18.54   1
   2   3   5  521.04   18.27   1
   2   3   5  511.15   18.77   1
   2   3   6 2876.62   99.07   1
   2   3   6 3012.64   98.74   1
   2   3   6 3285.98  101.74   1
   2   3   6 3142.50  101.37   1
   2   3   6 3350.39   99.75   1
   2   3   7 2936.52   96.32   1
   2   3   7 3242.25   96.84   1
   2   3   7 2847.49   98.89   1
   2   3   7 3037.55   98.26   1
   2   3   7 3098.51  101.17   1
   2   3   8   27.42    4.42   1
   2   3   8   31.44    3.74   1
   2   3   8   22.07    3.67   1
   2   3   8   39.21    4.04   1
   2   3   9  828.92   31.65   1
   2   3   9  872.94   29.15   1
   2   3   9  783.91   30.74   1
   2   3   9  863.12   34.10   1
   2   3  10    6.27    3.80   1
   2   3  10    9.17    4.29   1
   2   3  10    3.75    4.59   1
   2   3  10    4.65    3.01   1
   2   3  11  700.19   32.19   1
   2   3  11  696.85   32.32   1
   2   3  11  717.49   32.70   1
   2   3  12   16.41    5.71   1
   2   3  12   22.89    4.38   1
   2   3  13  490.94   30.65   1
   2   4 -13   44.72    9.40   1
   2   4 -13   47.64    9.08   1
   2   4 -12  837.87   41.22   1
   2   4 -12  904.55   49.50   1
   2   4 -11  178.17   12.00   1
   2   4 -11  116.55    9.99   1
   2   4 -10  201.00   12.17   1
   2   4 -10  251.15   14.25   1
   2   4  -9  101.96    8.16   1
   2   4  -9   82.87    7.21   1
   2   4  -8    4.17    3.59   1
   2   4  -8   -3.15    3.00   1
   2   4  -7 1476.25   51.71   1
   2   4  -7 1610.22   50.78   1
   2   4  -7 1597.87   56.13   1
   2   4  -7 1697.01   57.26   1
   2   4  -7 1782.42   55.76   1
   2   4  -613558.23  392.70   1
   2   4  -611092.75  379.36   1
   2   4  -612900.55  417.56   1
   2   4  -612014.09  369.81   1
   2   4  -612486.52  357.70   1
   2   4  -5 4492.22  148.14   1
   2   4  -5 4973.19  159.58   1
   2   4  -5 5336.39  170.88   1
   2   4  -5 4960.10  148.13   1
   2   4  -5 5631.54  167.11   1
   2   4  -4 6550.57  210.28   1
   2   4  -4 7603.50  226.69   1
   2   4  -4 7112.68  233.62   1
   2   4  -4 6813.25  201.15   1
   2   4  -3   46.14    2.96   1
   2   4  -3   43.11    4.13   1
   2   4  -3   39.71    2.91   1
   2   4  -3   35.05    2.39   1
   2   4  -2  369.70   12.91   1
   2   4  -2  328.29   12.12   1
   2   4  -2  346.96   13.01   1
   2   4  -2  310.28   11.11   1
   2   4  -1 1578.44   51.24   1
   2   4  -1 1499.08   48.87   1
   2   4  -1 1271.41   43.91   1
   2   4  -1 1348.34   43.30   1
   2   4   0  930.37   31.78   1
   2   4   0 1115.49   37.97   1
   2   4   0 1104.54   35.48   1
   2   4   1 1705.11   58.70   1
   2   4   1 1388.80   47.60   1
   2   4   1 1679.93   53.67   1
   2   4   2  107.69    5.67   1
   2   4   2  109.09    6.12   1
   2   4   2  109.61    6.87   1
   2   4   2   90.69    5.08   1
   2   4   3  634.42   23.75   1
   2   4   3  848.08   25.23   1
   2   4   3  762.50   27.23   1
   2   4   3  712.08   24.71   1
   2   4   410267.79  301.42   1
   2   4   410469.35  320.99   1
   2   4   4 9546.25  298.48   1
   2   4   4 8879.53  293.32   1
   2   4   410180.09  321.24   1
   2   4   5 4745.17  163.47   1
   2   4   5 5586.12  177.47   1
   2   4   5 5086.14  164.57   1
   2   4   5 5658.91  173.08   1
   2   4   5 5689.63  162.14   1
   2   4   6    1.49    2.85   1
   2   4   6    4.61    1.46   1
   2   4   6    1.37    2.73   1
   2   4   6    1.47    2.00   1
   2   4   6   -6.37    2.94   1
   2   4   7  259.81   11.62   1
   2   4   7  242.73   10.46   1
   2   4   7  223.52   11.03   1
   2   4   7  268.28   10.54   1
   2   4   7  238.69   10.50   1
   2   4   8 1137.03   41.95   1
   2   4   8 1047.07   37.68   1
   2   4   8 1067.66   38.67   1
   2   4   8 1070.73   38.29   1
   2   4   9  638.16   26.54   1
   2   4   9  696.03   28.85   1
   2   4   9  716.64   26.00   1
   2   4   9  685.19   26.35   1
   2   4  10 2515.77   84.81   1
   2   4  10 2566.81   94.80   1
   2   4  10 2561.48   93.05   1
   2   4  11  106.90    7.75   1
   2   4  11   99.66    7.45   1
   2   4  11   92.04    8.40   1
   2   4  12  232.56   15.89   1
   2   4  12  222.34   15.90   1
   2   5 -12  564.56   34.76   1
   2   5 -12  655.38   37.16   1
   2   5 -11  101.87    9.10   1
   2   5 -11   76.74    8.64   1
   2   5 -10  461.66   22.53   1
   2   5 -10  557.85   27.45   1
   2   5  -9   87.45    7.14   1
   2   5  -9   76.57    6.54   1
   2   5  -8 2258.10   81.15   1
   2   5  -8 2614.85   86.75   1
   2   5  -7   42.86    4.98   1
   2   5  -7   47.08    4.48   1
   2   5  -7   39.91    4.31   1
   2   5  -6   72.69    3.40   1
   2   5  -6   60.98    4.50   1
   2   5  -6   78.99    5.79   1
   2   5  -6   58.90    2.78   1
   2   5  -6   62.45    4.65   1
   2   5  -5   24.74    5.19   1
   2   5  -5   18.56    3.08   1
   2   5  -4 5340.78  158.79   1
   2   5  -4 4268.62  140.61   1
   2   5  -4 5131.75  171.98   1
   2   5  -4 4677.71  140.86   1
   2   5  -3  291.85   11.34   1
   2   5  -3  337.57   13.30   1
   2   5  -3  364.10   12.85   1
   2   5  -3  294.39   11.91   1
   2   5  -2 2440.80   76.84   1
   2   5  -2 2568.46   83.47   1
   2   5  -2 2778.27   93.57   1
   2   5  -1   44.46    3.51   1
   2   5  -1   42.14    3.12   1
   2   5  -1   33.77    3.06   1
   2   5   0 2836.00   96.37   1
   2   5   0 3725.31  110.00   1
   2   5   0 3414.06  107.29   1
   2   5   1  185.07    7.81   1
   2   5   1  216.43    9.67   1
   2   5   210255.45  306.86   1
   2   5   2 8318.19  267.77   1
   2   5   3 1647.77   53.71   1
   2   5   4 3089.19   97.96   1
   2   5   4 3230.30  104.54   1
   2   5   4 2646.49   91.37   1
   2   5   4 3328.47  105.52   1
   2   5   5  121.81    6.89   1
   2   5   5  102.59    6.30   1
   2   5   5  130.75    5.51   1
   2   5   5  121.29    7.77   1
   2   5   6 2130.23   67.01   1
   2   5   6 1919.85   64.22   1
   2   5   6 1919.93   69.99   1
   2   5   6 1711.05   61.51   1
   2   5   7   49.51    5.82   1
   2   5   7   47.55    4.76   1
   2   5   7   37.38    4.23   1
   2   5   8 2041.80   69.89   1
   2   5   8 1897.69   71.26   1
   2   5   8 2218.43   70.49   1
   2   5   9 1072.46   37.48   1
   2   5   9  896.49   37.79   1
   2   5   9  918.42   37.61   1
   2   5  10   15.17    4.41   1
   2   5  10   17.50    4.64   1
   2   5  10   26.07    4.72   1
   2   5  11  164.26   10.97   1
[truncated: 468,539 more chars]
