# Supplementary material for: The crystal structures of two novel polymorphs of bis­(oxonium) ethane-1,2-di­sulfonate
Source: Acta Crystallogr E Crystallogr Commun. 2019 Oct 3;75(Pt 11):1586–9. doi: 10.1107/S2056989019013367 (PMC6829716; doi:10.1107/S2056989019013367)
Supplement: Supplementary file 2 [file e-75-01586-Isup2.hkl]

data_I                                                                          
_shelx_title ' Ethane-1,2-Disulfonic acid monohydrate in P2(1)/n at 296(2)K'    
_shelx_refln_list_code          4                                               
_shelx_F_calc_maximum       71.86                                               
_exptl_crystal_F_000       236.00                                               
_reflns_d_resolution_high  0.6204                                               
                                                                                
loop_                                                                           
 _space_group_symop_operation_xyz                                               
 'x, y, z'                                                                      
 '-x+1/2, y+1/2, -z+1/2'                                                        
 '-x, -y, -z'                                                                   
 'x-1/2, -y-1/2, z-1/2'                                                         
                                                                                
_cell_length_a     5.8050                                                       
_cell_length_b     8.3566                                                       
_cell_length_c     8.7433                                                       
_cell_angle_alpha  90.000                                                       
_cell_angle_beta   95.148                                                       
_cell_angle_gamma  90.000                                                       
                                                                                
_shelx_F_squared_multiplier     1.000                                           
                                                                                
loop_                                                                           
 _refln_index_h                                                                 
 _refln_index_k                                                                 
 _refln_index_l                                                                 
 _refln_F_squared_calc                                                          
 _refln_F_squared_meas                                                          
 _refln_F_squared_sigma                                                         
 _refln_observed_status                                                         
   2   0   0       2789.24       2072.81       119.65 o                         
   4   0   0        943.02        755.58        19.09 o                         
   6   0   0        190.12        168.16         3.19 o                         
   8   0   0          0.90          0.94         0.22 o                         
   1   1   0        250.90        249.19         3.47 o                         
   2   1   0       1072.13       1071.37        15.29 o                         
   3   1   0        795.63        730.72        11.81 o                         
   4   1   0        680.11        643.71        10.23 o                         
   5   1   0         16.67         17.43         0.48 o                         
   6   1   0        307.82        310.87         4.75 o                         
   7   1   0         74.87         78.72         1.12 o                         
   8   1   0        175.82        186.64         3.64 o                         
   9   1   0         59.64         62.54         1.25 o                         
   0   2   0        157.53        181.22         8.66 o                         
   2   2   0        215.32        208.99         2.90 o                         
   3   2   0        198.99        125.13         1.61 o                         
   4   2   0        121.01        119.74         2.45 o                         
   5   2   0        971.88        876.92        15.35 o                         
   6   2   0          0.84          1.28         0.14 o                         
   7   2   0          9.60          7.98         0.18 o                         
   8   2   0         19.93         19.02         0.65 o                         
   9   2   0          3.59          4.60         0.27 o                         
   1   3   0          1.26          0.68         0.06 o                         
   2   3   0         43.82         37.72         0.57 o                         
   3   3   0         27.73         29.41         0.43 o                         
   4   3   0         52.25         48.63         0.94 o                         
   5   3   0        126.30        127.91         2.13 o                         
   6   3   0          3.68          3.87         0.11 o                         
   7   3   0        249.79        262.31         4.20 o                         
   8   3   0         43.69         45.84         0.90 o                         
   9   3   0         38.06         37.28         1.53 o                         
   0   4   0       3098.33       3167.61        91.06 o                         
   1   4   0         12.24          9.27         0.36 o                         
   2   4   0        103.29         87.61         1.31 o                         
   3   4   0          4.32          2.08         0.05 o                         
   4   4   0        699.75        649.13        13.06 o                         
   5   4   0         30.58         32.54         0.80 o                         
   6   4   0        125.31        121.36         2.23 o                         
   7   4   0         13.01         11.85         0.36 o                         
   8   4   0          1.41          1.63         0.18 o                         
   1   5   0        123.33        127.69         3.61 o                         
   2   5   0        291.06        281.60         4.99 o                         
   3   5   0        149.62        135.94         2.83 o                         
   4   5   0         98.66         97.21         1.90 o                         
   5   5   0         51.84         51.66         0.87 o                         
   6   5   0        121.55        126.90         2.67 o                         
   7   5   0         22.41         25.37         0.49 o                         
   8   5   0        109.56        114.77         3.01 o                         
   0   6   0        693.59        863.71        35.83 o                         
   1   6   0       1320.29       1447.58        36.38 o                         
   2   6   0        133.66        147.29         3.94 o                         
   3   6   0         86.50         82.60         1.93 o                         
   4   6   0          8.27          9.62         0.26 o                         
   5   6   0        146.31        146.39         3.31 o                         
   6   6   0         22.31         20.51         0.58 o                         
   7   6   0          0.39          0.34         0.15 o                         
   8   6   0          0.38          0.20         0.15 o                         
   1   7   0        155.15        170.41         4.79 o                         
   2   7   0         25.32         27.21         1.20 o                         
   3   7   0        275.05        283.63         8.28 o                         
   4   7   0          0.40          0.33         0.09 o                         
   5   7   0         79.64         83.20         1.43 o                         
   6   7   0         56.62         57.01         1.42 o                         
   7   7   0         89.16         90.56         2.08 o                         
   0   8   0        186.98        210.06         8.25 o                         
   1   8   0        315.47        370.37        10.72 o                         
   2   8   0          0.06         -0.09         0.08 o                         
   3   8   0        131.65        151.07         5.36 o                         
   4   8   0          5.26          5.84         0.16 o                         
   5   8   0         51.78         50.40         0.92 o                         
   6   8   0         12.12         11.92         0.56 o                         
   7   8   0          0.21          0.03         0.17 o                         
   1   9   0         36.16         36.71         1.26 o                         
   2   9   0          1.05          1.51         0.30 o                         
   3   9   0          0.06          0.09         0.11 o                         
   4   9   0          3.92          5.05         0.26 o                         
   5   9   0         55.42         57.11         1.09 o                         
   6   9   0         26.57         24.64         0.60 o                         
   0  10   0         42.59         42.81         1.76 o                         
   1  10   0          4.76          5.01         0.19 o                         
   2  10   0         48.30         47.69         1.01 o                         
   3  10   0          0.33          0.46         0.15 o                         
   4  10   0         47.74         48.56         1.61 o                         
   5  10   0          4.45          3.95         0.27 o                         
   6  10   0         25.04         22.60         0.69 o                         
   1  11   0          0.12          0.16         0.13 o                         
   2  11   0         27.30         26.73         1.05 o                         
   3  11   0          1.83          1.41         0.14 o                         
   4  11   0          0.14          0.18         0.15 o                         
   5  11   0          6.64          5.58         0.25 o                         
   0  12   0          3.91          4.67         0.65 o                         
   1  12   0        102.52         97.95         2.29 o                         
   2  12   0          4.04          4.89         0.22 o                         
   3  12   0         19.29         15.13         0.48 o                         
   4  12   0          0.01         -0.10         0.16 o                         
   1  13   0         22.13         18.56         0.58 o                         
   2  13   0          8.91          7.50         0.29 o                         
  -9   0   1         31.93         27.84         1.47 o                         
  -7   0   1         12.79         10.87         0.29 o                         
  -5   0   1        832.72        895.69        24.85 o                         
  -3   0   1        429.58        487.20        12.82 o                         
   3   0   1       1205.75       1205.46        26.17 o                         
   5   0   1        122.78        101.68         1.96 o                         
   7   0   1         40.63         42.23         0.82 o                         
   9   0   1         25.90         23.54         0.80 o                         
  -9   1   1         37.57         35.44         0.90 o                         
  -8   1   1         15.08         13.97         0.30 o                         
  -7   1   1        161.12        161.96         2.42 o                         
  -6   1   1          1.16          1.40         0.09 o                         
  -5   1   1         12.18         13.70         0.46 o                         
  -4   1   1         82.30         82.83         1.39 o                         
  -3   1   1          3.66          4.30         0.09 o                         
  -2   1   1        172.70        167.25         2.13 o                         
  -1   1   1        335.03        375.93         5.47 o                         
   0   1   1        288.60        293.99        10.45 o                         
   1   1   1       1499.90       1603.05        45.23 o                         
   2   1   1         13.32         21.92         0.24 o                         
   3   1   1       1084.29       1153.54        16.97 o                         
   5   1   1        151.78        171.89         2.47 o                         
   6   1   1          6.90          7.23         0.20 o                         
   7   1   1         92.22         91.58         1.39 o                         
   8   1   1         93.73         92.95         2.12 o                         
   9   1   1         16.76         15.34         0.53 o                         
  -9   2   1          0.22         -0.03         0.20 o                         
  -8   2   1          9.77          7.54         0.24 o                         
  -7   2   1         47.67         49.63         0.80 o                         
  -6   2   1        138.11        136.45         2.62 o                         
  -5   2   1        347.05        335.85         4.57 o                         
  -4   2   1        406.19        440.62         7.09 o                         
  -3   2   1        298.86        271.93         3.14 o                         
  -2   2   1        476.41        496.78         5.89 o                         
  -1   2   1        454.64        436.56         6.51 o                         
   1   2   1        803.50        802.11        11.45 o                         
   2   2   1          4.43          2.43         0.13 o                         
   3   2   1         15.98         18.15         0.25 o                         
   4   2   1        123.07        109.16         2.06 o                         
   5   2   1         39.71         36.44         0.72 o                         
   6   2   1         24.29         21.71         0.53 o                         
   7   2   1         35.60         35.84         0.72 o                         
   8   2   1         32.83         31.03         0.66 o                         
   9   2   1          2.74          2.90         0.24 o                         
  -9   3   1          1.35          0.83         0.20 o                         
  -8   3   1         92.40         96.54         2.13 o                         
  -7   3   1          7.41          6.55         0.22 o                         
  -6   3   1         36.37         36.98         0.74 o                         
  -5   3   1         12.66         13.40         0.27 o                         
  -4   3   1         61.27         57.78         1.12 o                         
  -3   3   1        147.57        135.78         1.60 o                         
  -2   3   1         61.33         55.58         0.73 o                         
  -1   3   1        123.76        112.97         2.19 o                         
   0   3   1        133.74        183.50         5.97 o                         
   1   3   1       1130.75       1236.08        21.19 o                         
   2   3   1        278.98        256.93         3.65 o                         
   3   3   1          0.90          0.52         0.10 o                         
   4   3   1        423.52        438.11         8.12 o                         
   5   3   1          1.79          0.80         0.07 o                         
   6   3   1        199.08        209.27         3.63 o                         
   7   3   1          1.63          0.97         0.15 o                         
   8   3   1         82.14         83.83         2.07 o                         
   9   3   1          6.80          5.33         0.39 o                         
  -8   4   1         16.31         17.24         0.46 o                         
  -7   4   1         17.50         16.85         0.32 o                         
  -6   4   1         84.14         88.52         1.75 o                         
  -5   4   1        436.26        446.18         7.47 o                         
  -4   4   1         94.11         86.23         1.28 o                         
  -3   4   1          6.19          7.27         0.22 o                         
  -2   4   1        138.83        122.05         1.72 o                         
  -1   4   1        131.29        123.86         2.87 o                         
   0   4   1        589.51        612.34        18.63 o                         
   1   4   1       1187.00       1456.79        33.33 o                         
   2   4   1        143.46        135.94         2.05 o                         
   3   4   1          0.19          0.63         0.14 o                         
   4   4   1         54.01         50.20         1.29 o                         
   5   4   1         89.75         89.34         1.71 o                         
   6   4   1         20.57         18.09         0.34 o                         
   7   4   1         31.59         32.00         0.74 o                         
   8   4   1          5.94          5.64         0.23 o                         
  -8   5   1         25.93         24.91         0.82 o                         
  -7   5   1         67.47         69.01         1.50 o                         
  -6   5   1          0.23          0.48         0.10 o                         
  -5   5   1          3.65          4.12         0.13 o                         
  -4   5   1          6.84          6.33         0.15 o                         
  -3   5   1          0.01          0.23         0.04 o                         
  -2   5   1          1.93          3.47         0.09 o                         
  -1   5   1         53.50         45.51         1.34 o                         
   0   5   1          2.65          1.00         0.11 o                         
   1   5   1        756.02        746.48        18.47 o                         
   2   5   1         22.47         16.80         0.38 o                         
   3   5   1        530.98        501.46        10.86 o                         
   4   5   1         64.66         68.67         1.69 o                         
   5   5   1        192.08        198.99         4.56 o                         
   6   5   1         43.32         44.16         0.91 o                         
   7   5   1        187.65        193.06         4.82 o                         
   8   5   1          4.38          5.67         0.24 o                         
  -8   6   1          7.37          6.23         0.29 o                         
  -7   6   1         53.85         56.34         1.73 o                         
  -6   6   1         53.56         50.05         0.87 o                         
  -5   6   1        239.90        247.74         4.58 o                         
  -4   6   1        301.14        294.40         6.56 o                         
  -3   6   1        510.76        478.68        10.56 o                         
  -2   6   1        115.27        119.53         3.16 o                         
  -1   6   1       1038.80       1059.36        37.01 o                         
   0   6   1        819.34        980.46        27.32 o                         
   1   6   1        361.31        345.82        10.52 o                         
   2   6   1         16.06         12.93         0.39 o                         
   3   6   1          2.73          3.17         0.13 o                         
   4   6   1          0.43          0.45         0.14 o                         
   5   6   1          8.99          8.43         0.24 o                         
   6   6   1          0.27          0.27         0.09 o                         
   7   6   1          0.32          0.68         0.13 o                         
   8   6   1         14.45         12.31         0.42 o                         
  -7   7   1         17.84         17.92         0.73 o                         
  -6   7   1         40.12         40.53         0.91 o                         
  -5   7   1         14.32         13.83         0.26 o                         
  -4   7   1          2.90          2.85         0.19 o                         
  -3   7   1         82.03         85.89         2.46 o                         
  -2   7   1         36.24         33.86         1.05 o                         
  -1   7   1          0.22          0.87         0.16 o                         
   0   7   1        681.73        747.25        21.34 o                         
   1   7   1        366.81        356.70        12.33 o                         
   2   7   1        877.13        887.28        36.82 o                         
   3   7   1         90.88         87.77         2.15 o                         
   4   7   1        228.26        235.75         6.39 o                         
   5   7   1         78.84         84.84         1.70 o                         
   6   7   1        125.64        136.38         3.58 o                         
   7   7   1         18.73         20.80         0.53 o                         
  -7   8   1          0.02          0.30         0.19 o                         
  -6   8   1        224.73        239.88         4.78 o                         
  -5   8   1          6.03          4.98         0.17 o                         
  -4   8   1        397.35        438.90        11.34 o                         
  -3   8   1          0.72          0.56         0.10 o                         
  -2   8   1        458.46        459.38        13.92 o                         
  -1   8   1         32.67         36.33         1.15 o                         
   0   8   1        562.26        594.23        18.81 o                         
   1   8   1         26.48         29.05         0.87 o                         
   2   8   1        161.98        167.36         5.99 o                         
   3   8   1          4.88          4.40         0.27 o                         
   4   8   1          0.37          0.70         0.09 o                         
   5   8   1         47.80         48.95         1.32 o                         
   6   8   1          7.28          7.61         0.32 o                         
   7   8   1          2.20          2.29         0.26 o                         
  -6   9   1         38.78         37.95         1.31 o                         
  -5   9   1          1.99          1.85         0.15 o                         
  -4   9   1         21.63         21.27         0.58 o                         
  -3   9   1         12.96         14.95         0.62 o                         
  -2   9   1         11.60         12.05         0.41 o                         
  -1   9   1          2.87          3.75         0.33 o                         
   0   9   1         38.54         38.51         0.70 o                         
   1   9   1         54.81         54.18         1.28 o                         
   2   9   1        252.48        268.68         6.97 o                         
   3   9   1        144.81        157.59         4.16 o                         
   4   9   1         72.57         78.30         2.30 o                         
   5   9   1         90.71         98.78         2.67 o                         
   6   9   1         87.89         92.30         1.87 o                         
  -6  10   1          0.92          1.13         0.21 o                         
  -5  10   1        118.28        133.46         4.20 o                         
  -4  10   1          1.26          1.91         0.15 o                         
  -3  10   1         77.06         86.25         2.66 o                         
  -2  10   1         17.51         17.63         0.48 o                         
  -1  10   1        135.18        143.92         3.34 o                         
   0  10   1          3.56          3.30         0.27 o                         
   1  10   1        195.07        211.91         5.11 o                         
   2  10   1          3.27          3.37         0.21 o                         
   3  10   1         69.64         73.15         1.80 o                         
   4  10   1          3.48          3.59         0.21 o                         
   5  10   1          4.28          4.59         0.37 o                         
   6  10   1          0.12         -0.14         0.18 o                         
  -5  11   1          5.40          5.29         0.25 o                         
  -4  11   1          5.50          5.76         0.25 o                         
  -3  11   1          1.20          1.60         0.13 o                         
  -2  11   1          5.19          5.56         0.21 o                         
  -1  11   1          0.64          0.64         0.13 o                         
   0  11   1         13.68         14.01         0.37 o                         
   1  11   1         92.56        100.42         2.28 o                         
   2  11   1         58.63         62.05         1.58 o                         
   3  11   1         16.25         15.95         0.40 o                         
   4  11   1         57.56         62.28         1.25 o                         
   5  11   1         23.85         24.58         0.85 o                         
  -4  12   1         57.81         55.84         1.13 o                         
  -3  12   1          0.65          0.69         0.16 o                         
  -2  12   1        142.53        150.17         3.55 o                         
  -1  12   1          2.80          2.22         0.19 o                         
   0  12   1        105.92        109.41         2.16 o                         
   1  12   1          0.02          0.04         0.14 o                         
   2  12   1         17.98         18.32         0.50 o                         
   3  12   1          0.84          0.83         0.15 o                         
   4  12   1          0.51          0.85         0.21 o                         
  -2  13   1          1.06          1.08         0.17 o                         
  -1  13   1         15.48         15.00         0.46 o                         
   0  13   1         34.65         31.65         0.89 o                         
   1  13   1         34.90         31.85         1.17 o                         
   2  13   1         79.57         72.19         2.28 o                         
  -8   0   2        107.41        117.39         2.77 o                         
  -6   0   2        520.68        530.30        12.97 o                         
  -4   0   2       2668.73       2483.08        62.16 o                         
   0   0   2        596.48        592.32        23.56 o                         
   2   0   2       2603.26       2534.36        88.52 o                         
   4   0   2        476.35        452.49         5.79 o                         
   6   0   2         81.14         80.60         1.20 o                         
   8   0   2        272.88        302.22         6.32 o                         
  -9   1   2          2.17          2.55         0.24 o                         
  -8   1   2         13.31         13.29         0.31 o                         
  -7   1   2          4.86          4.80         0.15 o                         
  -6   1   2         27.97         23.65         0.46 o                         
  -5   1   2         66.45         54.81         1.26 o                         
  -4   1   2        851.98        763.65        14.31 o                         
  -3   1   2        267.13        213.86         2.84 o                         
  -2   1   2       2034.24       1828.57        30.50 o                         
   1   1   2       1324.52       1059.42        14.12 o                         
   2   1   2       2426.51       2057.16        34.83 o                         
   3   1   2        556.24        405.53         4.03 o                         
   4   1   2        480.97        403.44         3.73 o                         
   5   1   2        237.67        193.66         2.41 o                         
   6   1   2         33.26         28.77         0.48 o                         
   7   1   2         95.34         95.49         1.27 o                         
   8   1   2         26.98         26.01         0.51 o                         
   9   1   2          8.52          7.29         0.28 o                         
  -9   2   2         76.84         83.46         1.87 o                         
  -8   2   2         31.89         29.61         0.51 o                         
  -7   2   2         98.11        103.76         1.23 o                         
  -6   2   2        116.44        113.84         1.98 o                         
  -5   2   2        880.27        870.76        13.35 o                         
  -4   2   2         28.45         31.32         0.69 o                         
  -3   2   2         95.00         64.30         0.78 o                         
  -2   2   2          0.12          0.31         0.05 o                         
  -1   2   2        369.63        363.48         5.17 o                         
   0   2   2        206.61        207.95         4.70 o                         
   1   2   2       2215.52       2261.39        52.17 o                         
   2   2   2         41.31         49.48         0.56 o                         
   3   2   2        761.88        730.49         8.60 o                         
   4   2   2        179.47        180.48         2.30 o                         
   5   2   2         12.49         11.70         0.25 o                         
   6   2   2         19.24         20.13         0.33 o                         
   7   2   2        205.60        220.63         3.70 o                         
   8   2   2          0.03          0.50         0.16 o                         
   9   2   2         64.93         68.03         1.73 o                         
  -9   3   2          6.25          5.81         0.29 o                         
  -8   3   2          1.82          1.69         0.16 o                         
  -7   3   2          5.20          5.40         0.22 o                         
  -6   3   2         39.00         35.48         0.84 o                         
  -5   3   2        163.43        154.25         2.42 o                         
  -4   3   2         55.24         36.58         0.50 o                         
  -3   3   2         86.59         76.49         1.07 o                         
  -2   3   2         36.23         25.45         0.36 o                         
  -1   3   2         39.55         19.99         0.41 o                         
   0   3   2        555.50        520.72        11.99 o                         
   1   3   2       1870.28       1912.83        37.71 o                         
   2   3   2        280.33        221.89         2.86 o                         
   3   3   2       1674.46       1573.82        23.19 o                         
   4   3   2        476.22        408.06         6.97 o                         
   5   3   2        255.71        243.85         4.10 o                         
   6   3   2         14.34         11.46         0.45 o                         
   7   3   2         68.00         66.43         0.87 o                         
   8   3   2         28.80         29.03         0.92 o                         
  -8   4   2         77.79         88.51         1.70 o                         
  -7   4   2          8.85          7.82         0.22 o                         
  -6   4   2        193.80        207.69         2.43 o                         
  -5   4   2         75.02         74.86         0.93 o                         
  -4   4   2        395.72        373.77         6.00 o                         
  -3   4   2         62.73         63.66         1.07 o                         
  -2   4   2         28.16         27.56         0.47 o                         
  -1   4   2        334.76        347.32         7.26 o                         
   0   4   2       2066.13       2434.16        64.45 o                         
   1   4   2        341.77        373.18         8.00 o                         
   2   4   2          9.94          7.84         0.14 o                         
   3   4   2         31.46         29.05         0.66 o                         
   4   4   2        184.62        172.45         3.12 o                         
   5   4   2          0.77          0.66         0.08 o                         
   6   4   2         43.18         48.43         1.09 o                         
   7   4   2         15.15         13.27         0.40 o                         
   8   4   2         70.80         77.24         2.00 o                         
  -8   5   2          6.95          6.44         0.33 o                         
  -7   5   2          4.12          4.31         0.20 o                         
  -6   5   2          0.74          0.99         0.11 o                         
  -5   5   2        200.45        203.83         3.48 o                         
  -4   5   2        152.17        149.57         3.12 o                         
  -3   5   2         39.54         35.23         1.02 o                         
  -2   5   2        223.11        218.58         4.96 o                         
  -1   5   2        647.07        617.99        14.66 o                         
   0   5   2        674.31        699.73        16.66 o                         
   1   5   2        109.54         96.56         2.34 o                         
   2   5   2        830.68        864.36        17.56 o                         
   3   5   2        147.27        128.21         2.26 o                         
   4   5   2        316.58        326.53         7.25 o                         
   5   5   2          1.24          1.51         0.09 o                         
   6   5   2        119.99        125.67         2.95 o                         
   7   5   2         21.33         21.57         0.66 o                         
   8   5   2         39.93         37.42         1.36 o                         
  -8   6   2          8.14          6.17         0.38 o                         
  -7   6   2         36.41         39.31         0.70 o                         
  -6   6   2        119.86        123.33         2.16 o                         
  -5   6   2        296.51        311.81         5.23 o                         
  -4   6   2        275.97        288.39         6.10 o                         
  -3   6   2         90.10         88.99         2.37 o                         
  -2   6   2        150.38        165.33         5.23 o                         
  -1   6   2          0.02          0.20         0.05 o                         
   0   6   2         63.89         71.82         2.08 o                         
   1   6   2          0.65          1.49         0.07 o                         
   2   6   2          0.92          0.45         0.05 o                         
   3   6   2        302.93        288.86         6.76 o                         
   4   6   2          2.48          2.35         0.09 o                         
   5   6   2          5.01          4.95         0.19 o                         
   6   6   2          7.08          6.32         0.31 o                         
   7   6   2         50.27         54.82         1.67 o                         
   8   6   2         38.83         36.69         1.69 o                         
  -7   7   2         11.25         11.20         0.35 o                         
  -6   7   2         13.44         14.69         0.31 o                         
  -5   7   2         21.99         19.10         0.38 o                         
  -4   7   2         12.50         11.42         0.26 o                         
  -3   7   2        282.26        288.21         7.28 o                         
  -2   7   2          0.01         -0.05         0.06 o                         
  -1   7   2        478.15        518.45        15.13 o                         
   0   7   2          2.03          0.33         0.07 o                         
   1   7   2        477.09        523.09        21.59 o                         
   2   7   2        116.92        134.75         4.91 o                         
   3   7   2        176.30        185.72         4.99 o                         
   4   7   2         12.15         11.18         0.33 o                         
   5   7   2         59.72         60.60         1.77 o                         
   6   7   2          4.60          4.00         0.17 o                         
   7   7   2         41.66         41.76         1.43 o                         
  -7   8   2         84.30         79.87         1.99 o                         
  -6   8   2          1.00          0.84         0.14 o                         
  -5   8   2        185.43        197.21         4.25 o                         
  -4   8   2         55.20         55.84         1.17 o                         
  -3   8   2         67.26         75.96         2.18 o                         
  -2   8   2          0.04          0.32         0.09 o                         
  -1   8   2         96.26        105.06         3.82 o                         
   0   8   2         38.87         39.17         1.66 o                         
   1   8   2         28.52         30.94         1.12 o                         
   2   8   2          0.05          0.09         0.09 o                         
   3   8   2         37.61         40.58         1.25 o                         
   4   8   2          5.90          6.73         0.34 o                         
   5   8   2         44.31         43.85         1.50 o                         
   6   8   2          0.70          0.84         0.14 o                         
   7   8   2         10.68          7.97         0.31 o                         
  -6   9   2          0.28          0.17         0.16 o                         
  -5   9   2          1.73          0.95         0.12 o                         
  -4   9   2         17.41         16.09         0.58 o                         
  -3   9   2         62.26         61.60         1.73 o                         
  -2   9   2          0.13          0.15         0.12 o                         
  -1   9   2          0.77          0.51         0.12 o                         
   0   9   2         28.45         33.62         0.78 o                         
   1   9   2        173.09        193.66         5.11 o                         
   2   9   2        188.98        201.12         6.54 o                         
   3   9   2         51.13         51.94         1.34 o                         
   4   9   2         96.85         99.67         3.36 o                         
   5   9   2          2.83          2.53         0.19 o                         
   6   9   2         22.58         20.30         0.58 o                         
  -6  10   2         49.19         42.26         1.22 o                         
  -5  10   2          0.02         -0.04         0.13 o                         
  -4  10   2         26.87         27.05         0.80 o                         
  -3  10   2          4.26          4.12         0.17 o                         
  -2  10   2         53.45         54.62         1.94 o                         
  -1  10   2          0.61          0.22         0.12 o                         
   0  10   2        145.87        158.95         5.40 o                         
   1  10   2         28.30         28.93         0.64 o                         
   2  10   2         34.62         36.49         0.85 o                         
   3  10   2          0.71          0.75         0.17 o                         
   4  10   2          7.27          5.78         0.28 o                         
   5  10   2          0.61          0.67         0.15 o                         
  -5  11   2          5.04          3.95         0.23 o                         
  -4  11   2          2.84          2.58         0.22 o                         
  -3  11   2          2.92          1.82         0.15 o                         
  -2  11   2         12.97         12.28         0.37 o                         
  -1  11   2          2.85          2.21         0.20 o                         
   0  11   2         23.18         23.31         0.89 o                         
   1  11   2         39.18         34.94         0.98 o                         
   2  11   2         84.78         85.11         1.66 o                         
   3  11   2         46.98         42.31         0.82 o                         
   4  11   2         14.87         13.84         0.38 o                         
   5  11   2          5.58          4.96         0.34 o                         
  -4  12   2          3.78          3.44         0.27 o                         
  -3  12   2         48.09         47.07         1.00 o                         
  -2  12   2          9.91          9.14         0.41 o                         
  -1  12   2         23.41         20.86         0.50 o                         
   0  12   2          0.67          0.55         0.16 o                         
   1  12   2          0.63          0.61         0.31 o                         
   2  12   2          1.62          1.46         0.24 o                         
   3  12   2          0.51          0.56         0.17 o                         
  -2  13   2         10.44          7.57         0.35 o                         
  -1  13   2         33.09         30.86         0.94 o                         
   0  13   2          7.69          5.78         0.42 o                         
   1  13   2         79.33         74.34         1.89 o                         
  -9   0   3         71.58         72.87         2.08 o                         
  -7   0   3         93.01        100.45         1.69 o                         
  -5   0   3        807.35        822.58        20.89 o                         
  -3   0   3          5.93          9.89         0.36 o                         
  -1   0   3       1005.19       1246.72        37.84 o                         
   1   0   3        716.39        606.39         8.80 o                         
   3   0   3        640.26        787.27        10.22 o                         
   5   0   3          6.49         13.05         0.32 o                         
   7   0   3        172.09        176.83         3.48 o                         
  -9   1   3          5.94          5.31         0.43 o                         
  -8   1   3          7.39          8.02         0.34 o                         
  -7   1   3         13.15         11.21         0.37 o                         
  -6   1   3          0.01         -0.07         0.08 o                         
  -5   1   3        415.01        438.52         6.52 o                         
  -4   1   3        202.80        246.66         3.08 o                         
  -3   1   3        608.45        674.40         9.61 o                         
  -2   1   3         99.73        139.28         1.44 o                         
  -1   1   3        383.14        409.25         4.57 o                         
   0   1   3         67.22        109.72         2.33 o                         
   1   1   3        271.62        318.94         3.50 o                         
   2   1   3         58.13         63.41         0.56 o                         
   3   1   3        113.91        105.26         0.88 o                         
   4   1   3        433.96        400.66         3.77 o                         
   5   1   3          3.00          2.43         0.21 o                         
   6   1   3         14.52         13.47         0.25 o                         
   7   1   3          0.23         -0.02         0.19 o                         
   8   1   3          0.23          0.50         0.20 o                         
  -9   2   3         21.49         20.53         0.66 o                         
  -8   2   3         63.23         64.07         0.99 o                         
  -7   2   3         11.17         10.58         0.30 o                         
  -6   2   3        126.85        127.51         1.78 o                         
  -5   2   3          0.85          0.78         0.07 o                         
  -4   2   3        739.31        732.92         8.28 o                         
  -3   2   3         83.53         89.43         1.23 o                         
  -2   2   3         24.86         48.01         0.46 o                         
  -1   2   3        106.17        108.57         1.88 o                         
   0   2   3       2640.97       2676.39       112.73 o                         
   1   2   3        480.57        495.09         8.33 o                         
   2   2   3         48.18         73.46         0.92 o                         
   3   2   3        449.24        418.76         3.73 o                         
   4   2   3        355.52        411.42         4.87 o                         
   5   2   3         23.01         24.99         0.57 o                         
   6   2   3         42.93         44.81         0.60 o                         
   7   2   3          0.16          0.21         0.14 o                         
   8   2   3        144.28        150.46         2.51 o                         
  -9   3   3          0.10          0.11         0.22 o                         
  -8   3   3          8.98          8.05         0.32 o                         
  -7   3   3         10.06         11.35         0.23 o                         
  -6   3   3         40.78         41.65         0.70 o                         
  -5   3   3          5.92          7.59         0.31 o                         
  -4   3   3        255.11        262.59         5.02 o                         
  -3   3   3         86.99         61.29         0.90 o                         
  -2   3   3        227.21        204.34         2.72 o                         
  -1   3   3        112.59        132.10         2.58 o                         
   0   3   3       1903.96       2194.59        63.64 o                         
   1   3   3        112.98        146.98         2.55 o                         
   2   3   3       1688.38       1759.10        26.98 o                         
   3   3   3        224.15        212.71         3.18 o                         
   4   3   3        205.29        195.03         2.99 o                         
   5   3   3         42.82         40.45         1.03 o                         
   6   3   3          4.85          4.25         0.28 o                         
   7   3   3          0.48          0.66         0.14 o                         
   8   3   3         11.68         11.31         0.54 o                         
  -8   4   3          5.01          4.18         0.21 o                         
  -7   4   3         25.18         24.86         0.46 o                         
  -6   4   3         59.42         59.95         0.95 o                         
  -5   4   3        192.87        182.64         2.43 o                         
  -4   4   3         81.32         77.55         1.54 o                         
  -3   4   3        115.18         96.27         1.57 o                         
  -2   4   3          1.69          3.61         0.15 o                         
  -1   4   3        142.96        135.29         3.70 o                         
   0   4   3         12.68         26.02         0.59 o                         
   1   4   3        346.39        338.34         7.71 o                         
   2   4   3         72.36         61.60         1.16 o                         
   3   4   3        770.64        807.95        12.58 o                         
   4   4   3        226.51        218.19         4.75 o                         
   5   4   3         18.68         21.92         0.48 o                         
   6   4   3        142.92        151.21         2.17 o                         
   7   4   3         50.79         49.77         1.42 o                         
   8   4   3         60.61         62.61         1.34 o                         
  -8   5   3          0.04          0.37         0.16 o                         
  -7   5   3          4.55          4.31         0.21 o                         
  -6   5   3         18.32         16.65         0.60 o                         
  -5   5   3        233.69        236.13         3.35 o                         
  -4   5   3          8.41          6.05         0.15 o                         
  -3   5   3        707.49        697.70        16.49 o                         
  -2   5   3         35.08         25.49         0.77 o                         
  -1   5   3        498.60        514.26        13.29 o                         
   0   5   3         24.94         42.96         0.87 o                         
   1   5   3        747.84        848.01        21.82 o                         
   2   5   3        162.28        162.52         3.63 o                         
   3   5   3        430.28        445.36         7.84 o                         
   4   5   3          3.57          3.77         0.12 o                         
   5   5   3         54.21         53.60         1.44 o                         
   6   5   3         27.52         28.52         0.94 o                         
   7   5   3          2.54          2.65         0.30 o                         
   8   5   3         14.29         14.71         0.41 o                         
  -8   6   3         18.26         19.66         0.82 o                         
  -7   6   3         48.44         49.07         0.92 o                         
  -6   6   3         32.19         32.61         0.79 o                         
  -5   6   3        155.91        160.22         2.73 o                         
  -4   6   3         81.09         88.19         1.97 o                         
  -3   6   3          5.51          4.05         0.18 o                         
  -2   6   3        199.81        196.79         5.55 o                         
  -1   6   3        141.37        115.70         3.47 o                         
   0   6   3          0.04          0.65         0.22 o                         
   1   6   3        111.27         79.01         2.35 o                         
   2   6   3         51.75         53.33         1.79 o                         
   3   6   3        207.95        193.86         5.08 o                         
   4   6   3         55.70         55.31         1.26 o                         
   5   6   3        205.43        213.31         4.92 o                         
   6   6   3          4.27          3.95         0.15 o                         
   7   6   3        104.70        112.69         3.18 o                         
  -7   7   3         21.90         24.63         0.61 o                         
  -6   7   3         62.74         64.71         1.26 o                         
  -5   7   3         15.27         16.97         0.41 o                         
  -4   7   3        580.39        595.55        11.60 o                         
  -3   7   3        188.61        175.52         4.33 o                         
  -2   7   3        484.94        464.01        12.18 o                         
  -1   7   3         14.75          8.85         0.35 o                         
   0   7   3        194.55        191.92         5.34 o                         
   1   7   3        165.48        157.47         6.37 o                         
   2   7   3        166.55        173.16         5.98 o                         
   3   7   3          0.63          0.78         0.08 o                         
   4   7   3         66.31         68.69         1.90 o                         
   5   7   3         14.68         14.20         0.53 o                         
   6   7   3          3.89          3.89         0.20 o                         
   7   7   3          1.35          1.28         0.24 o                         
  -7   8   3          0.48          0.29         0.16 o                         
  -6   8   3         52.71         50.21         1.48 o                         
  -5   8   3         32.63         30.69         0.59 o                         
  -4   8   3          4.03          3.30         0.13 o                         
  -3   8   3          4.88          5.26         0.27 o                         
  -2   8   3         27.31         26.77         0.93 o                         
  -1   8   3          2.85          2.82         0.22 o                         
   0   8   3         68.18         55.20         1.71 o                         
   1   8   3         51.82         54.77         2.00 o                         
   2   8   3        276.19        287.85         8.34 o                         
   3   8   3          6.77          6.23         0.29 o                         
   4   8   3        244.84        262.29         6.59 o                         
   5   8   3          3.25          3.27         0.19 o                         
   6   8   3         57.33         62.36         1.40 o                         
   7   8   3         25.65         25.15         0.85 o                         
  -6   9   3         14.38         14.44         0.73 o                         
  -5   9   3         50.41         52.71         1.12 o                         
  -4   9   3         71.86         73.47         2.00 o                         
  -3   9   3         88.89         89.32         2.39 o                         
  -2   9   3         89.43         89.28         2.54 o                         
  -1   9   3        153.81        159.74         5.73 o                         
   0   9   3         66.65         66.82         1.28 o                         
   1   9   3        329.46        354.64         9.24 o                         
   2   9   3        143.59        146.27         4.26 o                         
   3   9   3        153.24        161.99         4.84 o                         
   4   9   3         12.19         11.19         0.39 o                         
   5   9   3         10.35         10.02         0.40 o                         
   6   9   3          0.42          0.75         0.16 o                         
  -6  10   3          1.99          2.39         0.25 o                         
  -5  10   3         27.07         24.36         1.19 o                         
  -4  10   3          0.00          0.02         0.11 o                         
  -3  10   3         11.36         10.02         0.50 o                         
  -2  10   3          0.00          0.08         0.22 o                         
  -1  10   3         10.54          8.73         0.26 o                         
   0  10   3          9.69          8.53         0.65 o                         
   1  10   3         19.20         20.82         0.69 o                         
   2  10   3          1.96          2.33         0.17 o                         
   3  10   3        145.56        163.35         3.05 o                         
   4  10   3          3.46          3.84         0.22 o                         
   5  10   3        104.28        111.73         3.05 o                         
  -5  11   3          4.21          4.30         0.29 o                         
  -4  11   3         33.68         34.27         1.10 o                         
  -3  11   3        118.76        121.33         3.47 o                         
  -2  11   3         44.92         46.78         1.09 o                         
  -1  11   3         39.31         39.02         0.94 o                         
   0  11   3         80.71         85.66         2.38 o                         
   1  11   3        112.35        115.49         4.14 o                         
   2  11   3         59.63         57.53         3.02 o                         
   3  11   3         63.06         62.19         2.39 o                         
   4  11   3          5.46          5.28         0.30 o                         
  -3  12   3          5.91          6.36         0.30 o                         
  -2  12   3          3.72          4.55         0.25 o                         
  -1  12   3          5.15          5.31         0.31 o                         
   0  12   3         20.31         20.96         1.00 o                         
   1  12   3          0.71          1.10         0.21 o                         
   2  12   3         22.38         22.62         0.84 o                         
   3  12   3          0.43          0.77         0.20 o                         
  -1  13   3          6.23          6.40         0.32 o                         
   0  13   3         21.47         20.12         0.60 o                         
   1  13   3          0.02         -0.31         0.22 o                         
  -8   0   4         19.82         16.40         0.49 o                         
  -6   0   4          3.90          3.58         0.17 o                         
  -4   0   4         61.62         50.74         0.94 o                         
  -2   0   4       5164.57       6029.88       182.90 o                         
   0   0   4        369.35        211.91         6.75 o                         
   2   0   4        652.07        507.88         4.41 o                         
   4   0   4       1140.45       1053.88        15.08 o                         
   6   0   4         92.95         91.15         1.92 o                         
   8   0   4         79.72         85.51         2.14 o                         
  -9   1   4         11.08         11.65         0.41 o                         
  -8   1   4         75.57         77.53         1.11 o                         
  -7   1   4         17.59         19.26         0.37 o                         
  -6   1   4        167.14        169.58         2.59 o                         
  -5   1   4        436.16        431.67         6.88 o                         
  -4   1   4        632.30        614.53         6.20 o                         
  -3   1   4        331.40        294.35         3.34 o                         
  -2   1   4         42.97         34.91         0.37 o                         
  -1   1   4         49.31         52.04         0.98 o                         
   0   1   4          5.67          5.76         0.17 o                         
   1   1   4         90.20        112.95         1.66 o                         
   2   1   4          6.26          5.47         0.09 o                         
   3   1   4         64.32         72.77         0.62 o                         
   4   1   4          7.64          6.23         0.13 o                         
   5   1   4         16.09         12.73         0.34 o                         
   6   1   4         50.31         50.35         0.90 o                         
   7   1   4        107.37        118.99         2.56 o                         
   8   1   4          9.40         10.41         0.31 o                         
  -9   2   4         28.63         23.42         0.72 o                         
  -8   2   4          0.10          0.21         0.12 o                         
  -7   2   4          0.02          0.22         0.10 o                         
  -6   2   4          4.63          4.04         0.17 o                         
  -5   2   4         27.27         29.99         0.36 o                         
  -4   2   4          0.16          1.12         0.08 o                         
  -3   2   4        148.18        127.62         1.77 o                         
  -2   2   4         24.52         25.33         0.31 o                         
  -1   2   4       1905.06       1807.00        34.82 o                         
   0   2   4         56.51         67.60         1.53 o                         
   1   2   4        228.07        146.85         2.10 o                         
   2   2   4         40.10         43.66         0.57 o                         
   3   2   4       2624.43       2506.58        32.27 o                         
   4   2   4          3.16          1.94         0.11 o                         
   5   2   4        281.28        266.15         3.22 o                         
   6   2   4          2.28          2.36         0.13 o                         
   7   2   4        142.22        151.04         2.08 o                         
   8   2   4          8.68          8.29         0.36 o                         
  -8   3   4          3.30          4.14         0.22 o                         
  -7   3   4         44.77         45.06         0.67 o                         
  -6   3   4         21.79         21.08         0.32 o                         
  -5   3   4        248.80        245.16         3.38 o                         
  -4   3   4         94.63         91.94         1.02 o                         
  -3   3   4        920.58        876.47        14.97 o                         
  -2   3   4         37.06         49.08         0.72 o                         
  -1   3   4       1025.11       1104.84        22.88 o                         
   0   3   4        333.68        429.51        10.86 o                         
   1   3   4        682.12        741.10        13.65 o                         
   2   3   4         10.62          4.80         0.11 o                         
   3   3   4         13.28         14.29         0.41 o                         
   4   3   4          0.85          1.69         0.07 o                         
   5   3   4         25.57         26.59         0.40 o                         
   6   3   4         47.24         49.75         0.84 o                         
   7   3   4         20.13         21.54         0.56 o                         
   8   3   4          6.75          9.08         0.33 o                         
  -8   4   4          3.72          3.13         0.19 o                         
  -7   4   4         28.90         27.93         0.48 o                         
  -6   4   4          3.88          4.31         0.23 o                         
  -5   4   4        118.41        113.11         1.46 o                         
  -4   4   4         48.58         50.65         0.83 o                         
  -3   4   4          7.59          4.95         0.13 o                         
  -2   4   4        654.41        597.05        11.68 o                         
  -1   4   4          1.24          2.15         0.13 o                         
   0   4   4        371.03        314.66         9.16 o                         
   1   4   4         37.84         45.17         1.09 o                         
   2   4   4        890.92        864.87        13.38 o                         
   3   4   4        309.96        323.93         5.72 o                         
   4   4   4        547.80        551.28        12.52 o                         
   5   4   4        178.82        188.00         4.65 o                         
   6   4   4         30.23         31.42         0.85 o                         
   7   4   4         33.55         32.81         1.03 o                         
   8   4   4         96.73        100.02         2.65 o                         
  -8   5   4         38.36         36.79         0.86 o                         
  -7   5   4          0.67          1.00         0.13 o                         
  -6   5   4        124.97        127.56         1.88 o                         
  -5   5   4          3.48          3.31         0.20 o                         
  -4   5   4        709.80        750.99        15.15 o                         
  -3   5   4         80.78         82.09         2.33 o                         
  -2   5   4        393.77        404.77        10.74 o                         
  -1   5   4          1.72          0.94         0.12 o                         
   0   5   4        245.87        275.35         5.16 o                         
   1   5   4        252.05        248.81         6.23 o                         
   2   5   4        235.61        265.26         6.78 o                         
   3   5   4        150.09        138.32         3.10 o                         
   4   5   4          5.81          5.77         0.18 o                         
   5   5   4          0.01          0.10         0.08 o                         
   6   5   4         37.62         39.94         0.78 o                         
   7   5   4          0.19          0.98         0.14 o                         
   8   5   4         16.71         15.43         1.55 o                         
  -8   6   4         18.94         18.73         0.65 o                         
  -7   6   4          0.56          0.51         0.18 o                         
  -6   6   4         52.32         54.27         1.32 o                         
  -5   6   4          3.53          3.78         0.12 o                         
  -4   6   4          0.00          0.11         0.07 o                         
  -3   6   4        160.44        155.48         4.33 o                         
  -2   6   4        114.49        119.99         4.13 o                         
  -1   6   4        397.30        370.93         8.60 o                         
   0   6   4          6.65         10.62         0.34 o                         
   1   6   4          0.19          1.31         0.06 o                         
   2   6   4         84.50        103.09         2.96 o                         
   3   6   4        222.68        229.58         6.22 o                         
   4   6   4        234.46        244.52         6.28 o                         
   5   6   4         25.72         27.03         0.73 o                         
   6   6   4         78.32         80.30         2.72 o                         
   7   6   4         17.14         17.19         0.42 o                         
  -7   7   4         46.82         45.40         1.10 o                         
  -6   7   4          1.39          1.19         0.16 o                         
  -5   7   4        253.60        267.48         4.52 o                         
  -4   7   4         14.91         14.91         0.30 o                         
  -3   7   4        262.72        280.22         6.23 o                         
  -2   7   4         65.95         70.41         2.07 o                         
  -1   7   4         12.35         15.85         0.49 o                         
   0   7   4          0.00          0.83         0.13 o                         
   1   7   4         62.81         74.05         2.15 o                         
   2   7   4         47.64         46.28         1.77 o                         
   3   7   4         63.83         69.63         2.41 o                         
   4   7   4         18.44         19.29         0.71 o                         
   5   7   4          1.95          1.42         0.13 o                         
   6   7   4          9.03         10.45         0.56 o                         
   7   7   4         13.62         13.11         0.65 o                         
  -7   8   4          2.61          2.81         0.21 o                         
  -6   8   4          1.68          1.52         0.20 o                         
  -5   8   4          7.21          8.42         0.27 o                         
  -4   8   4          2.28          2.11         0.13 o                         
  -3   8   4         14.00         11.21         0.40 o                         
  -2   8   4         43.67         43.14         1.51 o                         
  -1   8   4         47.67         47.50         1.45 o                         
   0   8   4          0.27          0.64         0.07 o                         
   1   8   4         89.56         96.60         3.28 o                         
   2   8   4         12.12         12.23         0.49 o                         
   3   8   4        115.17        122.92         3.57 o                         
   4   8   4         98.86        104.25         3.29 o                         
   5   8   4         45.97         47.31         1.38 o                         
   6   8   4         13.19         13.21         0.83 o                         
  -6   9   4         16.12         14.88         0.85 o                         
  -5   9   4          1.76          1.72         0.15 o                         
  -4   9   4        100.87        100.40         2.38 o                         
  -3   9   4         98.09        102.82         2.74 o                         
  -2   9   4        176.28        191.21         7.12 o                         
  -1   9   4         17.18         19.21         0.69 o                         
   0   9   4        184.98        198.41         5.34 o                         
   1   9   4         33.67         35.14         1.22 o                         
   2   9   4         80.31         81.76         2.45 o                         
   3   9   4          0.17          0.26         0.10 o                         
   4   9   4          2.71          3.38         0.19 o                         
   5   9   4          4.62          3.80         0.32 o                         
   6   9   4          1.17          0.69         0.22 o                         
  -5  10   4          0.00          0.19         0.20 o                         
  -4  10   4         18.62         21.24         0.49 o                         
  -3  10   4          5.39          5.28         0.26 o                         
  -2  10   4          1.56          0.94         0.12 o                         
  -1  10   4          1.26          1.06         0.12 o                         
   0  10   4         52.26         51.95         1.57 o                         
   1  10   4          0.05         -0.01         0.12 o                         
   2  10   4        144.29        152.72         5.03 o                         
   3  10   4          4.29          3.66         0.25 o                         
   4  10   4        108.42        113.25         3.20 o                         
   5  10   4          1.89          2.06         0.25 o                         
  -4  11   4         79.36         75.90         2.02 o                         
  -3  11   4         44.67         44.17         1.43 o                         
  -2  11   4         86.77         94.91         3.43 o                         
  -1  11   4         44.64         47.55         1.51 o                         
   0  11   4         25.04         24.42         0.63 o                         
   1  11   4         19.66         19.50         0.95 o                         
   2  11   4         93.32         98.24         4.00 o                         
   3  11   4          3.05          3.17         0.26 o                         
   4  11   4          0.01         -0.10         0.20 o                         
  -3  12   4         15.78         13.74         0.77 o                         
  -2  12   4          0.55          0.90         0.20 o                         
  -1  12   4         21.83         18.89         0.55 o                         
   0  12   4          2.44          3.56         0.35 o                         
   1  12   4         16.72         14.13         0.59 o                         
   2  12   4         13.23         12.59         0.99 o                         
   3  12   4         34.88         29.00         1.03 o                         
  -9   0   5         14.12         12.75         0.65 o                         
  -7   0   5         25.78         22.82         0.63 o                         
  -5   0   5         59.42         73.60         1.35 o                         
  -3   0   5        253.76        333.83         5.88 o                         
  -1   0   5        754.90        812.29        18.64 o                         
   1   0   5        131.42        137.33         3.01 o                         
   3   0   5       1460.27       1408.40        20.11 o                         
   5   0   5        150.73        144.06         2.48 o                         
   7   0   5         17.22         17.12         0.71 o                         
  -8   1   5         45.76         45.66         1.00 o                         
  -7   1   5         44.26         46.07         0.74 o                         
  -6   1   5        125.02        124.75         1.82 o                         
  -5   1   5        144.61        142.48         2.48 o                         
  -4   1   5        333.76        322.49         3.57 o                         
  -3   1   5        145.11        124.20         1.51 o                         
  -2   1   5         50.24         26.67         0.57 o                         
  -1   1   5          1.38          2.20         0.09 o                         
   0   1   5        486.36        412.56         8.39 o                         
   1   1   5         47.98         33.23         0.70 o                         
   2   1   5         73.03         49.98         0.58 o                         
   3   1   5          2.74          0.64         0.08 o                         
   4   1   5          5.75          8.70         0.15 o                         
   5   1   5         12.48         14.67         0.32 o                         
   6   1   5        106.25        108.61         1.46 o                         
   7   1   5         46.77         47.09         0.76 o                         
   8   1   5          7.37          6.56         0.26 o                         
  -8   2   5          2.50          3.28         0.17 o                         
  -7   2   5         17.62         18.24         0.45 o                         
  -6   2   5         14.65         14.57         0.31 o                         
  -5   2   5          0.03          0.06         0.07 o                         
  -4   2   5          5.27          1.13         0.13 o                         
  -3   2   5         31.87         26.37         0.49 o                         
  -2   2   5       1473.63       1597.05        23.44 o                         
  -1   2   5        102.30        104.11         2.65 o                         
   0   2   5        533.40        561.99        12.34 o                         
   1   2   5          0.58          0.70         0.04 o                         
   2   2   5        664.74        656.25         8.38 o                         
   3   2   5         11.80          9.86         0.26 o                         
   4   2   5        835.32        809.83        10.04 o                         
   5   2   5          1.54          1.25         0.11 o                         
   6   2   5         19.34         19.06         0.49 o                         
   7   2   5         14.41         14.21         0.34 o                         
   8   2   5         41.65         44.70         0.97 o                         
  -8   3   5         65.14         66.80         1.33 o                         
  -7   3   5          5.04          4.34         0.16 o                         
  -6   3   5         76.94         76.19         0.96 o                         
  -5   3   5        141.95        138.32         2.63 o                         
  -4   3   5        803.39        792.58        12.99 o                         
  -3   3   5        180.10        159.36         3.09 o                         
  -2   3   5        535.09        511.21        10.15 o                         
  -1   3   5        361.31        292.36         6.17 o                         
   0   3   5         16.78         14.32         0.43 o                         
   1   3   5         65.97         46.36         0.85 o                         
   2   3   5         40.81         41.32         0.79 o                         
   3   3   5          0.39          1.54         0.12 o                         
   4   3   5         67.26         73.60         1.38 o                         
   5   3   5          0.84          1.01         0.12 o                         
   6   3   5        109.80        112.97         1.99 o                         
   7   3   5         22.75         21.40         0.48 o                         
   8   3   5         67.47         66.35         1.21 o                         
  -8   4   5          0.11         -0.15         0.16 o                         
  -7   4   5          5.63          4.13         0.18 o                         
  -6   4   5          1.34          1.66         0.12 o                         
  -5   4   5          3.56          2.54         0.15 o                         
  -4   4   5         55.84         52.53         0.89 o                         
  -3   4   5        112.90        116.22         2.18 o                         
  -2   4   5        446.34        433.42         8.04 o                         
  -1   4   5       1501.74       1592.61        50.39 o                         
   0   4   5        358.81        392.93        13.24 o                         
   1   4   5         95.50         97.73         2.00 o                         
   2   4   5        416.77        456.88         7.37 o                         
   3   4   5        531.98        526.33         9.36 o                         
   4   4   5        184.11        191.40         4.04 o                         
   5   4   5         70.62         66.43         1.90 o                         
   6   4   5          8.03          7.08         0.36 o                         
   7   4   5         43.88         46.55         1.33 o                         
  -8   5   5          1.83          1.38         0.17 o                         
  -7   5   5         77.20         74.97         1.96 o                         
  -6   5   5          4.38          4.78         0.17 o                         
  -5   5   5        215.47        217.88         3.70 o                         
  -4   5   5          3.11          2.97         0.09 o                         
  -3   5   5        260.33        253.83         6.10 o                         
  -2   5   5          0.91          2.28         0.29 o                         
  -1   5   5          2.40          4.05         0.13 o                         
   0   5   5         37.60         24.32         1.26 o                         
   1   5   5          3.40          8.45         0.84 o                         
   2   5   5          8.32         10.01         0.28 o                         
   3   5   5         33.51         33.69         0.84 o                         
   4   5   5        169.13        177.61         3.62 o                         
   5   5   5        158.30        165.14         5.09 o                         
   6   5   5         26.53         28.63         0.80 o                         
   7   5   5         85.39         83.82         2.84 o                         
  -7   6   5         11.74         13.44         0.43 o                         
  -6   6   5         27.28         25.76         0.66 o                         
  -5   6   5         58.80         61.46         0.97 o                         
  -4   6   5         10.31         11.27         0.72 o                         
  -3   6   5        281.39        277.62         7.96 o                         
  -2   6   5        160.97        171.11         4.45 o                         
  -1   6   5        204.69        192.31         3.98 o                         
   0   6   5          3.07          3.80         0.13 o                         
   1   6   5        176.51        185.84         4.24 o                         
   2   6   5         27.58         28.16         0.81 o                         
   3   6   5        296.20        319.36         7.99 o                         
   4   6   5        159.69        162.90         4.79 o                         
   5   6   5         58.44         58.76         1.69 o                         
   6   6   5          1.94          1.96         0.16 o                         
   7   6   5          0.18          0.29         0.20 o                         
  -7   7   5          6.73          5.76         0.27 o                         
  -6   7   5         45.76         44.33         1.35 o                         
  -5   7   5          3.34          3.76         0.16 o                         
  -4   7   5         62.74         61.77         1.28 o                         
  -3   7   5         20.86         18.25         0.59 o                         
  -2   7   5          0.11          0.44         0.24 o                         
  -1   7   5         45.13         38.20         1.17 o                         
   0   7   5          0.46          0.15         0.05 o                         
   1   7   5         39.45         34.59         0.91 o                         
   2   7   5          2.22          3.13         0.13 o                         
   3   7   5         12.55         13.45         0.40 o                         
   4   7   5         47.86         50.87         1.68 o                         
   5   7   5         27.89         29.54         1.56 o                         
   6   7   5         79.68         85.84         3.28 o                         
  -7   8   5          0.00         -0.06         0.22 o                         
  -6   8   5         14.52         18.23         1.20 o                         
  -5   8   5          4.26          3.70         0.15 o                         
  -4   8   5         44.86         43.49         1.42 o                         
  -3   8   5          6.79          5.54         0.18 o                         
  -2   8   5        248.07        245.40         7.76 o                         
  -1   8   5         48.30         46.24         1.56 o                         
   0   8   5        178.30        172.92         5.47 o                         
   1   8   5          9.59         10.23         0.31 o                         
   2   8   5        106.61        111.60         5.24 o                         
   3   8   5        138.03        143.88         5.66 o                         
   4   8   5         59.87         61.21         2.00 o                         
   5   8   5         13.85         13.25         0.56 o                         
   6   8   5         19.97         19.32         1.14 o                         
  -6   9   5          1.03          0.81         0.44 o                         
  -5   9   5         42.64         39.05         2.06 o                         
  -4   9   5         17.36         14.66         0.80 o                         
  -3   9   5        112.80        109.01         3.39 o                         
  -2   9   5         23.11         24.15         0.90 o                         
  -1   9   5         13.46         13.78         0.54 o                         
   0   9   5         40.66         38.40         1.60 o                         
   1   9   5          7.44          6.57         0.30 o                         
   2   9   5          0.32          0.29         0.12 o                         
   3   9   5         26.94         28.61         1.00 o                         
   4   9   5         28.06         28.93         0.98 o                         
   5   9   5         39.20         40.28         2.64 o                         
  -5  10   5          1.10          1.39         0.23 o                         
  -4  10   5          1.67          1.90         0.28 o                         
  -3  10   5        104.93        104.86         2.09 o                         
  -2  10   5          6.79          6.99         0.35 o                         
  -1  10   5        260.73        278.65         8.96 o                         
   0  10   5          8.28          7.86         0.31 o                         
   1  10   5        199.85        209.98         8.52 o                         
   2  10   5          0.48          0.31         0.23 o                         
   3  10   5         96.95        105.61         2.40 o                         
   4  10   5          0.24          0.22         0.19 o                         
  -4  11   5         18.74         14.97         0.45 o                         
  -3  11   5         55.55         53.34         1.58 o                         
  -2  11   5          4.72          3.42         0.24 o                         
  -1  11   5          0.94          1.34         0.22 o                         
   0  11   5          6.86          6.43         0.35 o                         
   1  11   5          1.54          1.22         0.19 o                         
   2  11   5         10.03         12.09         0.62 o                         
   3  11   5          6.60          6.44         0.35 o                         
  -2  12   5         58.41         58.53         2.70 o                         
  -1  12   5          2.88          2.79         0.27 o                         
   0  12   5         35.41         32.75         1.60 o                         
   1  12   5         22.15         20.84         0.66 o                         
   2  12   5         45.97         45.03         1.56 o                         
  -8   0   6         42.31         46.42         1.25 o                         
  -6   0   6        291.97        302.45         7.64 o                         
  -4   0   6         22.87         24.54         0.51 o                         
  -2   0   6        551.94        580.81        15.14 o                         
   0   0   6        112.06        140.04         3.66 o                         
   2   0   6         75.74         86.85         1.66 o                         
   4   0   6        197.04        195.62         3.60 o                         
   6   0   6         65.22         71.74         1.45 o                         
   8   0   6          0.67          0.45         0.30 o                         
  -8   1   6         22.56         19.74         0.48 o                         
  -7   1   6          7.99          5.84         0.19 o                         
  -6   1   6          0.63          1.14         0.15 o                         
  -5   1   6          0.38          0.33         0.09 o                         
  -4   1   6         21.17         20.26         0.32 o                         
  -3   1   6         10.99         10.33         0.28 o                         
  -2   1   6         50.97         51.93         1.19 o                         
  -1   1   6        100.70         90.41         1.97 o                         
   0   1   6         98.29         86.94         1.72 o                         
   1   1   6        164.49        155.39         3.23 o                         
   2   1   6         86.94         80.36         0.93 o                         
   3   1   6        417.44        408.35         5.24 o                         
   4   1   6        100.42         97.63         1.19 o                         
   5   1   6        116.97        117.37         1.44 o                         
   6   1   6        129.25        130.69         1.72 o                         
   7   1   6         35.97         36.96         0.71 o                         
   8   1   6         40.04         34.97         0.92 o                         
  -8   2   6          2.55          2.34         0.17 o                         
  -7   2   6        100.00        100.84         2.02 o                         
  -6   2   6          0.01          0.09         0.08 o                         
  -5   2   6        154.67        163.12         1.96 o                         
  -4   2   6          5.73          5.59         0.22 o                         
  -3   2   6        431.28        453.83         8.99 o                         
  -2   2   6         96.82         98.05         2.05 o                         
  -1   2   6       1706.85       1878.41        30.42 o                         
   0   2   6          0.06          0.43         0.06 o                         
   1   2   6          1.41          4.51         0.13 o                         
   2   2   6          0.37          0.44         0.05 o                         
   3   2   6        233.32        246.30         3.81 o                         
   4   2   6         56.70         54.44         1.35 o                         
   5   2   6          0.58          1.37         0.22 o                         
   6   2   6         29.47         30.10         0.72 o                         
   7   2   6         22.79         25.86         0.90 o                         
  -8   3   6          1.76          1.41         0.17 o                         
  -7   3   6         32.45         30.86         0.97 o                         
  -6   3   6          0.01         -0.11         0.09 o                         
  -5   3   6        118.63        115.88         1.78 o                         
  -4   3   6          9.98         11.57         0.30 o                         
  -3   3   6         94.77         99.26         2.17 o                         
  -2   3   6        108.12        102.60         2.51 o                         
  -1   3   6        420.36        413.13        10.81 o                         
   0   3   6         98.91         96.90         2.65 o                         
   1   3   6        427.15        419.43         8.90 o                         
   2   3   6        263.12        264.53         3.92 o                         
   3   3   6        225.12        231.46         4.28 o                         
   4   3   6         25.62         24.33         0.94 o                         
   5   3   6        212.42        222.96         5.26 o                         
   6   3   6         33.02         34.76         0.77 o                         
   7   3   6        158.33        166.36         4.98 o                         
  -8   4   6         11.45         11.64         0.38 o                         
  -7   4   6         27.49         25.27         0.70 o                         
  -6   4   6         83.72         85.01         1.85 o                         
  -5   4   6         67.23         69.88         1.25 o                         
  -4   4   6        111.55        116.17         1.69 o                         
  -3   4   6        339.40        335.80         6.57 o                         
  -2   4   6        980.14       1085.68        23.40 o                         
  -1   4   6        511.16        525.42        17.36 o                         
   0   4   6        144.39        178.45         5.17 o                         
   1   4   6        245.53        257.11         5.55 o                         
   2   4   6          0.38          0.14         0.04 o                         
   3   4   6        105.33        106.01         2.17 o                         
   4   4   6        114.61        113.90         2.51 o                         
   5   4   6          1.33          1.61         0.11 o                         
   6   4   6          8.14          9.35         0.36 o                         
   7   4   6          4.10          3.19         0.23 o                         
  -8   5   6         61.33         58.67         1.30 o                         
  -7   5   6         30.68         31.76         0.89 o                         
  -6   5   6         17.66         16.40         0.58 o                         
  -5   5   6          0.29          0.65         0.11 o                         
  -4   5   6         47.64         46.50         0.98 o                         
  -3   5   6         42.43         35.89         1.03 o                         
  -2   5   6          6.55          5.59         0.23 o                         
  -1   5   6         24.66         21.28         0.79 o                         
   0   5   6        135.90        129.50         3.38 o                         
   1   5   6          0.59          1.96         0.19 o                         
   2   5   6        160.59        169.37         3.77 o                         
   3   5   6         17.25         17.05         0.44 o                         
   4   5   6        234.74        251.07         4.30 o                         
   5   5   6         32.00         31.45         0.99 o                         
   6   5   6        134.04        140.21         4.71 o                         
   7   5   6         17.97         17.49         0.88 o                         
  -7   6   6         30.09         30.77         1.27 o                         
  -6   6   6         72.86         75.25         1.48 o                         
  -5   6   6         29.75         32.28         0.83 o                         
  -4   6   6         80.29         83.53         2.94 o                         
  -3   6   6          5.72          6.31         0.39 o                         
  -2   6   6        251.64        260.56         8.02 o                         
  -1   6   6        105.24        115.35         3.19 o                         
   0   6   6        235.41        252.03         6.31 o                         
   1   6   6          0.04          0.50         0.07 o                         
   2   6   6        224.72        243.54         8.00 o                         
   3   6   6         90.05        101.63         2.49 o                         
   4   6   6         43.36         45.26         1.78 o                         
   5   6   6          2.62          2.05         0.17 o                         
   6   6   6          0.20          0.26         0.19 o                         
  -7   7   6         13.10         13.87         0.57 o                         
  -6   7   6          3.76          4.68         0.36 o                         
  -5   7   6          1.53          1.58         0.12 o                         
  -4   7   6          8.81          8.42         0.20 o                         
  -3   7   6         13.91         13.62         0.55 o                         
  -2   7   6         20.77         20.12         0.60 o                         
  -1   7   6          0.90          0.40         0.10 o                         
   0   7   6         31.33         32.70         0.62 o                         
   1   7   6         10.32         10.10         0.27 o                         
   2   7   6         17.35         17.24         0.76 o                         
   3   7   6         80.07         83.83         2.54 o                         
   4   7   6          7.61          6.63         0.40 o                         
   5   7   6         98.40        102.75         4.41 o                         
   6   7   6          4.27          3.88         0.31 o                         
  -6   8   6         21.18         19.38         0.85 o                         
  -5   8   6         18.69         19.15         0.67 o                         
  -4   8   6          4.86          5.09         0.29 o                         
  -3   8   6        169.96        187.07         6.14 o                         
  -2   8   6         40.25         40.59         1.42 o                         
  -1   8   6        223.48        240.45         8.48 o                         
   0   8   6         59.62         62.57         1.96 o                         
   1   8   6         85.47         92.82         2.97 o                         
   2   8   6         17.05         17.70         0.74 o                         
   3   8   6         82.60         95.00         3.59 o                         
   4   8   6          8.89          8.06         0.43 o                         
   5   8   6         40.75         45.65         2.89 o                         
   6   8   6         10.63          8.68         0.45 o                         
  -6   9   6         15.10         15.16         0.91 o                         
  -5   9   6          5.77          6.51         0.33 o                         
  -4   9   6         53.04         58.62         1.80 o                         
  -3   9   6         31.33         31.50         0.86 o                         
  -2   9   6          0.74          1.29         0.17 o                         
  -1   9   6         10.17          9.18         0.29 o                         
   0   9   6         59.66         56.79         1.83 o                         
   1   9   6          6.48          5.39         0.25 o                         
   2   9   6         46.25         44.91         1.60 o                         
   3   9   6          0.07          0.14         0.17 o                         
   4   9   6         39.73         38.37         1.67 o                         
   5   9   6         35.62         36.23         1.83 o                         
  -5  10   6          0.33          0.12         0.34 o                         
  -4  10   6         93.68         96.42         2.86 o                         
  -3  10   6          1.47          1.55         0.20 o                         
  -2  10   6        276.31        306.55        11.98 o                         
  -1  10   6         11.58         10.85         0.36 o                         
   0  10   6        136.30        151.36         3.18 o                         
   1  10   6          5.45          4.86         0.26 o                         
   2  10   6         52.28         58.32         2.04 o                         
   3  10   6          0.00          0.03         0.21 o                         
   4  10   6         26.82         29.43         1.64 o                         
  -3  11   6          2.82          3.22         0.25 o                         
  -2  11   6          2.20          2.78         0.27 o                         
  -1  11   6          8.34          5.90         0.36 o                         
   0  11   6         28.18         25.67         1.22 o                         
   1  11   6          8.39          6.57         0.42 o                         
   2  11   6         19.23         20.69         0.78 o                         
   3  11   6          1.26          1.69         0.24 o                         
  -1  12   6         37.23         35.60         1.08 o                         
   0  12   6          9.19          7.69         0.37 o                         
   1  12   6         42.19         41.16         1.33 o                         
  -7   0   7        174.13        182.98         5.75 o                         
  -5   0   7        111.12        118.69         2.11 o                         
  -3   0   7        128.51        116.66         4.13 o                         
  -1   0   7       1615.66       1614.17        44.07 o                         
   1   0   7         71.41         65.98         1.95 o                         
   3   0   7        125.58        130.94         3.35 o                         
   5   0   7          2.22          2.57         0.18 o                         
   7   0   7         22.29         19.05         0.64 o                         
  -8   1   7         12.26         13.97         0.53 o                         
  -7   1   7          0.12          0.34         0.12 o                         
  -6   1   7         13.69         12.59         0.27 o                         
  -5   1   7          0.64          1.88         0.30 o                         
  -4   1   7          2.14          2.09         0.39 o                         
  -3   1   7          3.29          1.51         0.11 o                         
  -2   1   7         41.47         39.94         1.06 o                         
  -1   1   7        150.08        152.85         3.42 o                         
   0   1   7        199.08        195.16         3.47 o                         
   1   1   7        136.93        134.80         2.41 o                         
   2   1   7        415.56        416.76         7.57 o                         
   3   1   7        246.39        245.51         3.75 o                         
   4   1   7         98.09        100.55         2.63 o                         
   5   1   7        157.63        164.57         3.15 o                         
   6   1   7         21.65         22.98         0.42 o                         
   7   1   7         87.35         92.11         1.62 o                         
  -8   2   7         56.14         53.06         1.43 o                         
  -7   2   7          0.92          1.14         0.14 o                         
  -6   2   7        299.26        317.45         3.73 o                         
  -5   2   7          5.94          5.73         0.22 o                         
  -4   2   7        212.47        222.62         3.59 o                         
  -3   2   7         22.25         23.97         0.68 o                         
  -2   2   7        984.73       1001.32        21.71 o                         
  -1   2   7          0.11          0.48         0.07 o                         
   0   2   7        296.45        280.57         6.22 o                         
   1   2   7          0.61          0.51         0.06 o                         
   2   2   7          2.81          2.76         0.09 o                         
   3   2   7         41.33         39.76         0.70 o                         
   4   2   7         45.17         45.54         1.12 o                         
   5   2   7          3.52          2.98         0.20 o                         
   6   2   7         83.41         83.76         2.40 o                         
   7   2   7         14.48         13.95         0.47 o                         
  -8   3   7         28.50         28.32         0.65 o                         
  -7   3   7          0.18          0.60         0.15 o                         
  -6   3   7          0.01         -0.11         0.07 o                         
  -5   3   7          2.53          2.08         0.12 o                         
  -4   3   7          7.46          8.51         0.36 o                         
  -3   3   7         17.62         17.61         0.55 o                         
  -2   3   7        432.53        466.70        11.92 o                         
  -1   3   7        129.15        126.45         4.13 o                         
   0   3   7        681.12        731.39        22.09 o                         
   1   3   7         66.34         57.35         1.15 o                         
   2   3   7        242.48        256.93         4.56 o                         
   3   3   7         88.91         85.90         1.90 o                         
   4   3   7        246.82        254.18         8.30 o                         
   5   3   7          7.71          7.88         0.27 o                         
   6   3   7        151.11        158.32         4.15 o                         
   7   3   7         25.79         27.96         0.68 o                         
  -8   4   7         26.53         22.20         0.66 o                         
  -7   4   7         82.43         80.28         1.71 o                         
  -6   4   7         68.67         68.37         1.08 o                         
  -5   4   7        223.79        232.04         4.93 o                         
  -4   4   7         51.59         51.44         1.51 o                         
  -3   4   7        236.92        240.85         6.93 o                         
  -2   4   7        122.15        134.12         2.94 o                         
  -1   4   7        412.42        415.32         8.16 o                         
   0   4   7          2.04          3.60         0.14 o                         
   1   4   7         12.12         11.38         0.30 o                         
   2   4   7         20.82         21.22         0.63 o                         
   3   4   7         64.12         68.10         1.58 o                         
   4   4   7         39.56         42.64         1.30 o                         
   5   4   7          0.01         -0.07         0.10 o                         
   6   4   7         30.74         33.48         1.62 o                         
   7   4   7         49.75         47.21         1.42 o                         
  -7   5   7          0.11          0.24         0.14 o                         
  -6   5   7          3.30          2.93         0.16 o                         
  -5   5   7         22.62         23.08         0.70 o                         
  -4   5   7         16.15         16.46         0.39 o                         
  -3   5   7         16.02         16.54         0.56 o                         
  -2   5   7          4.20          3.53         0.14 o                         
  -1   5   7        311.36        327.65         9.34 o                         
   0   5   7         83.54         87.12         1.60 o                         
   1   5   7        351.27        376.51         8.82 o                         
   2   5   7          3.48          3.70         0.22 o                         
   3   5   7        241.54        254.70         7.50 o                         
   4   5   7          0.26          0.51         0.11 o                         
   5   5   7        110.50        113.41         4.09 o                         
   6   5   7         22.50         24.56         1.21 o                         
  -7   6   7         59.29         59.20         1.89 o                         
  -6   6   7         35.32         35.20         0.82 o                         
  -5   6   7         13.36         12.06         0.52 o                         
  -4   6   7          2.94          2.90         0.18 o                         
  -3   6   7         47.65         44.85         1.67 o                         
  -2   6   7        108.09        116.84         4.35 o                         
  -1   6   7         99.77        103.87         3.03 o                         
   0   6   7        134.92        145.01         3.10 o                         
   1   6   7          2.10          2.56         0.09 o                         
   2   6   7          7.61          8.83         0.26 o                         
   3   6   7         13.69         14.41         0.51 o                         
   4   6   7         28.94         28.70         1.09 o                         
   5   6   7         26.05         27.81         0.97 o                         
   6   6   7          8.91          7.75         0.64 o                         
  -6   7   7         13.73         14.89         0.52 o                         
  -5   7   7          4.60          4.92         0.46 o                         
  -4   7   7          0.08          0.19         0.11 o                         
  -3   7   7          0.61          0.86         0.17 o                         
  -2   7   7          7.03          6.31         0.43 o                         
  -1   7   7         22.20         20.31         0.86 o                         
   0   7   7        159.83        165.68         4.10 o                         
   1   7   7          6.06          4.96         0.17 o                         
   2   7   7        177.28        183.85         4.36 o                         
   3   7   7          2.24          2.25         0.16 o                         
   4   7   7         99.94         98.75         3.87 o                         
   5   7   7         28.37         27.05         1.58 o                         
   6   7   7         39.60         35.99         2.47 o                         
  -6   8   7         26.19         23.40         0.96 o                         
  -5   8   7          9.61          9.83         0.76 o                         
  -4   8   7         43.40         43.22         3.04 o                         
  -3   8   7          6.21          6.13         0.31 o                         
  -2   8   7        102.05         99.71         2.65 o                         
  -1   8   7         82.52         85.00         2.52 o                         
   0   8   7          8.45          8.02         0.35 o                         
   1   8   7          0.07          0.04         0.07 o                         
   2   8   7          1.86          1.99         0.16 o                         
   3   8   7          2.36          2.68         0.25 o                         
   4   8   7          0.24         -0.23         0.16 o                         
   5   8   7          2.86          3.47         0.36 o                         
  -5   9   7          1.42          1.67         0.23 o                         
  -4   9   7          3.48          3.86         0.26 o                         
  -3   9   7         23.30         23.12         1.35 o                         
  -2   9   7          5.62          5.73         0.25 o                         
  -1   9   7        147.53        149.89         4.58 o                         
   0   9   7         56.33         55.21         1.88 o                         
   1   9   7         99.79        103.71         3.63 o                         
   2   9   7          1.05          0.88         0.23 o                         
   3   9   7         41.24         43.92         1.31 o                         
   4   9   7         37.29         38.47         2.39 o                         
  -4  10   7          0.44          0.54         0.34 o                         
  -3  10   7         83.13         78.09         2.18 o                         
  -2  10   7          0.09          0.19         0.22 o                         
  -1  10   7         22.16         21.03         0.88 o                         
   0  10   7          2.21          3.09         0.22 o                         
   1  10   7          0.68          1.66         0.21 o                         
   2  10   7          3.91          3.85         0.27 o                         
   3  10   7          1.47          2.30         0.42 o                         
  -3  11   7          3.90          3.48         0.30 o                         
  -2  11   7         18.72         17.71         0.54 o                         
  -1  11   7         46.43         45.41         1.28 o                         
   0  11   7         18.10         14.99         0.62 o                         
   1  11   7         82.72         86.85         3.03 o                         
   2  11   7          5.67          4.65         0.34 o                         
  -8   0   8         26.85         21.20         0.75 o                         
  -6   0   8         63.73         59.58         1.18 o                         
  -4   0   8          2.26          2.00         0.16 o                         
  -2   0   8        251.42        254.12        12.33 o                         
   0   0   8         20.32         19.92         0.68 o                         
   2   0   8        332.02        342.49         8.93 o                         
   4   0   8         10.64         10.59         0.37 o                         
   6   0   8        116.52        124.77         4.69 o                         
  -8   1   8          0.64          0.34         0.16 o                         
  -7   1   8         20.97         22.07         0.46 o                         
  -6   1   8         38.17         42.17         0.70 o                         
  -5   1   8         26.67         29.40         0.57 o                         
  -4   1   8         16.44         19.65         0.51 o                         
  -3   1   8         13.56         13.34         0.43 o                         
  -2   1   8        120.45        132.65         3.46 o                         
  -1   1   8        266.48        289.07         6.40 o                         
   0   1   8        304.31        320.91         6.43 o                         
   1   1   8        117.20        121.00         2.46 o                         
   2   1   8        193.48        198.06         3.90 o                         
   3   1   8         14.74         13.97         0.31 o                         
   4   1   8         97.37         99.43         3.35 o                         
   5   1   8          3.32          4.41         0.16 o                         
   6   1   8         20.64         19.00         0.76 o                         
   7   1   8          9.69          7.75         0.54 o                         
  -8   2   8          2.95          3.05         0.32 o                         
  -7   2   8         87.28         83.57         1.60 o                         
  -6   2   8         28.01         28.04         0.64 o                         
  -5   2   8         64.10         65.89         1.10 o                         
  -4   2   8         11.96         12.97         0.33 o                         
  -3   2   8          0.02          0.44         0.15 o                         
  -2   2   8         13.58         12.65         0.38 o                         
  -1   2   8         47.33         45.22         1.08 o                         
   0   2   8         15.61         17.46         0.54 o                         
   1   2   8        310.42        323.55         7.96 o                         
   2   2   8         22.29         22.98         0.62 o                         
   3   2   8         72.10         73.94         1.42 o                         
   4   2   8          3.09          2.68         0.17 o                         
   5   2   8         66.85         71.00         1.37 o                         
   6   2   8         37.11         37.90         0.98 o                         
   7   2   8         88.92         87.01         2.85 o                         
  -7   3   8          9.02          8.75         0.29 o                         
  -6   3   8         19.54         20.19         0.54 o                         
  -5   3   8        197.36        213.97         5.32 o                         
  -4   3   8         10.66         11.18         0.28 o                         
  -3   3   8        229.09        251.63         7.96 o                         
  -2   3   8         58.83         63.76         1.85 o                         
  -1   3   8        437.16        468.97         9.67 o                         
   0   3   8          0.64          0.90         0.07 o                         
   1   3   8        181.44        194.43         3.95 o                         
   2   3   8          2.94          2.79         0.10 o                         
   3   3   8        145.97        149.68         3.52 o                         
   4   3   8          0.46          0.99         0.13 o                         
   5   3   8         45.76         44.93         1.40 o                         
   6   3   8          1.02          2.22         0.20 o                         
  -7   4   8         56.32         60.41         1.67 o                         
  -6   4   8         97.50         95.81         2.05 o                         
  -5   4   8         24.90         26.88         0.69 o                         
  -4   4   8          0.63          0.54         0.10 o                         
  -3   4   8         26.42         27.86         0.98 o                         
  -2   4   8          0.01          0.87         0.29 o                         
  -1   4   8          5.86          6.39         0.17 o                         
   0   4   8          5.28          5.00         0.15 o                         
   1   4   8         58.83         60.43         1.91 o                         
   2   4   8         88.14         94.46         2.32 o                         
   3   4   8         47.27         48.68         1.11 o                         
   4   4   8          4.87          5.00         0.19 o                         
   5   4   8         23.94         23.80         0.76 o                         
   6   4   8        121.89        124.98         4.63 o                         
  -7   5   8          0.20         -0.13         0.18 o                         
  -6   5   8         73.12         77.41         2.13 o                         
  -5   5   8          3.31          2.87         0.19 o                         
  -4   5   8         68.33         75.76         2.75 o                         
  -3   5   8          1.88          2.15         0.18 o                         
  -2   5   8        185.05        204.14         9.03 o                         
  -1   5   8         34.59         33.31         1.37 o                         
   0   5   8        451.96        485.31        10.96 o                         
   1   5   8         37.42         38.07         0.91 o                         
   2   5   8        169.42        186.15         6.23 o                         
   3   5   8         24.27         22.02         0.73 o                         
   4   5   8         54.93         56.61         1.73 o                         
   5   5   8          0.02          0.46         0.17 o                         
   6   5   8         17.88         16.85         0.76 o                         
  -6   6   8         29.93         32.41         1.17 o                         
  -5   6   8          6.06          5.18         0.26 o                         
  -4   6   8         21.93         24.21         1.28 o                         
  -3   6   8          3.86          3.29         0.17 o                         
  -2   6   8        113.19        124.92         4.01 o                         
  -1   6   8         94.29         96.97         1.99 o                         
   0   6   8          0.18          0.38         0.09 o                         
   1   6   8         11.52         10.65         0.25 o                         
   2   6   8         48.75         46.48         1.74 o                         
   3   6   8          9.49          9.34         0.46 o                         
   4   6   8         26.04         24.03         1.00 o                         
   5   6   8          6.38          6.16         0.31 o                         
  -6   7   8          0.03         -0.01         0.22 o                         
  -5   7   8         22.43         24.45         1.08 o                         
  -4   7   8         17.01         17.50         0.53 o                         
  -3   7   8         19.49         21.42         0.97 o                         
  -2   7   8          2.95          2.99         0.15 o                         
  -1   7   8        266.09        290.27         6.46 o                         
   0   7   8         43.85         44.11         0.85 o                         
   1   7   8        280.19        301.77         5.80 o                         
   2   7   8          5.96          6.42         0.31 o                         
   3   7   8         81.68         90.56         3.26 o                         
   4   7   8         32.43         36.37         1.89 o                         
   5   7   8         33.19         33.48         1.71 o                         
  -5   8   8         40.89         42.96         1.75 o                         
  -4   8   8          0.65          0.89         0.17 o                         
  -3   8   8         48.34         55.16         2.40 o                         
  -2   8   8          5.17          4.74         0.47 o                         
  -1   8   8         23.29         26.54         0.61 o                         
   0   8   8          0.27          0.23         0.11 o                         
   1   8   8          0.56          0.31         0.11 o                         
   2   8   8         51.20         50.50         1.70 o                         
   3   8   8          7.26          6.56         0.58 o                         
   4   8   8          0.02         -0.02         0.19 o                         
  -4   9   8         57.35         60.34         1.99 o                         
  -3   9   8         14.58         15.63         0.47 o                         
  -2   9   8         95.45        105.38         2.73 o                         
  -1   9   8         33.60         33.47         1.48 o                         
   0   9   8        100.05        110.34         2.23 o                         
   1   9   8         56.86         61.81         1.70 o                         
   2   9   8         44.21         49.41         1.28 o                         
   3   9   8         23.18         24.35         0.81 o                         
   4   9   8         26.84         28.04         1.50 o                         
  -3  10   8          4.11          3.55         0.36 o                         
  -2  10   8          5.11          5.68         0.29 o                         
  -1  10   8          0.61          0.64         0.22 o                         
   0  10   8          2.92          2.36         0.20 o                         
   1  10   8          0.01          0.15         0.21 o                         
   2  10   8         10.73          9.81         0.41 o                         
  -1  11   8         13.33         11.66         0.47 o                         
   0  11   8         92.49         93.50         2.76 o                         
  -7   0   9         34.61         34.54         0.92 o                         
  -5   0   9         43.55         47.37         0.88 o                         
  -3   0   9          0.00         -0.04         0.07 o                         
  -1   0   9          2.64          2.40         0.09 o                         
   1   0   9        528.16        570.63        20.42 o                         
   3   0   9        224.78        244.64         9.16 o                         
   5   0   9         87.75        102.19         4.41 o                         
  -7   1   9         22.87         23.24         0.50 o                         
  -6   1   9         54.87         61.18         0.91 o                         
  -5   1   9        139.23        156.76         2.35 o                         
  -4   1   9         61.91         69.08         1.62 o                         
  -3   1   9        114.83        127.77         2.62 o                         
  -2   1   9        236.29        256.61         6.12 o                         
  -1   1   9        422.65        448.81         8.92 o                         
   0   1   9        166.58        182.64         4.36 o                         
   1   1   9        232.18        255.29         7.12 o                         
   2   1   9          9.07         11.58         0.23 o                         
   3   1   9         72.35         78.88         1.76 o                         
   4   1   9          3.08          3.39         0.13 o                         
   5   1   9          0.83          0.92         0.14 o                         
   6   1   9          3.02          3.57         0.21 o                         
  -7   2   9         13.60         12.33         0.56 o                         
  -6   2   9         43.76         43.51         1.19 o                         
  -5   2   9          0.41          0.42         0.13 o                         
  -4   2   9         20.49         20.90         0.45 o                         
  -3   2   9          0.78          1.07         0.08 o                         
  -2   2   9         22.41         24.56         0.63 o                         
  -1   2   9          8.09          7.47         0.19 o                         
   0   2   9         68.67         70.20         1.75 o                         
   1   2   9          1.24          1.67         0.09 o                         
   2   2   9        438.27        474.33        11.02 o                         
   3   2   9         40.22         42.41         1.33 o                         
   4   2   9         60.96         67.75         2.41 o                         
   5   2   9         42.68         42.15         1.48 o                         
   6   2   9        125.72        136.62         5.17 o                         
  -7   3   9         16.12         16.45         0.86 o                         
  -6   3   9        195.40        210.10         5.30 o                         
  -5   3   9         40.72         47.43         0.91 o                         
  -4   3   9        179.50        196.06         4.40 o                         
  -3   3   9         26.45         28.28         0.83 o                         
  -2   3   9         96.40        100.51         3.37 o                         
  -1   3   9         46.22         47.11         0.81 o                         
   0   3   9        186.43        199.70         4.68 o                         
   1   3   9          7.12          9.54         0.31 o                         
   2   3   9         69.09         74.34         1.98 o                         
   3   3   9         23.76         28.31         0.83 o                         
   4   3   9          5.21          5.16         0.31 o                         
   5   3   9          0.81          0.55         0.19 o                         
   6   3   9          9.31          7.73         0.30 o                         
  -7   4   9         28.59         28.55         1.07 o                         
  -6   4   9          2.63          2.34         0.27 o                         
  -5   4   9          0.58          1.17         0.15 o                         
  -4   4   9         11.30         12.28         0.50 o                         
  -3   4   9         69.16         72.55         3.26 o                         
  -2   4   9          7.07          7.96         0.36 o                         
  -1   4   9          0.38          0.55         0.11 o                         
   0   4   9         68.61         70.91         1.31 o                         
   1   4   9        115.96        125.67         3.35 o                         
   2   4   9         60.22         60.83         1.79 o                         
   3   4   9        137.52        146.86         5.14 o                         
   4   4   9         11.21         10.04         0.39 o                         
   5   4   9         69.09         74.27         2.92 o                         
   6   4   9          7.29          5.36         0.29 o                         
  -6   5   9          4.44          5.23         0.36 o                         
  -5   5   9        118.74        128.48         5.73 o                         
  -4   5   9          0.00          0.19         0.16 o                         
  -3   5   9         78.38         80.12         3.38 o                         
  -2   5   9          6.19          7.20         0.38 o                         
  -1   5   9        240.95        251.73         5.94 o                         
   0   5   9          6.86          8.51         0.26 o                         
   1   5   9         98.42        102.19         2.75 o                         
   2   5   9         80.51         88.01         3.32 o                         
   3   5   9          6.08          6.08         0.25 o                         
   4   5   9         12.50         12.22         0.47 o                         
   5   5   9          0.50          0.36         0.15 o                         
  -6   6   9         10.75         10.05         0.74 o                         
  -5   6   9          1.31          0.84         0.24 o                         
  -4   6   9          2.38          2.21         0.19 o                         
  -3   6   9          0.53          0.80         0.16 o                         
  -2   6   9          2.38          1.94         0.15 o                         
  -1   6   9         11.41          9.75         0.25 o                         
   0   6   9          5.69          6.03         0.26 o                         
   1   6   9        114.18        108.69         2.53 o                         
   2   6   9        131.67        134.80         4.08 o                         
   3   6   9         33.52         31.14         1.66 o                         
   4   6   9         14.68         14.12         0.83 o                         
   5   6   9         16.49         11.87         0.43 o                         
  -5   7   9          7.24          5.41         0.37 o                         
  -4   7   9         56.39         56.61         2.51 o                         
  -3   7   9          0.29          0.10         0.14 o                         
  -2   7   9        135.31        132.80         4.16 o                         
  -1   7   9          0.01          0.09         0.11 o                         
   0   7   9        178.36        179.99         4.16 o                         
   1   7   9         12.24          9.66         0.25 o                         
   2   7   9         18.48         17.28         0.53 o                         
   3   7   9          0.40          0.48         0.16 o                         
   4   7   9          2.61          2.35         0.39 o                         
  -5   8   9          1.08          1.03         0.39 o                         
  -4   8   9          1.04          1.32         0.21 o                         
  -3   8   9          3.37          3.08         0.23 o                         
  -2   8   9          0.37          0.51         0.16 o                         
  -1   8   9          4.66          4.60         0.17 o                         
   0   8   9         20.78         17.21         0.35 o                         
   1   8   9         30.14         29.67         1.43 o                         
   2   8   9         60.92         55.82         1.28 o                         
   3   8   9          3.40          3.15         0.24 o                         
   4   8   9         62.56         56.51         3.33 o                         
  -4   9   9         22.06         19.42         0.83 o                         
  -3   9   9         21.44         17.79         0.57 o                         
  -2   9   9          2.80          2.74         0.21 o                         
  -1   9   9         17.71         13.93         0.42 o                         
   0   9   9         41.68         37.60         1.48 o                         
   1   9   9         14.24         12.41         0.61 o                         
   2   9   9          7.90          6.58         0.56 o                         
   3   9   9          1.88          1.14         0.35 o                         
  -2  10   9          1.98          2.07         0.20 o                         
  -1  10   9          7.86          5.89         0.31 o                         
   0  10   9          6.36          6.15         0.30 o                         
   1  10   9         29.88         24.09         1.08 o                         
  -6   0  10         15.27         13.14         0.47 o                         
  -4   0  10         43.13         44.54         1.59 o                         
  -2   0  10        144.43        151.37         4.38 o                         
   0   0  10        155.28        157.10         5.22 o                         
   2   0  10        344.79        343.92        16.01 o                         
   4   0  10         28.94         25.23         2.30 o                         
  -7   1  10          5.59          3.80         0.22 o                         
  -6   1  10         82.67         81.68         1.42 o                         
  -5   1  10         49.64         48.86         0.78 o                         
  -4   1  10         79.82         80.49         1.44 o                         
  -3   1  10         19.82         17.64         0.33 o                         
  -2   1  10         62.82         60.27         1.13 o                         
  -1   1  10         12.43         11.04         0.30 o                         
   0   1  10         71.89         72.60         1.41 o                         
   1   1  10         11.98         12.08         0.37 o                         
   2   1  10          0.57          0.55         0.11 o                         
   3   1  10          0.00          0.00         0.08 o                         
   4   1  10         17.43         17.54         0.72 o                         
   5   1  10          1.22          0.98         0.25 o                         
  -7   2  10          0.56          0.46         0.25 o                         
  -6   2  10          0.02          0.20         0.19 o                         
  -5   2  10         13.30         14.11         0.62 o                         
  -4   2  10         11.18         12.49         0.51 o                         
  -3   2  10        147.89        158.64         4.45 o                         
  -2   2  10          0.46          0.60         0.14 o                         
  -1   2  10         19.42         17.41         0.35 o                         
   0   2  10         29.31         30.97         0.70 o                         
   1   2  10        199.66        202.47         5.48 o                         
   2   2  10        108.54        116.38         3.59 o                         
   3   2  10        109.10        104.72         3.87 o                         
   4   2  10         34.91         38.07         1.76 o                         
   5   2  10         10.36          8.05         0.73 o                         
  -6   3  10          8.60          7.48         0.30 o                         
  -5   3  10        104.32        111.90         3.75 o                         
  -4   3  10          0.46          0.66         0.16 o                         
  -3   3  10          2.18          2.24         0.15 o                         
  -2   3  10          0.14          0.62         0.11 o                         
  -1   3  10         45.52         46.35         1.00 o                         
   0   3  10          0.09          0.14         0.07 o                         
   1   3  10         18.66         20.34         0.73 o                         
   2   3  10          0.04          0.40         0.09 o                         
   3   3  10         15.26         14.69         0.47 o                         
   4   3  10          0.09          0.11         0.12 o                         
   5   3  10         37.65         33.81         1.79 o                         
  -6   4  10          1.38          1.72         0.23 o                         
  -5   4  10         12.79         13.34         0.73 o                         
  -4   4  10         55.83         57.47         2.07 o                         
  -3   4  10         45.91         52.00         1.91 o                         
  -2   4  10         18.01         18.11         0.56 o                         
  -1   4  10         44.95         49.31         1.11 o                         
   0   4  10         11.96         11.04         0.28 o                         
   1   4  10         76.82         80.08         2.07 o                         
   2   4  10        224.56        230.89         7.53 o                         
   3   4  10         22.56         24.39         1.19 o                         
   4   4  10         18.18         14.79         0.95 o                         
   5   4  10         13.81         13.97         0.70 o                         
  -6   5  10         64.79         67.28         2.32 o                         
  -5   5  10          0.74          0.93         0.19 o                         
  -4   5  10         73.24         77.28         2.87 o                         
  -3   5  10          2.33          3.06         0.29 o                         
  -2   5  10         38.50         39.44         1.26 o                         
  -1   5  10         10.37          9.13         0.30 o                         
   0   5  10         38.91         41.89         1.24 o                         
   1   5  10          3.95          3.15         0.13 o                         
   2   5  10          2.09          2.20         0.35 o                         
   3   5  10          2.08          2.29         0.27 o                         
   4   5  10          7.44          6.65         0.31 o                         
  -5   6  10          0.52          0.80         0.21 o                         
  -4   6  10         25.04         27.14         0.82 o                         
  -3   6  10         25.19         25.52         1.17 o                         
  -2   6  10         58.30         64.60         2.11 o                         
  -1   6  10         21.20         19.38         0.62 o                         
   0   6  10        120.28        130.04         2.59 o                         
   1   6  10         80.32         74.84         1.65 o                         
   2   6  10         78.41         84.61         3.04 o                         
   3   6  10         43.65         40.61         1.37 o                         
   4   6  10         37.93         39.65         2.59 o                         
  -5   7  10         91.00         95.85         3.62 o                         
  -4   7  10         12.69         13.86         0.60 o                         
  -3   7  10         65.23         63.76         1.84 o                         
  -2   7  10          0.75          1.59         0.18 o                         
  -1   7  10         43.68         43.59         1.16 o                         
   0   7  10         22.70         22.67         0.77 o                         
   1   7  10          2.71          2.86         0.17 o                         
   2   7  10          0.30          0.29         0.16 o                         
   3   7  10          3.38          3.32         0.29 o                         
  -4   8  10          4.57          4.23         0.40 o                         
  -3   8  10         39.71         42.68         1.52 o                         
  -2   8  10         20.52         19.39         0.79 o                         
  -1   8  10         42.56         46.08         1.42 o                         
   0   8  10          1.07          1.09         0.17 o                         
   1   8  10        136.40        141.35         4.24 o                         
   2   8  10          3.50          3.31         0.25 o                         
  -2   9  10          1.10          1.11         0.18 o                         
  -1   9  10         12.14         10.21         0.38 o                         
   0   9  10          9.31          8.63         0.39 o                         
   1   9  10         11.88          9.48         0.41 o                         
  -5   0  11         63.82         71.40         3.08 o                         
  -3   0  11        423.47        473.28        22.64 o                         
  -1   0  11        158.94        175.34         5.57 o                         
   1   0  11        200.31        234.72        17.12 o                         
   3   0  11        128.67        143.95        16.87 o                         
   5   0  11          8.33          8.33         0.51 o                         
  -6   1  11         28.93         28.24         0.77 o                         
  -5   1  11         65.56         73.23         1.76 o                         
  -4   1  11         10.65          9.91         0.37 o                         
  -3   1  11          1.08          0.93         0.15 o                         
  -2   1  11          9.36         10.03         0.29 o                         
  -1   1  11          0.01          0.10         0.08 o                         
   0   1  11          9.51          9.40         0.35 o                         
   1   1  11         32.59         35.43         1.56 o                         
   2   1  11          9.14         10.28         0.54 o                         
   3   1  11         81.81         90.82         5.51 o                         
   4   1  11         10.06         12.22         0.97 o                         
   5   1  11         61.98         65.46         3.60 o                         
  -6   2  11         16.52         19.79         0.99 o                         
  -5   2  11          4.82          4.74         0.29 o                         
  -4   2  11        140.07        162.66         5.03 o                         
  -3   2  11          6.74          5.92         0.22 o                         
  -2   2  11        149.29        167.08         3.12 o                         
  -1   2  11         20.61         20.17         0.43 o                         
   0   2  11         75.23         79.96         1.88 o                         
   1   2  11         62.20         61.55         2.43 o                         
   2   2  11        212.49        232.67        10.05 o                         
   3   2  11          3.81          3.42         0.35 o                         
   4   2  11          8.63          8.92         0.39 o                         
   5   2  11          3.17          3.32         0.39 o                         
  -6   3  11         21.56         19.50         1.10 o                         
  -5   3  11          1.82          2.04         0.20 o                         
  -4   3  11          4.25          3.80         0.21 o                         
  -3   3  11          1.82          2.29         0.15 o                         
  -2   3  11          0.24          0.19         0.12 o                         
  -1   3  11          0.94          0.54         0.13 o                         
   0   3  11          1.20          1.37         0.11 o                         
   1   3  11          4.23          4.42         0.15 o                         
   2   3  11         67.33         65.94         2.92 o                         
   3   3  11          2.32          2.87         0.19 o                         
   4   3  11         61.84         61.70         5.16 o                         
  -5   4  11         23.04         25.50         0.80 o                         
  -4   4  11         29.88         29.16         1.01 o                         
  -3   4  11         82.41         94.39         3.25 o                         
  -2   4  11         13.80         11.84         0.54 o                         
  -1   4  11         45.59         49.21         1.23 o                         
   0   4  11         11.08          8.67         0.25 o                         
   1   4  11        150.94        152.37         3.17 o                         
   2   4  11         11.65          9.93         0.55 o                         
   3   4  11         58.94         58.78         2.06 o                         
   4   4  11          4.13          3.62         0.31 o                         
  -5   5  11         48.67         49.37         1.91 o                         
  -4   5  11          0.17          0.19         0.16 o                         
  -3   5  11          0.69          0.85         0.19 o                         
  -2   5  11          8.56          6.71         0.30 o                         
  -1   5  11          0.77          0.58         0.11 o                         
   0   5  11          0.00         -0.04         0.11 o                         
   1   5  11         10.12          8.48         0.24 o                         
   2   5  11         11.93         12.26         0.56 o                         
   3   5  11         37.71         32.02         0.86 o                         
   4   5  11          5.05          5.54         0.29 o                         
  -4   6  11         40.79         43.97         2.26 o                         
  -3   6  11         70.67         68.60         3.20 o                         
  -2   6  11         86.13         88.36         2.76 o                         
  -1   6  11         26.43         22.16         0.65 o                         
   0   6  11         27.68         25.83         0.71 o                         
   1   6  11         33.06         29.68         1.07 o                         
   2   6  11         54.62         51.90         1.44 o                         
   3   6  11         19.95         15.37         0.81 o                         
  -3   7  11          0.94          1.11         0.18 o                         
  -2   7  11          3.30          2.82         0.23 o                         
  -1   7  11          0.66          0.76         0.15 o                         
   0   7  11          4.06          3.11         0.17 o                         
   1   7  11          1.05          1.32         0.16 o                         
   2   7  11         16.70         11.80         0.78 o                         
  -2   8  11         31.01         25.32         1.15 o                         
  -1   8  11          0.29          0.46         0.21 o                         
   0   8  11         56.19         47.16         1.81 o                         
   1   8  11          0.02          0.28         0.22 o                         
  -4   0  12        162.10        164.55         6.50 o                         
  -2   0  12         94.87         97.59         4.33 o                         
   0   0  12          3.51          3.30         0.34 o                         
   2   0  12         65.11         69.55         6.81 o                         
   4   0  12          0.56          0.43         0.35 o                         
  -5   1  12          4.74          5.19         0.29 o                         
  -4   1  12          0.03         -0.04         0.19 o                         
  -3   1  12         21.40         18.13         0.90 o                         
  -2   1  12         45.11         43.88         1.58 o                         
  -1   1  12          6.29          5.07         0.30 o                         
   0   1  12         37.54         33.68         0.74 o                         
   1   1  12          2.40          1.58         0.22 o                         
   2   1  12         82.93         82.40         5.31 o                         
   3   1  12         14.36         11.17         0.61 o                         
   4   1  12         38.63         34.97         2.86 o                         
  -5   2  12         24.89         21.38         0.64 o                         
  -4   2  12         12.06         11.79         0.49 o                         
  -3   2  12        104.60        104.77         3.22 o                         
  -2   2  12         23.09         23.12         0.91 o                         
  -1   2  12         20.33         19.01         0.71 o                         
   0   2  12         15.73         13.15         0.39 o                         
   1   2  12         31.92         30.40         1.24 o                         
   2   2  12          0.37          0.41         0.18 o                         
   3   2  12         15.36         15.74         1.25 o                         
  -5   3  12          4.57          4.22         0.30 o                         
  -4   3  12          0.07          0.53         0.23 o                         
  -3   3  12          6.56          6.27         0.31 o                         
  -2   3  12          0.12          0.24         0.13 o                         
  -1   3  12         20.43         19.11         0.63 o                         
   0   3  12          0.02          0.06         0.13 o                         
   1   3  12         62.50         57.40         2.39 o                         
   2   3  12          3.34          1.82         0.22 o                         
   3   3  12         65.22         61.64         4.32 o                         
  -4   4  12         28.44         25.67         0.69 o                         
  -3   4  12         28.07         29.85         1.21 o                         
  -2   4  12         65.56         66.15         1.52 o                         
  -1   4  12          3.48          3.39         0.16 o                         
   0   4  12         17.20         14.40         0.39 o                         
   1   4  12         11.28          9.29         0.33 o                         
   2   4  12         22.32         21.54         1.66 o                         
   3   4  12          3.36          3.79         0.65 o                         
  -4   5  12          0.00         -0.03         0.16 o                         
  -3   5  12          1.34          1.72         0.17 o                         
  -2   5  12         45.09         45.95         0.84 o                         
  -1   5  12          0.26          0.60         0.18 o                         
   0   5  12         24.09         22.58         0.70 o                         
   1   5  12         10.49          6.63         0.27 o                         
   2   5  12         54.27         45.95         1.16 o                         
  -3   6  12         47.86         46.09         1.73 o                         
  -2   6  12         21.49         21.32         0.55 o                         
  -1   6  12          5.90          4.93         0.40 o                         
   0   6  12         10.05          8.79         0.46 o                         
   1   6  12          2.28          1.93         0.18 o                         
  -1   7  12         36.48         34.10         0.98 o                         
  -3   0  13         35.53         34.35         2.16 o                         
  -1   0  13          1.80          2.43         0.27 o                         
   1   0  13          0.58          1.07         0.30 o                         
  -4   1  13         14.10         13.39         0.72 o                         
  -3   1  13         64.53         67.60         2.43 o                         
  -2   1  13         29.72         32.45         0.80 o                         
  -1   1  13         76.56         78.52         2.38 o                         
   0   1  13          8.32          8.46         0.60 o                         
   1   1  13         50.18         44.52         2.16 o                         
   2   1  13         41.46         40.60         3.65 o                         
  -4   2  13         31.92         27.74         0.82 o                         
  -3   2  13         12.31         10.96         0.38 o                         
  -2   2  13         24.45         21.58         0.62 o                         
  -1   2  13          0.00         -0.32         0.16 o                         
   0   2  13          3.17          3.49         0.32 o                         
   1   2  13          6.32          4.38         0.29 o                         
   2   2  13          0.14          0.51         0.21 o                         
  -3   3  13          5.09          6.07         0.29 o                         
  -2   3  13         82.64         82.13         2.32 o                         
  -1   3  13          6.87          8.14         0.39 o                         
   0   3  13         60.94         56.09         1.86 o                         
   1   3  13         14.07         13.50         0.68 o                         
   2   3  13         46.19         44.45         3.76 o                         
  -3   4  13         46.12         43.26         1.75 o                         
  -2   4  13          2.75          3.12         0.27 o                         
  -1   4  13          1.87          1.01         0.18 o                         
   0   4  13          1.13          1.13         0.23 o                         
   1   4  13          5.08          4.57         0.31 o                         
  -1   5  13         52.66         42.94         2.32 o                         
   0   5  13          6.81          5.45         0.35 o                         
   0   0  14         20.41         13.29         1.07 o                         
  -1   1  14         12.63         11.00         0.42 o                         
                                                                                
