# Supplementary material for: The crystal structures of two novel polymorphs of bis­(oxonium) ethane-1,2-di­sulfonate
Source: Acta Crystallogr E Crystallogr Commun. 2019 Oct 3;75(Pt 11):1586–9. doi: 10.1107/S2056989019013367 (PMC6829716; doi:10.1107/S2056989019013367)
Supplement: Supplementary file 4 [file e-75-01586-IIsup3.hkl]

data_II                                                                         
_shelx_title ' Ethane-1,2-Disulfonic acid monohydrate in P-1 at 296(2)K'        
_shelx_refln_list_code          4                                               
_shelx_F_calc_maximum       53.79                                               
_exptl_crystal_F_000       118.00                                               
_reflns_d_resolution_high  0.6598                                               
                                                                                
loop_                                                                           
 _space_group_symop_operation_xyz                                               
 'x, y, z'                                                                      
 '-x, -y, -z'                                                                   
                                                                                
_cell_length_a     5.0371                                                       
_cell_length_b     5.5424                                                       
_cell_length_c     8.8188                                                       
_cell_angle_alpha  98.426                                                       
_cell_angle_beta  104.511                                                       
_cell_angle_gamma  91.663                                                       
                                                                                
_shelx_F_squared_multiplier     1.000                                           
                                                                                
loop_                                                                           
 _refln_index_h                                                                 
 _refln_index_k                                                                 
 _refln_index_l                                                                 
 _refln_F_squared_calc                                                          
 _refln_F_squared_meas                                                          
 _refln_F_squared_sigma                                                         
 _refln_observed_status                                                         
   1   0   0       1832.78       2435.12        56.27 o                         
   2   0   0        186.32        175.59        12.01 o                         
   3   0   0        348.05        417.36        30.56 o                         
   4   0   0         44.10         56.33         5.24 o                         
   5   0   0         31.43         34.06         3.25 o                         
   6   0   0         36.50         35.69         5.61 o                         
   7   0   0         21.07         20.40         4.06 o                         
  -7   1   0          4.49          1.21         3.32 o                         
  -6   1   0         43.99         45.50         7.05 o                         
  -5   1   0          2.68          5.37         1.18 o                         
  -4   1   0          8.03         11.88         1.35 o                         
  -3   1   0        168.33        180.69         8.45 o                         
  -2   1   0          0.01          0.21         0.48 o                         
  -1   1   0        120.74        111.76         4.59 o                         
   0   1   0        208.96        180.67         2.44 o                         
   1   1   0         28.96         25.48         1.71 o                         
   2   1   0         50.37         66.15         4.58 o                         
   3   1   0         70.14         61.08         3.81 o                         
   4   1   0         13.83         13.03         1.66 o                         
   5   1   0         11.32         10.81         1.09 o                         
   6   1   0          6.12          6.81         1.86 o                         
   7   1   0          0.06          1.26         2.00 o                         
  -7   2   0          8.40          4.46         5.12 o                         
  -6   2   0         13.57         12.04         2.02 o                         
  -5   2   0         66.83         62.46         7.57 o                         
  -4   2   0        210.70        220.24         9.89 o                         
  -3   2   0        369.58        394.42        29.16 o                         
  -2   2   0          7.11          4.17         0.47 o                         
  -1   2   0          3.75          4.99         0.31 o                         
   0   2   0        666.17        529.79         7.31 o                         
   1   2   0         38.88         37.22         1.62 o                         
   2   2   0        302.77        309.73        16.74 o                         
   3   2   0        764.13        787.99        45.63 o                         
   4   2   0        131.71        138.19         7.48 o                         
   5   2   0         66.43         58.65         6.38 o                         
   6   2   0         63.92         69.91         5.09 o                         
   7   2   0         23.94         19.59         5.67 o                         
  -7   3   0          1.71          5.14         4.91 o                         
  -6   3   0          7.95          6.18         2.23 o                         
  -5   3   0          0.27          0.49         1.00 o                         
  -4   3   0         17.03         14.75         1.07 o                         
  -3   3   0         80.97         77.02         4.61 o                         
  -2   3   0         28.77         26.81         1.30 o                         
  -1   3   0         36.90         29.59         1.29 o                         
   0   3   0        468.19        490.50         7.96 o                         
   1   3   0        320.16        345.65         8.07 o                         
   2   3   0        164.81        162.27         5.59 o                         
   3   3   0         22.65         25.54         1.91 o                         
   4   3   0          6.04          4.34         1.22 o                         
   5   3   0          0.03         -0.39         1.15 o                         
   6   3   0          1.72         -0.41         5.53 o                         
  -6   4   0          4.47          4.93         2.88 o                         
  -5   4   0          9.16         10.99         1.61 o                         
  -4   4   0         10.17          9.81         1.28 o                         
  -3   4   0         50.31         52.17         2.73 o                         
  -2   4   0         85.28         80.28         3.08 o                         
  -1   4   0        205.08        204.69        13.08 o                         
   0   4   0        277.71        250.24         5.27 o                         
   1   4   0         12.86         16.09         0.80 o                         
   2   4   0         66.44         65.66         1.74 o                         
   3   4   0        139.23        140.50         8.17 o                         
   4   4   0         18.04         15.63         1.43 o                         
   5   4   0         18.29         18.85         2.69 o                         
   6   4   0         21.49         15.28         5.91 o                         
  -6   5   0          5.05         12.27         7.83 o                         
  -5   5   0          0.59          0.61         1.35 o                         
  -4   5   0         26.79         22.87         1.87 o                         
  -3   5   0         75.79         80.36         3.37 o                         
  -2   5   0          4.67          5.80         0.82 o                         
  -1   5   0         15.36         16.54         1.00 o                         
   0   5   0          3.32          5.98         0.74 o                         
   1   5   0          8.36          6.43         0.75 o                         
   2   5   0          6.58          9.65         0.93 o                         
   3   5   0         30.51         33.81         2.54 o                         
   4   5   0         31.65         28.37         2.97 o                         
   5   5   0         13.53         12.18         3.55 o                         
  -5   6   0         26.16         41.39         8.50 o                         
  -4   6   0         18.90         16.27         4.09 o                         
  -3   6   0         17.98         22.26         1.75 o                         
  -2   6   0         19.29         17.93         1.27 o                         
  -1   6   0         25.53         23.72         1.38 o                         
   0   6   0         30.60         30.47         1.79 o                         
   1   6   0          2.74          2.28         0.84 o                         
   2   6   0          8.06          8.27         2.29 o                         
   3   6   0         12.46         21.00         5.05 o                         
   4   6   0          2.02          3.91         3.35 o                         
  -4   7   0          4.87          4.91         4.88 o                         
  -3   7   0          4.66          2.98         2.71 o                         
  -2   7   0          1.67          0.62         1.42 o                         
  -1   7   0         28.93         31.26         3.39 o                         
   0   7   0         37.33         37.51         2.45 o                         
   1   7   0          9.05          6.86         1.87 o                         
   2   7   0          8.85         10.60         3.48 o                         
   3   7   0          3.45          1.21         3.13 o                         
  -2   8   0          5.13         10.26         5.27 o                         
  -1   8   0          5.53          4.41         4.63 o                         
   0   8   0         11.13         17.29         4.84 o                         
   1   8   0         11.79          7.48         4.82 o                         
  -1  -8   1          4.31          2.67         2.87 o                         
   0  -8   1          9.10          7.92         2.87 o                         
   1  -8   1          4.04          6.01         4.44 o                         
  -3  -7   1         13.13         14.06         3.31 o                         
  -2  -7   1         21.90         27.68         3.94 o                         
  -1  -7   1         14.13         17.94         3.55 o                         
   0  -7   1          0.90          1.34         1.45 o                         
   1  -7   1          4.00          4.75         1.10 o                         
   2  -7   1          2.81          2.08         1.80 o                         
   3  -7   1          2.26          1.14         1.77 o                         
   4  -7   1         17.75         33.68         6.82 o                         
  -4  -6   1         19.12         17.95         4.78 o                         
  -3  -6   1         35.07         41.32         3.59 o                         
  -2  -6   1          4.11          1.96         1.50 o                         
  -1  -6   1         17.70         25.46         1.86 o                         
   0  -6   1         35.33         39.47         2.23 o                         
   1  -6   1          2.81          2.74         0.90 o                         
   2  -6   1          3.65          4.41         1.20 o                         
   3  -6   1          1.24          2.49         1.44 o                         
   4  -6   1          0.81         -0.92         1.88 o                         
   5  -6   1          2.73          2.07         5.18 o                         
  -5  -5   1         17.26         14.65         3.55 o                         
  -4  -5   1         24.43         28.33         4.00 o                         
  -3  -5   1         21.48         18.45         1.31 o                         
  -2  -5   1         19.04         21.86         1.73 o                         
  -1  -5   1         57.29         56.61         2.27 o                         
   0  -5   1         97.40        101.97         3.75 o                         
   1  -5   1        199.30        195.92         4.34 o                         
   2  -5   1         62.89         63.71         2.50 o                         
   3  -5   1          3.52          3.68         0.78 o                         
   4  -5   1         26.83         30.07         3.16 o                         
   5  -5   1          9.89         11.42         4.36 o                         
   6  -5   1          2.93          8.94         5.33 o                         
  -6  -4   1          0.03         -9.60         6.55 o                         
  -5  -4   1          1.37          2.32         1.81 o                         
  -4  -4   1          6.49          8.41         1.60 o                         
  -3  -4   1         18.83         17.58         1.42 o                         
  -2  -4   1         13.79          9.35         0.88 o                         
  -1  -4   1         18.19         20.97         0.92 o                         
   0  -4   1         98.65         93.60         2.15 o                         
   1  -4   1          4.27          5.22         0.84 o                         
   2  -4   1        154.81        136.33         3.41 o                         
   3  -4   1        129.01        123.53         6.34 o                         
   4  -4   1         13.86         14.16         1.72 o                         
   5  -4   1          1.03          2.51         1.48 o                         
   6  -4   1          0.01          0.35         3.15 o                         
  -6  -3   1         28.73         27.98         6.80 o                         
  -5  -3   1         33.19         31.74         3.75 o                         
  -4  -3   1        262.81        247.02        19.03 o                         
  -3  -3   1        481.51        472.73        25.48 o                         
  -2  -3   1        309.10        329.52         7.15 o                         
  -1  -3   1        266.81        244.37         3.87 o                         
   0  -3   1        133.94        119.97         2.36 o                         
   1  -3   1        225.99        206.93         3.97 o                         
   2  -3   1        106.04        112.29         3.09 o                         
   3  -3   1         60.26         66.28         3.70 o                         
   4  -3   1        122.72        129.69         9.54 o                         
   5  -3   1         14.72         17.47         2.65 o                         
   6  -3   1          3.70          2.53         2.15 o                         
  -7  -2   1          1.51         -1.11         3.82 o                         
  -6  -2   1          8.24          7.73         2.06 o                         
  -5  -2   1         16.56         19.63         1.92 o                         
  -4  -2   1          0.09         -0.14         0.75 o                         
  -3  -2   1          1.46          1.15         0.71 o                         
  -2  -2   1         18.67         15.06         0.89 o                         
  -1  -2   1        463.77        456.80         6.70 o                         
   0  -2   1        175.19        151.33         2.77 o                         
   1  -2   1        671.77        649.25         9.14 o                         
   2  -2   1         11.93         19.68         0.89 o                         
   3  -2   1          3.72          4.89         0.62 o                         
   4  -2   1          0.43          1.36         0.63 o                         
   5  -2   1         30.36         34.10         3.02 o                         
   6  -2   1         19.15         16.66         5.61 o                         
   7  -2   1          3.62          6.12         5.25 o                         
  -7  -1   1         37.05         40.92         5.42 o                         
  -6  -1   1         30.04         29.92         2.70 o                         
  -5  -1   1          1.43          3.57         1.16 o                         
  -4  -1   1        126.86        133.43        11.61 o                         
  -3  -1   1        125.96        139.16        11.16 o                         
  -2  -1   1         84.21         76.75         5.96 o                         
  -1  -1   1       1850.20       1899.77        24.42 o                         
   0  -1   1       1426.66       1520.60        44.76 o                         
   1  -1   1        993.50        843.82        28.04 o                         
   2  -1   1        380.41        409.25        19.11 o                         
   3  -1   1        386.73        451.38        26.14 o                         
   4  -1   1        427.23        431.77        25.94 o                         
   5  -1   1         68.28         71.67         5.27 o                         
   6  -1   1         18.51         15.43         5.29 o                         
   7  -1   1         20.37         21.07        12.53 o                         
  -7   0   1          2.21         13.61         6.20 o                         
  -6   0   1          1.52          1.72         1.46 o                         
  -5   0   1          0.25          0.27         1.13 o                         
  -4   0   1         14.33         16.57         1.22 o                         
  -3   0   1        298.60        422.20        25.34 o                         
  -2   0   1       1662.77       2111.39        48.23 o                         
  -1   0   1        176.51        220.33        20.97 o                         
   0   0   1         24.20          4.02         3.28 o                         
   1   0   1        307.07        276.96        18.22 o                         
   2   0   1        417.53        453.11        28.54 o                         
   3   0   1          9.91         14.63         1.35 o                         
   4   0   1         73.69         77.55         6.43 o                         
   5   0   1          0.07         -0.14         1.13 o                         
   6   0   1          1.81          1.13         1.64 o                         
   7   0   1          0.03          1.07         3.65 o                         
  -7   1   1         22.65         23.93         3.40 o                         
  -6   1   1         19.15         19.38         2.82 o                         
  -5   1   1         21.60         21.86         3.06 o                         
  -4   1   1        304.48        330.02        20.12 o                         
  -3   1   1        117.17        130.06         7.55 o                         
  -2   1   1          1.20          1.42         0.30 o                         
  -1   1   1       1632.29       1637.28       142.16 o                         
   0   1   1        751.77        858.04        37.52 o                         
   1   1   1        291.00        255.00        16.70 o                         
   2   1   1        170.77        150.73        10.59 o                         
   3   1   1         47.74         57.19         4.64 o                         
   4   1   1         94.60         94.06         6.42 o                         
   5   1   1         50.95         50.93         5.19 o                         
   6   1   1         63.24         61.75         7.39 o                         
   7   1   1         48.42         32.78         8.17 o                         
  -7   2   1         17.51         17.87         6.02 o                         
  -6   2   1         16.68         12.67         1.90 o                         
  -5   2   1          6.49          8.08         1.17 o                         
  -4   2   1          3.10          5.22         0.78 o                         
  -3   2   1         13.41         12.86         1.28 o                         
  -2   2   1         10.24         11.75         0.56 o                         
  -1   2   1          8.23          8.01         0.43 o                         
   0   2   1        517.54        501.85         9.47 o                         
   1   2   1       1134.89       1108.59        42.80 o                         
   2   2   1         14.45         16.95         0.84 o                         
   3   2   1         43.87         37.66         3.26 o                         
   4   2   1         95.26         94.15         7.09 o                         
   5   2   1          1.83          0.24         1.08 o                         
   6   2   1          2.29          5.65         4.46 o                         
  -7   3   1         17.63          8.98         7.10 o                         
  -6   3   1         12.23          7.41         2.06 o                         
  -5   3   1         30.09         21.54         1.27 o                         
  -4   3   1        196.19        202.44        14.71 o                         
  -3   3   1         49.75         54.84         2.41 o                         
  -2   3   1          1.00          1.54         0.45 o                         
  -1   3   1        121.10         89.28         1.61 o                         
   0   3   1          0.38          0.46         0.36 o                         
   1   3   1         29.25         22.58         0.79 o                         
   2   3   1        364.99        366.33        16.14 o                         
   3   3   1        176.57        183.89        14.93 o                         
   4   3   1         59.32         49.64         6.29 o                         
   5   3   1         14.67         13.90         2.26 o                         
   6   3   1         12.59         13.56         5.03 o                         
  -6   4   1          2.33          4.29         3.04 o                         
  -5   4   1         12.37         11.56         2.95 o                         
  -4   4   1         88.57         89.01         7.41 o                         
  -3   4   1         78.59         76.52         5.02 o                         
  -2   4   1         59.96         48.70         2.68 o                         
  -1   4   1          6.36          8.48         0.68 o                         
   0   4   1         23.34         25.31         1.07 o                         
   1   4   1         41.02         42.49         1.72 o                         
   2   4   1          0.01          1.16         0.73 o                         
   3   4   1         16.65         14.89         1.57 o                         
   4   4   1         18.53         21.21         1.70 o                         
   5   4   1          0.32          0.20         2.56 o                         
   6   4   1          5.98          7.68         5.84 o                         
  -6   5   1          2.68          3.76         5.01 o                         
  -5   5   1          6.18          5.49         2.40 o                         
  -4   5   1         37.45         44.63         4.68 o                         
  -3   5   1         33.29         34.88         1.46 o                         
  -2   5   1        106.77        102.56         2.42 o                         
  -1   5   1        301.87        299.93         6.23 o                         
   0   5   1         44.61         44.83         1.46 o                         
   1   5   1          4.56          2.49         0.79 o                         
   2   5   1         17.05         14.46         1.20 o                         
   3   5   1          2.26          0.88         1.21 o                         
   4   5   1          3.84          2.60         1.80 o                         
   5   5   1          6.93          4.85         3.50 o                         
  -5   6   1         10.55         10.49         5.39 o                         
  -4   6   1         26.10         27.66         6.95 o                         
  -3   6   1         14.40         10.93         1.68 o                         
  -2   6   1         28.18         30.86         1.69 o                         
  -1   6   1         28.05         30.16         1.47 o                         
   0   6   1         15.64         13.68         1.30 o                         
   1   6   1         14.38         16.11         1.91 o                         
   2   6   1          7.78          6.94         2.00 o                         
   3   6   1         22.07         19.96         2.96 o                         
   4   6   1         12.83         20.03         5.57 o                         
  -4   7   1          4.21         13.69         5.50 o                         
  -3   7   1          0.00         -1.29         2.45 o                         
  -2   7   1          0.08          1.07         2.14 o                         
  -1   7   1         10.06         12.99         1.39 o                         
   0   7   1          6.70          7.33         2.09 o                         
   1   7   1         19.97         19.18         2.20 o                         
   2   7   1         33.07         42.68         6.53 o                         
   3   7   1          9.75         12.44         3.72 o                         
  -1   8   1         28.39         30.81         7.25 o                         
   0   8   1         21.41         14.52         5.63 o                         
  -2  -8   2         12.62         12.13         7.59 o                         
  -1  -8   2          3.68          1.42         3.22 o                         
   0  -8   2          5.43          3.31         3.80 o                         
   1  -8   2          6.54          1.58         3.39 o                         
  -3  -7   2          5.80          5.74         3.35 o                         
  -2  -7   2         17.30         23.51         3.63 o                         
  -1  -7   2         28.73         29.71         2.30 o                         
   0  -7   2         27.92         26.67         2.44 o                         
   1  -7   2         14.37         18.17         1.87 o                         
   2  -7   2          0.00          1.43         1.55 o                         
   3  -7   2          0.29          0.75         1.65 o                         
   4  -7   2          3.11          2.86         7.17 o                         
  -5  -6   2         22.83         23.60         5.95 o                         
  -4  -6   2         18.07         19.68         3.75 o                         
  -3  -6   2         43.87         54.04         5.02 o                         
  -2  -6   2         55.23         59.08         3.90 o                         
  -1  -6   2         13.51         13.66         1.38 o                         
   0  -6   2         41.38         43.88         1.99 o                         
   1  -6   2         30.89         36.82         1.79 o                         
   2  -6   2          3.35          3.48         1.23 o                         
   3  -6   2         22.69         26.84         2.35 o                         
   4  -6   2         25.72         22.03         2.70 o                         
   5  -6   2         12.44          7.03         4.90 o                         
  -5  -5   2          0.34         -0.18         4.12 o                         
  -4  -5   2         11.80         15.24         2.83 o                         
  -3  -5   2          0.41          0.65         0.83 o                         
  -2  -5   2          5.59          4.49         0.85 o                         
  -1  -5   2          0.53          0.64         0.49 o                         
   0  -5   2          2.85          3.79         0.70 o                         
   1  -5   2         47.28         46.69         1.62 o                         
   2  -5   2         25.95         26.98         1.80 o                         
   3  -5   2         32.60         28.67         2.10 o                         
   4  -5   2         15.78         17.42         1.98 o                         
   5  -5   2          0.11         -1.42         2.27 o                         
  -6  -4   2         14.17         10.41         6.72 o                         
  -5  -4   2         24.43         28.80         3.80 o                         
  -4  -4   2         40.72         34.95         2.35 o                         
  -3  -4   2        146.84        147.72         5.15 o                         
  -2  -4   2        185.50        179.27         4.98 o                         
  -1  -4   2        118.39        117.74         2.60 o                         
   0  -4   2        681.06        666.33        10.60 o                         
   1  -4   2        551.73        538.25         9.55 o                         
   2  -4   2         50.88         56.69         2.90 o                         
   3  -4   2         67.66         67.45         3.43 o                         
   4  -4   2         23.96         22.50         1.99 o                         
   5  -4   2          5.45          4.35         1.57 o                         
   6  -4   2         12.01         13.43         5.47 o                         
  -5  -3   2         22.90         25.34         5.05 o                         
  -4  -3   2          0.04          0.39         0.92 o                         
  -3  -3   2         26.87         24.93         1.26 o                         
  -2  -3   2          4.33          5.48         0.52 o                         
  -1  -3   2         76.39         68.85         2.13 o                         
   0  -3   2         28.74         22.61         0.98 o                         
   1  -3   2          7.58         12.07         0.88 o                         
   2  -3   2          0.08          0.13         0.65 o                         
   3  -3   2         23.14         24.11         2.39 o                         
   4  -3   2         11.03         11.51         1.37 o                         
   5  -3   2          0.67         -1.91         1.53 o                         
   6  -3   2          2.67          4.07         2.10 o                         
  -7  -2   2         18.09         17.07         3.94 o                         
  -6  -2   2         15.55         16.65         3.12 o                         
  -5  -2   2         41.42         42.77         3.90 o                         
  -4  -2   2        128.10        137.64        10.49 o                         
  -3  -2   2        368.08        404.11        20.46 o                         
  -2  -2   2        121.74        126.56         6.73 o                         
  -1  -2   2         57.97         59.74         1.46 o                         
   0  -2   2        219.05        172.51        16.12 o                         
   1  -2   2        200.86        193.00         4.13 o                         
   2  -2   2        118.29        132.16         5.54 o                         
   3  -2   2        708.87        717.38        49.72 o                         
   4  -2   2        281.98        277.55        17.58 o                         
   5  -2   2         42.60         38.53         3.16 o                         
   6  -2   2         33.47         37.49        10.88 o                         
  -7  -1   2          0.07         -0.62         3.11 o                         
  -6  -1   2          5.52          6.76         1.89 o                         
  -5  -1   2          1.45          0.54         1.39 o                         
  -4  -1   2          2.20          0.64         0.72 o                         
  -3  -1   2        390.73        469.32        29.42 o                         
  -2  -1   2         82.76        108.89         9.63 o                         
  -1  -1   2          8.66         11.88         0.80 o                         
   0  -1   2        928.14        791.47        34.67 o                         
   1  -1   2        251.96        285.34        12.45 o                         
   2  -1   2        117.52        107.21         7.42 o                         
   3  -1   2         24.44         28.55         1.85 o                         
   4  -1   2          0.92          0.20         0.72 o                         
   5  -1   2          0.01          2.39         1.13 o                         
   6  -1   2          6.54          3.80         2.09 o                         
   7  -1   2          0.10          0.05         3.26 o                         
  -7   0   2         35.59         34.81         5.11 o                         
  -6   0   2          9.59          9.29         1.75 o                         
  -5   0   2         19.68         22.41         1.86 o                         
  -4   0   2         19.01         22.96         1.28 o                         
  -3   0   2         41.85         42.93         4.49 o                         
  -2   0   2        351.10        378.92        29.73 o                         
  -1   0   2        675.18        863.59        99.01 o                         
   0   0   2       2893.28       2678.05        58.24 o                         
   1   0   2        233.95        221.35        14.00 o                         
   2   0   2         11.77         14.17         1.24 o                         
   3   0   2        221.77        231.12        16.93 o                         
   4   0   2         70.62         75.10         5.07 o                         
   5   0   2         25.69         27.04         2.44 o                         
   6   0   2         59.27         63.74         5.00 o                         
  -7   1   2         12.90         12.12         2.85 o                         
  -6   1   2         36.59         35.97         6.12 o                         
  -5   1   2          1.67          2.64         0.94 o                         
  -4   1   2          0.09          0.33         0.70 o                         
  -3   1   2        299.01        334.83        19.52 o                         
  -2   1   2          6.90          8.43         0.51 o                         
  -1   1   2         71.52         79.53         8.49 o                         
   0   1   2        342.93        270.75        12.78 o                         
   1   1   2        110.19         98.19         6.11 o                         
   2   1   2         29.01         36.69         2.31 o                         
   3   1   2         94.26         95.16         5.36 o                         
   4   1   2         89.38         91.80         7.53 o                         
   5   1   2         46.53         47.12         4.98 o                         
   6   1   2          5.93         11.07         4.62 o                         
  -7   2   2         17.67         17.61         7.51 o                         
  -6   2   2         19.70         18.54         3.09 o                         
  -5   2   2        173.04        182.83        14.35 o                         
  -4   2   2        259.14        297.52        21.24 o                         
  -3   2   2         50.37         46.67         3.02 o                         
  -2   2   2         27.53         24.62         0.74 o                         
  -1   2   2          0.06         15.63         6.76 o                         
   0   2   2        149.38        108.04         4.13 o                         
   1   2   2         57.90         44.68         1.83 o                         
   2   2   2         38.46         49.99         3.22 o                         
   3   2   2        187.24        184.68        13.30 o                         
   4   2   2         22.27         24.89         1.88 o                         
   5   2   2          9.83          9.86         2.01 o                         
   6   2   2         36.17         34.14         6.65 o                         
  -7   3   2         16.61          9.42         6.18 o                         
  -6   3   2         32.56         32.72         8.59 o                         
  -5   3   2         18.68         19.95         1.37 o                         
  -4   3   2         22.14         19.88         1.51 o                         
  -3   3   2         80.87         77.47         2.98 o                         
  -2   3   2          1.56          1.50         0.29 o                         
  -1   3   2         40.92         37.76         1.02 o                         
   0   3   2        680.60        646.27        21.55 o                         
   1   3   2         97.47        112.40         2.97 o                         
   2   3   2         12.86         13.56         0.80 o                         
   3   3   2         22.36         22.70         2.63 o                         
   4   3   2          0.05         -0.99         1.68 o                         
   5   3   2          0.46          0.73         1.59 o                         
   6   3   2          3.22          3.61         4.65 o                         
  -6   4   2          0.30          3.16         5.51 o                         
  -5   4   2         14.45         14.17         2.38 o                         
  -4   4   2         25.80         25.77         2.26 o                         
  -3   4   2         32.39         32.57         1.15 o                         
  -2   4   2        193.66        182.87         4.93 o                         
  -1   4   2        159.65        162.12         5.00 o                         
   0   4   2        122.99        106.52         4.05 o                         
   1   4   2         75.83         75.74         3.24 o                         
   2   4   2         69.09         69.27         2.67 o                         
   3   4   2         78.71         86.83         8.28 o                         
   4   4   2          6.28          6.49         1.90 o                         
   5   4   2          1.35          0.90         2.61 o                         
  -6   5   2         11.96          8.55         5.42 o                         
  -5   5   2         31.77         48.66         7.01 o                         
  -4   5   2         89.19         77.86         4.47 o                         
  -3   5   2        159.66        169.39         6.81 o                         
  -2   5   2         39.02         40.21         1.56 o                         
  -1   5   2         20.60         18.54         0.78 o                         
   0   5   2         35.39         33.15         2.02 o                         
   1   5   2          0.26         -0.04         0.68 o                         
   2   5   2         17.63         16.87         2.56 o                         
   3   5   2         47.71         53.14         7.89 o                         
   4   5   2          9.93          6.06         2.06 o                         
   5   5   2          3.74          8.08         5.65 o                         
  -5   6   2          6.07          7.57         4.89 o                         
  -4   6   2          0.90          1.25         1.89 o                         
  -3   6   2          0.10          1.63         2.09 o                         
  -2   6   2         19.85         19.54         1.08 o                         
  -1   6   2         11.99         10.92         1.48 o                         
   0   6   2          6.11          6.26         0.86 o                         
   1   6   2          6.33          6.14         1.48 o                         
   2   6   2          6.16          7.26         1.74 o                         
   3   6   2         13.95         23.38         3.36 o                         
   4   6   2          9.30          7.53         3.83 o                         
  -4   7   2          4.04          1.04         4.93 o                         
  -3   7   2         13.43         14.06         3.58 o                         
  -2   7   2         23.72         20.38         6.32 o                         
  -1   7   2         55.31         48.49        10.24 o                         
   0   7   2         68.75         91.56         8.40 o                         
   1   7   2         23.72         26.17         2.94 o                         
   2   7   2         20.50         23.98         6.65 o                         
  -1   8   2          0.01          0.00         2.01 o                         
  -2  -8   3          2.15          7.62         4.86 o                         
  -1  -8   3          4.06          0.41         5.65 o                         
   0  -8   3         11.10         17.14         4.46 o                         
   1  -8   3          3.68          6.81         4.80 o                         
   2  -8   3          3.33          3.65         4.86 o                         
  -4  -7   3         21.23         13.28         5.78 o                         
  -3  -7   3         50.23         44.94         7.41 o                         
  -2  -7   3         37.68         44.38         4.02 o                         
  -1  -7   3         26.35         32.43         5.17 o                         
   0  -7   3         12.25         11.99         2.38 o                         
   1  -7   3          7.76          4.30         1.90 o                         
   2  -7   3         12.79         10.37         2.26 o                         
   3  -7   3          9.01          3.44         3.66 o                         
  -5  -6   3          0.21         -0.21         4.08 o                         
  -4  -6   3          0.03         -1.02         5.25 o                         
  -3  -6   3          1.67          3.05         2.05 o                         
  -2  -6   3          0.19          0.10         0.90 o                         
  -1  -6   3          1.64          1.49         1.18 o                         
   0  -6   3         21.90         24.62         1.73 o                         
   1  -6   3          0.06          0.45         0.88 o                         
   2  -6   3          0.18          0.16         1.58 o                         
   3  -6   3          4.18          5.31         1.78 o                         
   4  -6   3          1.16         -1.16         1.61 o                         
  -5  -5   3          3.40          2.62         3.82 o                         
  -4  -5   3         11.09         15.47         3.45 o                         
  -3  -5   3         47.25         48.74         2.31 o                         
  -2  -5   3         29.54         26.78         1.47 o                         
  -1  -5   3        148.85        146.56         5.87 o                         
   0  -5   3        278.55        289.47         6.76 o                         
   1  -5   3        153.44        147.83         4.11 o                         
   2  -5   3         93.50        104.79         9.83 o                         
   3  -5   3         36.70         36.92         4.65 o                         
   4  -5   3         43.20         49.29         6.31 o                         
   5  -5   3         25.42         34.06        12.32 o                         
  -6  -4   3          3.01          6.89         6.31 o                         
  -5  -4   3          1.60          1.91         2.38 o                         
  -4  -4   3          4.67          4.89         1.58 o                         
  -3  -4   3         16.15         14.47         1.21 o                         
  -2  -4   3        101.60         96.35         3.88 o                         
  -1  -4   3         60.08         59.25         2.67 o                         
   0  -4   3          4.36          4.85         1.17 o                         
   1  -4   3          2.58          1.25         0.78 o                         
   2  -4   3         21.41         14.76         1.14 o                         
   3  -4   3         38.74         32.42         1.61 o                         
   4  -4   3          4.26          5.57         1.48 o                         
   5  -4   3          1.69         -0.11         1.62 o                         
   6  -4   3          0.70          6.04         3.21 o                         
  -7  -3   3          9.47          5.31         6.72 o                         
  -6  -3   3         21.08         20.96         4.26 o                         
  -5  -3   3         14.77          9.56         2.55 o                         
  -4  -3   3        135.13        136.48        10.09 o                         
  -3  -3   3        258.11        271.66        16.46 o                         
  -2  -3   3          5.15          6.62         0.78 o                         
  -1  -3   3         72.18         57.64         1.88 o                         
   0  -3   3        295.26        258.08         6.01 o                         
   1  -3   3         91.61         95.21         2.86 o                         
   2  -3   3        178.65        170.76         8.65 o                         
   3  -3   3        101.11        105.98         7.77 o                         
   4  -3   3         62.96         66.59         7.28 o                         
   5  -3   3         37.51         37.95         3.68 o                         
   6  -3   3         20.58         17.09         3.99 o                         
  -7  -2   3          4.13          3.57         3.42 o                         
  -6  -2   3         13.29         12.07         2.51 o                         
  -5  -2   3          0.16          0.97         1.38 o                         
  -4  -2   3          0.65          1.54         1.04 o                         
  -3  -2   3          6.37          3.32         0.82 o                         
  -2  -2   3         21.22         25.80         1.04 o                         
  -1  -2   3         10.96         10.97         1.10 o                         
   0  -2   3         54.17         79.68         2.26 o                         
   1  -2   3        977.96        908.67        24.86 o                         
   2  -2   3        154.20        174.28        10.89 o                         
   3  -2   3          0.32          1.18         0.77 o                         
   4  -2   3         25.08         25.39         1.97 o                         
   5  -2   3          0.31          1.38         1.59 o                         
   6  -2   3          0.53         -3.17         3.00 o                         
  -7  -1   3         37.34         36.60         4.91 o                         
  -6  -1   3         33.25         32.97         3.03 o                         
  -5  -1   3          6.31          7.26         1.37 o                         
  -4  -1   3        126.62        133.24        13.73 o                         
  -3  -1   3        211.79        203.71        13.90 o                         
  -2  -1   3          0.87          3.45         0.70 o                         
  -1  -1   3        456.48        373.85        24.22 o                         
   0  -1   3        307.30        261.66         6.52 o                         
   1  -1   3          3.55          4.25         0.42 o                         
   2  -1   3        294.55        277.53        12.76 o                         
   3  -1   3        309.19        336.37        18.99 o                         
   4  -1   3        104.96        107.03         8.79 o                         
   5  -1   3         33.17         34.13         3.16 o                         
   6  -1   3         11.38         12.41         3.28 o                         
  -7   0   3         14.64         17.97         2.70 o                         
  -6   0   3         11.95         11.84         2.13 o                         
  -5   0   3          0.01         -0.37         0.94 o                         
  -4   0   3        136.46        147.05        12.37 o                         
  -3   0   3        358.77        451.18        32.94 o                         
  -2   0   3        189.79        198.01        22.56 o                         
  -1   0   3          8.17         10.03         9.67 o                         
   0   0   3        269.63        200.34         6.02 o                         
   1   0   3          6.51          4.43         0.51 o                         
   2   0   3          5.20          6.40         0.55 o                         
   3   0   3          6.05          9.90         1.13 o                         
   4   0   3        100.05        112.33         8.52 o                         
   5   0   3          6.70          6.05         1.52 o                         
   6   0   3          1.09         -2.77         2.48 o                         
  -7   1   3         14.88         13.30         2.65 o                         
  -6   1   3         26.33         24.52         2.16 o                         
  -5   1   3         40.57         39.60         2.90 o                         
  -4   1   3        204.50        216.80         8.51 o                         
  -3   1   3        245.42        257.40        16.98 o                         
  -2   1   3         82.43        107.54        12.30 o                         
  -1   1   3       1987.68       1891.34        45.22 o                         
   0   1   3        927.25        896.31        43.57 o                         
   1   1   3         27.83         23.40         1.16 o                         
   2   1   3         32.84         29.54         1.56 o                         
   3   1   3         18.99         22.98         1.36 o                         
   4   1   3          5.71          5.63         1.62 o                         
   5   1   3         28.82         33.00         2.70 o                         
   6   1   3         23.06         15.58         4.78 o                         
  -7   2   3         55.41         51.06        10.37 o                         
  -6   2   3         52.85         57.92         7.04 o                         
  -5   2   3         11.81         13.37         1.16 o                         
  -4   2   3         74.83         77.91         4.66 o                         
  -3   2   3         20.99         26.49         1.81 o                         
  -2   2   3          0.61          1.21         0.75 o                         
  -1   2   3        294.01        229.37        10.83 o                         
   0   2   3        181.96        209.57         7.93 o                         
   1   2   3        121.05        116.19         5.39 o                         
   2   2   3         14.87         11.93         0.78 o                         
   3   2   3         14.27         14.48         1.17 o                         
   4   2   3         50.44         45.65         4.86 o                         
   5   2   3          2.98          1.52         2.00 o                         
   6   2   3          1.39         10.84         6.46 o                         
  -7   3   3          0.73         -2.13         4.91 o                         
  -6   3   3          4.27          3.68         1.77 o                         
  -5   3   3         23.01         20.93         1.27 o                         
  -4   3   3         63.69         59.85         2.85 o                         
  -3   3   3         17.42         17.64         0.69 o                         
  -2   3   3         12.64         10.61         0.86 o                         
  -1   3   3        108.28         96.52         3.13 o                         
   0   3   3        130.93        131.80         4.81 o                         
   1   3   3         96.87        106.48         4.58 o                         
   2   3   3        389.13        391.34        19.22 o                         
   3   3   3        129.18        135.67         7.52 o                         
   4   3   3         11.21          7.00         1.95 o                         
   5   3   3         11.13         12.67         4.65 o                         
  -6   4   3         12.53          1.92         5.99 o                         
  -5   4   3         33.21         25.77         4.40 o                         
  -4   4   3        185.20        188.25         7.02 o                         
  -3   4   3        116.67        116.53         4.46 o                         
  -2   4   3         63.33         54.81         2.63 o                         
  -1   4   3        208.99        219.94         9.42 o                         
   0   4   3        132.85        142.93         7.84 o                         
   1   4   3         77.40         81.53         4.56 o                         
   2   4   3         36.77         37.19         1.77 o                         
   3   4   3         13.20         12.96         1.68 o                         
   4   4   3          9.62          9.80         2.39 o                         
   5   4   3          1.30          0.84         1.80 o                         
  -6   5   3          0.37         -0.83         4.39 o                         
  -5   5   3          0.07         -3.48         3.90 o                         
  -4   5   3          1.51          0.63         1.01 o                         
  -3   5   3         15.91         14.81         1.33 o                         
  -2   5   3         27.24         25.63         2.30 o                         
  -1   5   3         60.42         61.91         1.90 o                         
   0   5   3          3.65          3.66         0.74 o                         
   1   5   3          1.00          1.37         0.79 o                         
   2   5   3         16.92         16.70         1.53 o                         
   3   5   3          7.99          5.28         1.99 o                         
   4   5   3          4.59          1.85         4.80 o                         
  -5   6   3          5.50         14.51         5.78 o                         
  -4   6   3         30.22         33.11         4.79 o                         
  -3   6   3         17.18         16.65         2.30 o                         
  -2   6   3         18.07         17.57         2.83 o                         
  -1   6   3         48.40         54.31         1.85 o                         
   0   6   3         24.43         26.36         2.07 o                         
   1   6   3         35.25         46.64         4.41 o                         
   2   6   3         58.98         63.15         7.38 o                         
   3   6   3         43.29         39.94         4.79 o                         
  -4   7   3          0.94          3.88         4.89 o                         
  -3   7   3          2.74          5.62         2.97 o                         
  -2   7   3          3.45          4.01         2.99 o                         
  -1   7   3          0.04         -1.20         4.61 o                         
   0   7   3          0.01          1.43         5.31 o                         
   1   7   3          0.20          2.35         2.75 o                         
   2   7   3          3.63         12.45         3.78 o                         
  -1  -8   4         13.39         10.07         6.21 o                         
   0  -8   4         15.74          8.19         4.22 o                         
   1  -8   4         22.37         18.10         4.82 o                         
  -4  -7   4          0.17         -3.18         4.20 o                         
  -3  -7   4          0.07         -1.41         4.22 o                         
  -2  -7   4          0.05          1.45         3.17 o                         
  -1  -7   4          5.75          6.21         2.31 o                         
   0  -7   4          0.73          0.87         1.33 o                         
   1  -7   4          0.22         -1.86         2.05 o                         
   2  -7   4          0.06         -2.10         2.23 o                         
   3  -7   4          0.22         -0.43         1.91 o                         
  -5  -6   4          5.83          4.84         4.61 o                         
  -4  -6   4         12.45         10.79         6.23 o                         
  -3  -6   4         22.80         26.61         5.12 o                         
  -2  -6   4         38.09         45.59         4.23 o                         
  -1  -6   4         17.07         16.50         1.84 o                         
   0  -6   4         25.97         23.59         1.55 o                         
   1  -6   4         50.57         54.77         2.48 o                         
   2  -6   4         23.71         24.99         2.58 o                         
   3  -6   4         49.18         49.71         5.90 o                         
   4  -6   4         50.55         51.46        11.28 o                         
  -5  -5   4          0.04          2.62         4.22 o                         
  -4  -5   4          1.32          2.53         2.49 o                         
  -3  -5   4         21.72         23.18         2.59 o                         
  -2  -5   4         65.16         64.97         3.77 o                         
  -1  -5   4          4.01          3.44         0.48 o                         
   0  -5   4         10.59          9.45         0.98 o                         
   1  -5   4          5.89          6.90         1.03 o                         
   2  -5   4          0.01          1.69         1.46 o                         
   3  -5   4          2.49          3.05         1.56 o                         
   4  -5   4          0.40          0.26         2.00 o                         
   5  -5   4          0.02         -2.44         2.65 o                         
  -6  -4   4          8.78          1.43         4.10 o                         
  -5  -4   4          8.02         11.30         2.85 o                         
  -4  -4   4         28.70         25.95         2.05 o                         
  -3  -4   4         27.37         24.50         2.29 o                         
  -2  -4   4         75.44         73.76         2.49 o                         
  -1  -4   4        134.17        126.89         3.43 o                         
   0  -4   4        235.77        236.28         7.23 o                         
   1  -4   4        202.47        196.93         4.95 o                         
   2  -4   4          6.36          6.73         0.81 o                         
   3  -4   4         20.00         16.23         1.29 o                         
   4  -4   4         36.64         41.50         4.00 o                         
   5  -4   4         12.00          9.59         2.68 o                         
  -7  -3   4          3.58          2.65         4.72 o                         
  -6  -3   4         17.90         16.97         5.10 o                         
  -5  -3   4         10.25         11.81         2.08 o                         
  -4  -3   4          5.10          6.68         1.66 o                         
  -3  -3   4          7.77          6.92         1.26 o                         
  -2  -3   4          8.02          7.82         1.04 o                         
  -1  -3   4         41.54         35.09         1.53 o                         
   0  -3   4         68.46         65.14         1.73 o                         
   1  -3   4         61.21         70.15         2.50 o                         
   2  -3   4          2.12          0.75         0.54 o                         
   3  -3   4         11.34         14.39         1.31 o                         
   4  -3   4         20.75         16.85         1.75 o                         
   5  -3   4         14.27         16.50         6.09 o                         
   6  -3   4          3.97          1.24         4.12 o                         
  -7  -2   4         32.13         39.05         5.53 o                         
  -6  -2   4         23.66         21.32         2.77 o                         
  -5  -2   4         83.74         90.57         8.04 o                         
  -4  -2   4        294.26        319.36        22.92 o                         
  -3  -2   4        125.25        116.66        10.88 o                         
  -2  -2   4         21.26         15.79         0.99 o                         
  -1  -2   4          0.09          0.70         0.60 o                         
   0  -2   4          4.87          3.61         0.62 o                         
   1  -2   4        135.73        111.95         3.78 o                         
   2  -2   4         82.64         94.05         5.59 o                         
   3  -2   4        176.57        173.44        10.32 o                         
   4  -2   4         71.86         67.61         8.34 o                         
   5  -2   4          3.12          0.47         1.70 o                         
   6  -2   4         12.82         10.12         3.54 o                         
  -7  -1   4         12.12         11.65         2.79 o                         
  -6  -1   4         22.96         24.95         3.53 o                         
  -5  -1   4         23.20         23.55         2.54 o                         
  -4  -1   4         14.80         18.20         2.76 o                         
  -3  -1   4        197.54        201.87        17.33 o                         
  -2  -1   4         52.08         52.89         3.56 o                         
  -1  -1   4         76.59         74.59         6.02 o                         
   0  -1   4        483.82        421.23        11.64 o                         
   1  -1   4        267.40        285.82        16.61 o                         
   2  -1   4          2.83          5.46         0.58 o                         
   3  -1   4         23.20         22.84         1.32 o                         
   4  -1   4          1.48          1.71         0.83 o                         
   5  -1   4          0.13          0.82         2.57 o                         
   6  -1   4          1.78          1.62         4.69 o                         
  -7   0   4         17.36         16.65         2.70 o                         
  -6   0   4          0.01         -0.55         1.50 o                         
  -5   0   4         11.34         11.01         2.19 o                         
  -4   0   4        131.35        140.72        10.98 o                         
  -3   0   4         75.80         84.78         9.08 o                         
  -2   0   4        712.87        779.40        72.03 o                         
  -1   0   4       1432.63       1677.69       128.94 o                         
   0   0   4        473.74        489.48        13.60 o                         
   1   0   4        132.96        106.67         8.90 o                         
   2   0   4         15.90         19.98         1.61 o                         
   3   0   4         90.75        105.51         6.79 o                         
   4   0   4         45.58         47.65         2.70 o                         
   5   0   4          3.66          4.00         1.71 o                         
   6   0   4         11.49         14.08         3.96 o                         
  -7   1   4         35.03         37.01         8.57 o                         
  -6   1   4         39.90         35.73         3.21 o                         
  -5   1   4         65.41         73.81         5.69 o                         
  -4   1   4        135.08        161.05        12.10 o                         
  -3   1   4        455.49        495.17        40.76 o                         
  -2   1   4        293.80        280.49        20.62 o                         
  -1   1   4          1.18          0.23         0.24 o                         
   0   1   4        171.44        126.24         6.10 o                         
   1   1   4          0.02          0.97         0.47 o                         
   2   1   4          2.58          1.07         0.59 o                         
   3   1   4        153.57        168.96        10.86 o                         
   4   1   4         56.56         59.40         3.11 o                         
   5   1   4          5.23          3.76         1.91 o                         
   6   1   4          3.34          9.71         7.95 o                         
  -7   2   4          4.09          0.64         5.55 o                         
  -6   2   4          1.01         -0.99         1.70 o                         
  -5   2   4         46.96         42.34         4.22 o                         
  -4   2   4         78.84         86.50         4.86 o                         
  -3   2   4         19.12         15.18         2.24 o                         
  -2   2   4          9.09          6.69         1.41 o                         
  -1   2   4        135.87        136.96         3.63 o                         
   0   2   4         48.29         66.47         3.74 o                         
   1   2   4        138.33        127.90         7.28 o                         
   2   2   4         82.39         84.58         5.03 o                         
   3   2   4         63.82         65.69         4.69 o                         
   4   2   4         38.45         42.15         3.13 o                         
   5   2   4         17.94         13.32         5.07 o                         
  -7   3   4         18.46         13.22         5.10 o                         
  -6   3   4         13.54         12.82         4.54 o                         
  -5   3   4         27.74         29.50         1.47 o                         
  -4   3   4         35.44         31.54         1.83 o                         
  -3   3   4         62.90         58.02         4.30 o                         
  -2   3   4        149.06        134.61         8.81 o                         
  -1   3   4        319.86        337.84         5.37 o                         
   0   3   4        756.36        753.15        28.76 o                         
   1   3   4        211.76        207.33         7.99 o                         
   2   3   4         25.57         25.83         1.34 o                         
   3   3   4         60.67         69.37         4.27 o                         
   4   3   4         10.97          6.60         2.95 o                         
   5   3   4          2.63          3.18         5.63 o                         
  -6   4   4          3.77          4.93         4.46 o                         
  -5   4   4          1.27          2.30         2.91 o                         
  -4   4   4          4.55          5.27         1.37 o                         
  -3   4   4          4.28          3.18         1.20 o                         
  -2   4   4         14.51         19.04         6.20 o                         
  -1   4   4         15.69         15.54         0.80 o                         
   0   4   4          0.07          0.16         0.57 o                         
   1   4   4         37.26         40.42         3.11 o                         
   2   4   4         38.60         37.12         3.10 o                         
   3   4   4         11.45         12.81         1.74 o                         
   4   4   4          3.24          4.40         2.93 o                         
   5   4   4          1.70         -0.79         4.20 o                         
  -6   5   4          5.19          1.66         5.40 o                         
  -5   5   4         36.01         60.39         8.48 o                         
  -4   5   4         58.00         51.40         4.16 o                         
  -3   5   4         42.65         42.47         2.39 o                         
  -2   5   4         21.57         23.65         2.10 o                         
  -1   5   4          9.96          9.77         0.64 o                         
   0   5   4         37.69         43.95         2.08 o                         
   1   5   4         32.71         35.13         3.12 o                         
   2   5   4         43.01         44.06         2.85 o                         
   3   5   4         67.19         82.99         7.81 o                         
   4   5   4         21.93         23.19         3.96 o                         
  -5   6   4          1.17         -3.26         6.95 o                         
  -4   6   4          0.42          2.03         3.32 o                         
  -3   6   4          0.32          0.31         1.52 o                         
  -2   6   4          5.01          4.45         1.84 o                         
  -1   6   4          0.01          0.44         1.42 o                         
   0   6   4         13.62         17.16         3.40 o                         
   1   6   4          2.62          1.99         1.73 o                         
   2   6   4          0.71          1.81         2.76 o                         
   3   6   4          0.02         -3.53         2.54 o                         
  -3   7   4          6.94          9.85         3.84 o                         
  -2   7   4         20.09         19.89         6.48 o                         
  -1   7   4         20.36         17.74         4.69 o                         
   0   7   4         18.40         22.11         5.91 o                         
   1   7   4          9.90          3.24         4.88 o                         
  -1  -8   5          1.00          1.19         5.59 o                         
   0  -8   5          0.00          2.62         3.61 o                         
  -3  -7   5         23.01         34.89         7.03 o                         
  -2  -7   5          9.58         11.28         4.18 o                         
  -1  -7   5          3.79          3.17         2.01 o                         
   0  -7   5         11.49          8.82         2.81 o                         
   1  -7   5          9.94         11.90         3.33 o                         
   2  -7   5         16.45         20.22         3.47 o                         
   3  -7   5         18.82         26.08         8.38 o                         
  -5  -6   5          0.06         -4.65         5.01 o                         
  -4  -6   5          0.10         -1.02         3.61 o                         
  -3  -6   5          0.21         -0.23         1.71 o                         
  -2  -6   5          0.01         -0.09         1.14 o                         
  -1  -6   5          0.82          1.47         1.34 o                         
   0  -6   5          1.65          2.27         1.36 o                         
   1  -6   5         18.16         15.31         1.74 o                         
   2  -6   5         23.02         29.95         7.48 o                         
   3  -6   5          0.88          1.01         2.21 o                         
   4  -6   5          0.22          0.45         2.99 o                         
  -5  -5   5          4.47          4.84         5.42 o                         
  -4  -5   5          6.00          8.02         2.96 o                         
  -3  -5   5         36.86         38.73         2.78 o                         
  -2  -5   5         17.90         17.10         1.82 o                         
  -1  -5   5         39.42         34.90         1.95 o                         
   0  -5   5        102.49        105.30         4.19 o                         
   1  -5   5         15.28         15.44         1.37 o                         
   2  -5   5         14.01         15.61         3.02 o                         
   3  -5   5         33.39         37.76         3.81 o                         
   4  -5   5         20.76         27.64         9.32 o                         
   5  -5   5         12.79         13.25         4.28 o                         
  -6  -4   5          9.23         12.58         5.25 o                         
  -5  -4   5          0.45         -0.61         2.76 o                         
  -4  -4   5          5.58          6.79         1.84 o                         
  -3  -4   5         48.89         49.95         3.99 o                         
  -2  -4   5         25.61         26.99         2.06 o                         
  -1  -4   5         10.36         11.21         1.03 o                         
   0  -4   5          3.01          2.30         0.74 o                         
   1  -4   5          5.69          3.80         0.83 o                         
   2  -4   5          0.11          0.30         0.73 o                         
   3  -4   5          0.22          1.15         1.04 o                         
   4  -4   5         19.79         21.78         2.95 o                         
   5  -4   5         11.44         16.06         4.28 o                         
  -7  -3   5         11.22          5.12         6.74 o                         
  -6  -3   5         24.57         26.48         4.38 o                         
  -5  -3   5         50.15         43.41         3.77 o                         
  -4  -3   5        115.91        119.50         4.80 o                         
  -3  -3   5        180.57        176.59        10.22 o                         
  -2  -3   5         26.13         29.66         1.54 o                         
  -1  -3   5         80.93         75.86         2.31 o                         
   0  -3   5        337.59        297.36         8.89 o                         
   1  -3   5         21.73         22.28         1.02 o                         
   2  -3   5         15.25         12.77         1.15 o                         
   3  -3   5         30.21         31.53         2.72 o                         
   4  -3   5          3.91          5.44         1.37 o                         
   5  -3   5          9.02         14.91         6.97 o                         
  -7  -2   5         26.28         21.74         4.07 o                         
  -6  -2   5         62.33         65.67         7.20 o                         
  -5  -2   5         10.62         12.14         2.75 o                         
  -4  -2   5         19.71         21.05         2.54 o                         
  -3  -2   5         30.72         30.28         1.40 o                         
  -2  -2   5          3.19          2.37         0.67 o                         
  -1  -2   5         75.47         63.45         2.43 o                         
   0  -2   5        255.93        243.14         9.79 o                         
   1  -2   5        127.75        145.53         7.72 o                         
   2  -2   5         25.39         26.96         2.13 o                         
   3  -2   5          0.22          0.10         0.86 o                         
   4  -2   5          5.13          5.11         1.78 o                         
   5  -2   5          3.66          1.39         2.04 o                         
   6  -2   5          0.28          0.32         1.86 o                         
  -7  -1   5          4.87          3.13         2.35 o                         
  -6  -1   5          2.06          2.93         1.70 o                         
  -5  -1   5         14.17         12.78         1.57 o                         
  -4  -1   5         66.22         71.78         5.84 o                         
  -3  -1   5        125.37        126.55        12.51 o                         
  -2  -1   5          6.64          9.99         0.66 o                         
  -1  -1   5         96.11        104.39         6.84 o                         
   0  -1   5        410.53        388.01        25.59 o                         
   1  -1   5         57.93         53.88         3.04 o                         
   2  -1   5        261.89        277.81        13.81 o                         
   3  -1   5        248.27        257.97        19.17 o                         
   4  -1   5         20.19         18.32         1.57 o                         
   5  -1   5          5.70          3.38         2.23 o                         
   6  -1   5          4.54          2.78         3.18 o                         
  -7   0   5         16.69         12.92         2.50 o                         
  -6   0   5         38.05         41.53         3.95 o                         
  -5   0   5         29.97         32.05         5.53 o                         
  -4   0   5        343.59        401.76        35.40 o                         
  -3   0   5        641.48        726.06        57.70 o                         
  -2   0   5         77.77         94.02         8.05 o                         
  -1   0   5        191.61        175.69         6.70 o                         
   0   0   5        112.78        107.89         5.02 o                         
   1   0   5         31.36         39.37         2.58 o                         
   2   0   5         68.55         78.21         3.88 o                         
   3   0   5         35.22         34.94         2.76 o                         
   4   0   5         21.83         19.14         1.59 o                         
   5   0   5          3.04          3.82         2.19 o                         
   6   0   5          0.55          0.36         4.38 o                         
  -7   1   5          0.09         -3.59         3.37 o                         
  -6   1   5          0.15         -0.46         1.12 o                         
  -5   1   5          4.37          6.07         0.96 o                         
  -4   1   5          4.73          4.93         0.63 o                         
  -3   1   5         40.52         42.86         4.15 o                         
  -2   1   5         86.66        101.14         9.58 o                         
  -1   1   5        254.97        299.65        11.80 o                         
   0   1   5        165.54        144.00         8.25 o                         
   1   1   5         31.44         32.75         1.84 o                         
   2   1   5          8.89         12.11         1.16 o                         
   3   1   5         58.20         62.73         5.40 o                         
   4   1   5         14.60         11.59         1.57 o                         
   5   1   5         32.11         21.85         4.06 o                         
  -7   2   5         26.76         23.59         6.37 o                         
  -6   2   5         21.31         26.04        12.27 o                         
  -5   2   5          2.02          1.95         0.72 o                         
  -4   2   5         59.88         56.79         5.05 o                         
  -3   2   5        115.69        141.42        47.60 o                         
  -2   2   5         24.80         31.93         4.24 o                         
  -1   2   5        392.64        386.27        13.76 o                         
   0   2   5        310.70        314.15        15.40 o                         
   1   2   5         70.65         79.49         4.56 o                         
   2   2   5        145.14        154.01         8.39 o                         
   3   2   5        113.06        121.89         6.61 o                         
   4   2   5         58.57         60.56         6.65 o                         
   5   2   5         16.58         22.36         5.50 o                         
  -7   3   5          0.01         -1.07         4.72 o                         
  -6   3   5          2.04         -0.59         1.84 o                         
  -5   3   5         14.83         11.53         4.05 o                         
  -4   3   5          1.11          1.88         1.65 o                         
  -3   3   5         20.46         21.11         3.35 o                         
  -2   3   5         28.89         28.99         1.93 o                         
  -1   3   5          1.92          0.63         0.28 o                         
   0   3   5         19.17         17.99         0.88 o                         
   1   3   5         11.96         12.64         0.88 o                         
   2   3   5         43.33         46.14         2.16 o                         
   3   3   5         16.79         17.85         1.79 o                         
   4   3   5          0.01          0.99         1.65 o                         
   5   3   5          4.14          9.47         5.23 o                         
  -6   4   5         13.40          7.91         5.35 o                         
  -5   4   5         19.86         20.43         3.39 o                         
  -4   4   5         64.72         66.36        11.83 o                         
  -3   4   5         46.14         46.54         4.64 o                         
  -2   4   5         14.88         15.98         1.49 o                         
  -1   4   5        135.87        145.20         3.42 o                         
   0   4   5        102.10        101.45         5.39 o                         
   1   4   5         22.64         20.88         1.18 o                         
   2   4   5         37.28         39.60         2.63 o                         
   3   4   5         19.97         18.60         2.67 o                         
   4   4   5         12.36         10.45         5.86 o                         
  -5   5   5          1.61          2.65         2.44 o                         
  -4   5   5          0.84          0.33         1.37 o                         
  -3   5   5         12.56         16.26         2.67 o                         
  -2   5   5         13.61         12.22         1.65 o                         
  -1   5   5          0.07          1.09         1.50 o                         
   0   5   5          3.24          2.29         0.72 o                         
   1   5   5          7.74          8.57         1.13 o                         
   2   5   5          0.36         -0.70         1.54 o                         
   3   5   5          0.23         -1.01         2.20 o                         
  -4   6   5         24.70         29.46         4.32 o                         
  -3   6   5         15.01         12.75         3.03 o                         
  -2   6   5          3.89          1.23         1.84 o                         
  -1   6   5         14.69         10.63         2.49 o                         
   0   6   5          9.59         11.72         5.27 o                         
   1   6   5         10.26         12.95         3.01 o                         
   2   6   5         29.72         29.29         8.62 o                         
  -2   7   5          0.09          0.34         1.83 o                         
  -1   7   5          0.13         -2.03         3.67 o                         
   0   7   5          0.21         -4.91         4.71 o                         
  -3  -7   6          0.70         -0.21         6.10 o                         
  -2  -7   6          0.00         -2.01         3.82 o                         
  -1  -7   6          0.64          3.99         4.03 o                         
   0  -7   6          0.68          2.01         3.82 o                         
   1  -7   6          7.51          6.06         5.67 o                         
   2  -7   6          1.18          2.81         3.35 o                         
  -4  -6   6         23.89         25.90         5.63 o                         
  -3  -6   6         21.21         28.47         8.99 o                         
  -2  -6   6         10.05         10.18         3.11 o                         
  -1  -6   6          7.35          7.71         1.95 o                         
   0  -6   6          3.45          2.30         1.49 o                         
   1  -6   6         11.43         12.10         2.98 o                         
   2  -6   6         14.99         13.60         3.84 o                         
   3  -6   6         16.66         18.80         4.28 o                         
  -5  -5   6          3.28         11.69         4.86 o                         
  -4  -5   6          3.84          3.44         2.91 o                         
  -3  -5   6         15.51         11.20         2.29 o                         
  -2  -5   6         28.08         30.47         2.04 o                         
  -1  -5   6          0.10         -0.20         1.00 o                         
   0  -5   6          0.04         -1.14         0.70 o                         
   1  -5   6         11.31         16.74         1.52 o                         
   2  -5   6          0.39          1.40         1.74 o                         
   3  -5   6          2.42          4.10         2.12 o                         
   4  -5   6          2.44          1.38         3.07 o                         
  -6  -4   6          5.02          0.21         5.53 o                         
  -5  -4   6          4.24          5.51         4.72 o                         
  -4  -4   6         48.75         44.44         3.75 o                         
  -3  -4   6         52.18         50.91         4.29 o                         
  -2  -4   6         86.20         90.01         4.52 o                         
  -1  -4   6        248.55        231.04        10.28 o                         
   0  -4   6        132.44        120.26         3.39 o                         
   1  -4   6         42.05         41.11         3.46 o                         
   2  -4   6          6.73          8.63         1.30 o                         
   3  -4   6          5.36          6.89         1.73 o                         
   4  -4   6         15.77         23.88         4.74 o                         
   5  -4   6          5.64          4.09         3.90 o                         
  -6  -3   6         32.09         28.44         6.39 o                         
  -5  -3   6         29.60         35.64         3.20 o                         
  -4  -3   6         30.93         27.99         2.21 o                         
  -3  -3   6         56.70         59.05         4.38 o                         
  -2  -3   6         93.01        100.31         5.45 o                         
  -1  -3   6         13.00         13.21         0.83 o                         
   0  -3   6         21.68         20.82         1.35 o                         
   1  -3   6         28.32         27.16         1.34 o                         
   2  -3   6          2.78          1.94         1.05 o                         
   3  -3   6          9.65         10.47         1.21 o                         
   4  -3   6         25.44         33.98        10.69 o                         
   5  -3   6          3.19         -0.23         4.08 o                         
  -7  -2   6          5.83         11.80         4.95 o                         
  -6  -2   6          3.05          3.64         2.10 o                         
  -5  -2   6         15.45         14.85         1.85 o                         
  -4  -2   6        106.66        105.63         7.14 o                         
  -3  -2   6          5.23          4.19         0.75 o                         
  -2  -2   6          6.83          7.25         0.99 o                         
  -1  -2   6         67.23         60.04         2.49 o                         
   0  -2   6         60.06         62.33         2.19 o                         
   1  -2   6        136.37        147.98        12.44 o                         
   2  -2   6        153.77        141.74         9.39 o                         
   3  -2   6         62.83         57.12         5.38 o                         
   4  -2   6         27.40         28.29         6.50 o                         
   5  -2   6          6.82          7.89         3.16 o                         
  -7  -1   6         17.37         14.26         3.21 o                         
  -6  -1   6         15.63          9.71         1.86 o                         
  -5  -1   6         30.64         27.20         2.16 o                         
  -4  -1   6         86.21         95.65         7.12 o                         
  -3  -1   6        106.59        116.75         9.23 o                         
  -2  -1   6        141.38        145.61        12.12 o                         
  -1  -1   6        158.67        184.02        13.21 o                         
   0  -1   6        516.92        538.44        13.03 o                         
   1  -1   6        384.07        356.00        15.85 o                         
   2  -1   6         20.00         20.37         2.00 o                         
   3  -1   6         19.51         23.28         1.58 o                         
   4  -1   6         11.90         11.08         1.96 o                         
   5  -1   6          0.32         -0.16         2.32 o                         
  -7   0   6          0.66          4.07         2.95 o                         
  -6   0   6          6.76          5.29         1.33 o                         
  -5   0   6          2.43          0.78         0.87 o                         
  -4   0   6         30.33         31.97         2.98 o                         
  -3   0   6          2.78          3.70         0.55 o                         
  -2   0   6         35.10         41.52         3.54 o                         
  -1   0   6        214.73        187.69         4.23 o                         
   0   0   6          0.61          0.24         0.49 o                         
   1   0   6          3.46          5.22         0.52 o                         
   2   0   6         62.45         63.10         3.99 o                         
   3   0   6         33.73         32.76         1.82 o                         
   4   0   6         19.92         20.19         2.49 o                         
   5   0   6          7.06          7.75         3.13 o                         
  -7   1   6         22.00         51.28         7.87 o                         
  -6   1   6          7.67          5.41         1.65 o                         
  -5   1   6         35.71         34.48         4.12 o                         
  -4   1   6        154.68        176.56        17.65 o                         
  -3   1   6        109.58        123.72         8.42 o                         
  -2   1   6         68.71         62.08         4.16 o                         
  -1   1   6          4.91          4.13         0.51 o                         
   0   1   6         38.51         48.83         2.75 o                         
   1   1   6        100.67         98.56         6.32 o                         
   2   1   6         77.45         80.49         5.57 o                         
   3   1   6        165.00        184.82        11.40 o                         
   4   1   6         78.62         73.87         4.25 o                         
   5   1   6         10.30          8.10         6.23 o                         
  -7   2   6          2.37          4.03         4.84 o                         
  -6   2   6          2.91          0.00         2.13 o                         
  -5   2   6          8.25          6.17         1.46 o                         
  -4   2   6          8.26         11.43         4.00 o                         
  -3   2   6         21.94         20.63         1.94 o                         
  -2   2   6          1.65         43.53        29.88 o                         
  -1   2   6         39.52         41.39         1.66 o                         
   0   2   6         19.45         22.33         1.21 o                         
   1   2   6          4.73          3.20         0.72 o                         
   2   2   6          3.48          3.22         0.93 o                         
   3   2   6          0.01         -0.85         0.98 o                         
   4   2   6          3.43          9.46         4.19 o                         
   5   2   6          6.48          6.04         4.61 o                         
  -6   3   6          5.34          6.44         8.54 o                         
  -5   3   6         12.52         13.60         3.11 o                         
  -4   3   6         30.10         38.22         7.98 o                         
  -3   3   6         14.35         15.57         1.74 o                         
  -2   3   6        104.08        103.37        10.57 o                         
  -1   3   6        178.01        171.82         4.35 o                         
   0   3   6        119.73        117.18         4.97 o                         
   1   3   6         49.03         55.68         1.95 o                         
   2   3   6         11.07         10.29         1.20 o                         
   3   3   6         26.27         23.94         2.96 o                         
   4   3   6         17.50         19.08         5.58 o                         
  -6   4   6          0.38          0.00         2.15 o                         
  -5   4   6          0.48         -0.31         2.22 o                         
  -4   4   6          1.55          0.96         1.57 o                         
  -3   4   6          1.78         -0.06         1.71 o                         
  -2   4   6          0.60          1.06         1.21 o                         
  -1   4   6         12.39         16.21         2.50 o                         
   0   4   6          0.06         -0.64         0.67 o                         
   1   4   6          7.47          6.65         0.99 o                         
   2   4   6          6.54          5.84         1.47 o                         
   3   4   6          3.38          2.96         2.72 o                         
   4   4   6          2.69          5.03         6.23 o                         
  -5   5   6         43.63         55.57        19.94 o                         
  -4   5   6         55.09         56.64         6.06 o                         
  -3   5   6         14.41         11.22         1.98 o                         
  -2   5   6         18.05         23.61         3.25 o                         
  -1   5   6         17.11         11.03         2.57 o                         
   0   5   6         12.13          9.98         1.42 o                         
   1   5   6         18.12         24.24         4.36 o                         
   2   5   6         13.29         11.10         2.10 o                         
   3   5   6         11.51          5.54         4.62 o                         
  -4   6   6          0.17          0.70         3.90 o                         
  -3   6   6          0.12         -0.50         2.20 o                         
  -2   6   6          0.01          0.63         2.48 o                         
  -1   6   6          0.61         -0.60         2.84 o                         
   0   6   6          8.76         10.68         4.63 o                         
   1   6   6          0.88          0.41         3.67 o                         
  -3  -7   7         16.81         19.36         5.50 o                         
  -2  -7   7          8.35          6.23         4.39 o                         
  -1  -7   7          2.51          4.01         4.20 o                         
   0  -7   7          8.97          6.04         4.26 o                         
   1  -7   7          7.55         10.48         3.73 o                         
   2  -7   7          3.71          2.31         4.88 o                         
  -4  -6   7          1.26          0.60         6.06 o                         
  -3  -6   7          4.80          4.84         4.24 o                         
  -2  -6   7          0.48         -0.17         3.03 o                         
  -1  -6   7          0.80          2.98         2.72 o                         
   0  -6   7          9.63          8.28         1.76 o                         
   1  -6   7          8.51         11.28         2.64 o                         
   2  -6   7          4.53          4.90         3.02 o                         
   3  -6   7          0.05          0.14         1.80 o                         
  -5  -5   7          2.61         -2.43         5.46 o                         
  -4  -5   7          9.26          5.50         3.28 o                         
  -3  -5   7         30.82         25.74         5.14 o                         
  -2  -5   7         39.42         40.14         3.34 o                         
  -1  -5   7         34.19         29.88         2.08 o                         
   0  -5   7         58.92         63.70         4.03 o                         
   1  -5   7         24.25         27.10         2.20 o                         
   2  -5   7         15.00         12.16         2.48 o                         
   3  -5   7         32.83         51.42        14.66 o                         
   4  -5   7         11.02         12.79         4.27 o                         
  -6  -4   7         16.34         24.26         6.46 o                         
  -5  -4   7         15.46         14.81         3.33 o                         
  -4  -4   7         41.06         44.30         3.92 o                         
  -3  -4   7        141.34        155.47        11.45 o                         
  -2  -4   7         56.92         62.93         7.22 o                         
  -1  -4   7         15.07         12.39         1.40 o                         
   0  -4   7         19.19         18.85         1.39 o                         
   1  -4   7          1.64          1.64         0.81 o                         
   2  -4   7          8.62          9.96         1.64 o                         
   3  -4   7         13.33         19.65         3.63 o                         
   4  -4   7          6.99          8.51         3.16 o                         
  -6  -3   7          0.18          2.38         3.00 o                         
  -5  -3   7          7.19          6.84         2.31 o                         
  -4  -3   7         11.66         10.66         1.06 o                         
  -3  -3   7         10.45         12.92         1.35 o                         
  -2  -3   7         21.01         22.39         4.06 o                         
  -1  -3   7         42.44         43.37         2.08 o                         
   0  -3   7        104.54        105.23         4.61 o                         
   1  -3   7         20.48         20.28         1.37 o                         
   2  -3   7          3.93          2.23         0.85 o                         
   3  -3   7         26.68         36.54         4.59 o                         
   4  -3   7         12.07         12.81         2.55 o                         
   5  -3   7         10.14         10.66         4.67 o                         
  -6  -2   7         22.52         27.79         9.55 o                         
  -5  -2   7          3.79          3.22         1.48 o                         
  -4  -2   7          8.30          7.28         1.09 o                         
  -3  -2   7         71.61         74.71         6.53 o                         
  -2  -2   7         37.42         37.09         5.29 o                         
  -1  -2   7        155.85        173.69        13.60 o                         
   0  -2   7        388.43        425.88        28.28 o                         
   1  -2   7         88.42         92.33         6.83 o                         
   2  -2   7         37.73         41.90         3.33 o                         
   3  -2   7         35.50         40.55         2.53 o                         
   4  -2   7         18.93         17.23         2.46 o                         
   5  -2   7         10.90          5.71         4.91 o                         
  -7  -1   7          1.23          0.04         4.03 o                         
  -6  -1   7          0.27          0.73         1.40 o                         
  -5  -1   7         10.44          6.96         1.03 o                         
  -4  -1   7          4.47          4.49         0.76 o                         
  -3  -1   7          4.45          5.32         0.68 o                         
  -2  -1   7          5.43          6.59         0.66 o                         
  -1  -1   7          3.84          3.01         0.72 o                         
   0  -1   7         23.38         26.16         1.38 o                         
   1  -1   7         32.77         31.78         1.73 o                         
   2  -1   7         45.27         47.65         4.25 o                         
   3  -1   7         44.02         43.66         2.85 o                         
   4  -1   7          1.41          0.95         1.88 o                         
   5  -1   7          0.66         -3.24         3.86 o                         
  -7   0   7         10.42          7.08         6.23 o                         
  -6   0   7         20.21         21.03         3.37 o                         
  -5   0   7         29.89         31.52         3.89 o                         
  -4   0   7        102.27        117.39         7.35 o                         
  -3   0   7        154.78        167.90        12.94 o                         
  -2   0   7          3.69          3.67         0.70 o                         
  -1   0   7         31.65         36.76         1.35 o                         
   0   0   7        169.81        172.65         3.96 o                         
   1   0   7         43.41         38.69         2.21 o                         
   2   0   7         63.97         71.28         4.01 o                         
   3   0   7         60.08         58.09         3.13 o                         
   4   0   7         17.40         17.97         2.83 o                         
   5   0   7         12.79         11.19         6.48 o                         
  -7   1   7          0.03          4.39         5.01 o                         
  -6   1   7          1.17          2.18         3.54 o                         
  -5   1   7         11.81         12.48         1.17 o                         
  -4   1   7          7.13          8.68         1.26 o                         
  -3   1   7         12.73         16.15         0.95 o                         
  -2   1   7         90.51        101.85         6.61 o                         
  -1   1   7          8.37         10.91         0.50 o                         
   0   1   7          6.36          3.64         0.68 o                         
   1   1   7         30.48         31.41         3.08 o                         
   2   1   7          5.57          4.94         1.10 o                         
   3   1   7          2.89          1.83         1.39 o                         
   4   1   7          0.16         -0.13         2.42 o                         
   5   1   7          1.09          3.20         4.63 o                         
  -6   2   7         16.11         19.83         5.07 o                         
  -5   2   7         18.59         21.32         8.46 o                         
  -4   2   7         45.68         57.37        16.77 o                         
  -3   2   7         83.20         96.89        19.65 o                         
  -2   2   7         23.31         26.53         5.28 o                         
  -1   2   7         57.28         63.51         2.84 o                         
   0   2   7         72.20         74.61         3.25 o                         
   1   2   7          9.34          9.43         1.02 o                         
   2   2   7         52.03         61.19         2.67 o                         
   3   2   7         61.57         64.40         6.19 o                         
   4   2   7         14.12         11.30         3.96 o                         
  -6   3   7          0.06         -0.62         2.65 o                         
  -5   3   7          2.84          1.80         1.99 o                         
  -4   3   7          9.31         12.18         3.00 o                         
  -3   3   7         23.25         26.29         5.11 o                         
  -2   3   7          0.94          3.31         1.23 o                         
  -1   3   7          2.00          1.67         0.36 o                         
   0   3   7         11.31         13.89         1.04 o                         
   1   3   7         13.00         11.28         1.35 o                         
   2   3   7          1.67          1.41         1.20 o                         
   3   3   7          0.08         -0.78         2.40 o                         
   4   3   7          0.84          1.80         3.06 o                         
  -6   4   7         13.00          9.00         3.46 o                         
  -5   4   7         29.09         25.22         4.25 o                         
  -4   4   7         38.68         47.69        15.44 o                         
  -3   4   7         54.14         67.08         5.00 o                         
  -2   4   7         56.85         58.68         3.37 o                         
  -1   4   7         96.34         90.46         6.35 o                         
   0   4   7         64.14         66.60         2.46 o                         
   1   4   7          5.71          2.71         1.16 o                         
   2   4   7          7.20          5.59         2.27 o                         
   3   4   7          6.58          4.94         2.99 o                         
  -5   5   7          0.19          0.19         3.81 o                         
  -4   5   7          1.70         -0.42         1.70 o                         
  -3   5   7          0.42          0.08         1.69 o                         
  -2   5   7          0.24         -0.40         1.68 o                         
  -1   5   7          5.71          7.61         2.55 o                         
   0   5   7          3.58         -0.79         2.60 o                         
   1   5   7          0.02          0.21         3.26 o                         
   2   5   7          0.08          2.10         2.20 o                         
  -3   6   7          6.78          7.91         4.10 o                         
  -2   6   7          5.15          1.20         3.61 o                         
  -1   6   7         11.94          4.01         3.01 o                         
   0   6   7         20.45          7.67         4.24 o                         
  -2  -7   8          2.71          8.45         4.88 o                         
  -1  -7   8          2.48         -2.80         4.61 o                         
   0  -7   8          1.92          6.04         5.65 o                         
   1  -7   8          2.92          5.10         4.85 o                         
  -4  -6   8          8.33          4.41         6.44 o                         
  -3  -6   8          9.06          9.21         4.39 o                         
  -2  -6   8          1.54          3.39         5.59 o                         
  -1  -6   8          6.72          9.21         4.39 o                         
   0  -6   8         11.59          5.59         4.22 o                         
   1  -6   8         14.26         12.39         3.11 o                         
   2  -6   8         22.36         26.87         4.26 o                         
  -5  -5   8          6.03         -1.60         4.20 o                         
  -4  -5   8         22.43         23.85         6.24 o                         
  -3  -5   8         31.33         31.86         5.95 o                         
  -2  -5   8         31.00         33.47         3.47 o                         
  -1  -5   8         21.80         22.80         1.99 o                         
   0  -5   8         21.75         16.47         2.07 o                         
   1  -5   8         37.95         48.11         7.01 o                         
   2  -5   8         12.04         18.52         6.12 o                         
   3  -5   8          2.54          1.94         3.19 o                         
  -6  -4   8          0.05         -0.81         4.23 o                         
  -5  -4   8          1.00          4.42         3.41 o                         
  -4  -4   8          3.30          2.67         2.70 o                         
  -3  -4   8          9.31          9.73         1.83 o                         
  -2  -4   8          8.18          5.89         1.37 o                         
  -1  -4   8         47.21         48.50         2.58 o                         
   0  -4   8         16.34         16.77         1.27 o                         
   1  -4   8          0.08          1.02         1.08 o                         
   2  -4   8          6.75          7.48         1.87 o                         
   3  -4   8          9.89         10.95         2.66 o                         
   4  -4   8          9.68          4.71         5.31 o                         
  -6  -3   8          8.34          8.30         4.03 o                         
  -5  -3   8          3.77          1.95         2.94 o                         
  -4  -3   8         29.81         34.44         3.35 o                         
  -3  -3   8         40.76         47.27         3.58 o                         
  -2  -3   8         39.22         43.56         4.14 o                         
  -1  -3   8         38.41         41.19         3.94 o                         
   0  -3   8         20.24         22.54         1.41 o                         
   1  -3   8         38.36         46.48         4.56 o                         
   2  -3   8         28.66         31.72         3.95 o                         
   3  -3   8         37.97         40.69         7.45 o                         
   4  -3   8         37.52         40.01         5.99 o                         
  -6  -2   8          4.67          8.63         3.32 o                         
  -5  -2   8          6.79          3.55         1.44 o                         
  -4  -2   8          9.63         10.77         1.18 o                         
  -3  -2   8          3.24          3.85         0.99 o                         
  -2  -2   8         25.18         28.78         3.86 o                         
  -1  -2   8          8.31          8.44         0.95 o                         
   0  -2   8          6.67          4.25         0.90 o                         
   1  -2   8          0.12         -1.17         0.87 o                         
   2  -2   8         10.49         11.29         1.70 o                         
   3  -2   8          1.33          1.12         1.15 o                         
   4  -2   8          0.34          5.16         3.06 o                         
  -7  -1   8         20.44         27.48         8.17 o                         
  -6  -1   8         12.18          9.82         2.08 o                         
  -5  -1   8          7.89          7.22         1.31 o                         
  -4  -1   8         42.34         48.28         4.46 o                         
  -3  -1   8         21.52         19.32         1.87 o                         
  -2  -1   8         34.72         34.41         2.64 o                         
  -1  -1   8        150.28        148.92         4.01 o                         
   0  -1   8        121.91        123.81         7.07 o                         
   1  -1   8         66.70         70.24         3.15 o                         
   2  -1   8         11.77          9.50         1.35 o                         
   3  -1   8          8.21          6.88         1.50 o                         
   4  -1   8         16.03         10.78         3.36 o                         
  -7   0   8          1.10          4.57         5.01 o                         
  -6   0   8          0.89          0.72         1.39 o                         
  -5   0   8          1.01          0.82         1.13 o                         
  -4   0   8         17.19         18.68         1.21 o                         
  -3   0   8         11.69         12.87         1.12 o                         
  -2   0   8          3.45          3.97         0.80 o                         
  -1   0   8         27.45         33.82         1.47 o                         
   0   0   8          0.15          0.82         0.77 o                         
   1   0   8          0.93         -0.05         0.82 o                         
   2   0   8         13.50         18.37         1.81 o                         
   3   0   8          0.18         -0.10         1.63 o                         
   4   0   8          1.78          3.55         3.43 o                         
  -6   1   8         21.61         23.77         6.27 o                         
  -5   1   8         55.40         53.71         5.93 o                         
  -4   1   8        160.77        191.98        12.73 o                         
  -3   1   8         51.01         53.52         2.03 o                         
  -2   1   8         11.47         14.82         1.34 o                         
  -1   1   8         27.10         26.74         1.76 o                         
   0   1   8         12.10         11.86         0.99 o                         
   1   1   8         37.69         44.58         3.14 o                         
   2   1   8         46.62         48.93         2.91 o                         
   3   1   8         28.85         24.21         2.70 o                         
   4   1   8         12.69         15.18         5.22 o                         
  -6   2   8          0.37          2.96         3.99 o                         
  -5   2   8          0.71          0.96         3.00 o                         
  -4   2   8          2.52          2.71         1.35 o                         
  -3   2   8          1.14          2.22         1.43 o                         
  -2   2   8          0.02         -0.16         0.24 o                         
  -1   2   8          7.97         10.87         0.71 o                         
   0   2   8          3.04          3.93         0.72 o                         
   1   2   8          4.79          6.37         1.02 o                         
   2   2   8          3.26          4.50         1.36 o                         
   3   2   8          0.44          0.48         1.47 o                         
   4   2   8          0.59          2.59         3.57 o                         
  -6   3   8          2.72          3.68         3.94 o                         
  -5   3   8          9.41          8.67         2.33 o                         
  -4   3   8         47.83         55.26         7.95 o                         
  -3   3   8         45.11         45.17         6.60 o                         
  -2   3   8        101.72        115.26        15.15 o                         
  -1   3   8        157.21        158.65         5.61 o                         
   0   3   8         48.12         42.52         2.70 o                         
   1   3   8         23.91         22.80         2.82 o                         
   2   3   8         19.91         14.48         2.24 o                         
   3   3   8         10.66          9.44         3.36 o                         
  -5   4   8          5.42          7.80         3.94 o                         
  -4   4   8         15.76         11.45         3.52 o                         
  -3   4   8         14.32         11.25         2.48 o                         
  -2   4   8          8.58         10.05         1.85 o                         
  -1   4   8          0.12          1.33         1.75 o                         
   0   4   8          0.00          0.54         1.43 o                         
   1   4   8          0.09         -1.60         2.12 o                         
   2   4   8          0.26         -0.33         1.82 o                         
  -4   5   8         12.87         17.26         3.89 o                         
  -3   5   8          2.44          2.24         2.81 o                         
  -2   5   8          8.01          7.90         2.44 o                         
  -1   5   8         22.32         26.70         3.38 o                         
   0   5   8         12.37         -0.21         4.88 o                         
   1   5   8         15.91         11.86         4.99 o                         
  -3  -6   9          6.39          9.47         4.80 o                         
  -2  -6   9          8.59         14.42         5.16 o                         
  -1  -6   9         11.24          4.82         6.21 o                         
   0  -6   9         29.00         36.58        11.99 o                         
   1  -6   9         18.00         21.53         6.86 o                         
  -5  -5   9          0.04          3.41         4.23 o                         
  -4  -5   9          1.37          1.10         2.67 o                         
  -3  -5   9          0.29          0.22         1.74 o                         
  -2  -5   9          0.91          0.90         1.59 o                         
  -1  -5   9          0.49          0.90         1.54 o                         
   0  -5   9          1.04          3.98         1.58 o                         
   1  -5   9          4.35          4.73         2.14 o                         
   2  -5   9          5.25          4.01         5.23 o                         
  -5  -4   9          7.66         10.13         5.23 o                         
  -4  -4   9         15.84         15.24         3.75 o                         
  -3  -4   9         36.33         40.61         5.55 o                         
  -2  -4   9         12.55         23.18         5.00 o                         
  -1  -4   9          0.95          0.09         0.98 o                         
   0  -4   9         16.18         23.72         2.43 o                         
   1  -4   9         16.21         19.41         2.50 o                         
   2  -4   9         16.36         12.74         2.98 o                         
   3  -4   9         22.49         22.86         5.20 o                         
  -6  -3   9          0.17         -3.03         3.88 o                         
  -5  -3   9          4.42          3.78         3.11 o                         
  -4  -3   9          7.94          4.64         2.38 o                         
  -3  -3   9          0.60         -0.14         1.28 o                         
  -2  -3   9         10.66         13.18         2.36 o                         
  -1  -3   9         10.63          9.27         1.40 o                         
   0  -3   9          0.00         -0.65         0.69 o                         
   1  -3   9          1.89          2.16         0.95 o                         
   2  -3   9          3.33          2.70         1.76 o                         
   3  -3   9          0.28          1.48         2.81 o                         
  -6  -2   9         11.47         12.08         4.02 o                         
  -5  -2   9          8.22          8.10         2.21 o                         
  -4  -2   9         10.59         11.01         1.41 o                         
  -3  -2   9         33.64         39.95         3.59 o                         
  -2  -2   9         36.68         37.42         2.22 o                         
  -1  -2   9         34.02         28.28         1.84 o                         
   0  -2   9         60.85         69.71         3.11 o                         
   1  -2   9         10.11          8.97         1.34 o                         
   2  -2   9          4.59          2.31         1.70 o                         
   3  -2   9         22.03         22.37         5.13 o                         
   4  -2   9         11.25          5.92         3.42 o                         
  -6  -1   9          0.72          3.11         4.86 o                         
  -5  -1   9          4.11          4.57         1.20 o                         
  -4  -1   9          1.55          0.85         1.06 o                         
  -3  -1   9         10.94          9.02         1.45 o                         
  -2  -1   9          0.03          1.06         0.91 o                         
  -1  -1   9          6.71          5.42         1.21 o                         
   0  -1   9          9.03          7.21         1.14 o                         
   1  -1   9         22.77         23.46         1.93 o                         
   2  -1   9          5.64          2.58         1.30 o                         
   3  -1   9          0.06          0.48         3.54 o                         
   4  -1   9          0.87          1.33         3.17 o                         
  -6   0   9         20.53         20.87         8.52 o                         
  -5   0   9         57.17         71.84         4.57 o                         
  -4   0   9         75.34         74.64         5.00 o                         
  -3   0   9         63.99         64.55         2.50 o                         
  -2   0   9         41.10         45.61         2.86 o                         
  -1   0   9         50.99         55.11         2.68 o                         
   0   0   9         94.34        105.33         3.80 o                         
   1   0   9         23.46         26.12         1.91 o                         
   2   0   9          7.05          4.46         1.76 o                         
   3   0   9         10.70          8.69         2.57 o                         
   4   0   9          2.19          0.99         3.09 o                         
  -6   1   9         11.42         21.73         5.01 o                         
  -5   1   9          0.27          0.98         2.82 o                         
  -4   1   9          0.01          0.15         0.71 o                         
  -3   1   9          0.77          1.17         0.56 o                         
  -2   1   9          6.91          8.69         0.87 o                         
  -1   1   9          1.10          1.64         0.72 o                         
   0   1   9         18.54         18.22         1.50 o                         
   1   1   9          0.39         -0.22         1.22 o                         
   2   1   9          0.66          0.71         1.57 o                         
   3   1   9          1.38          1.21         2.42 o                         
  -6   2   9          2.72          0.00         2.11 o                         
  -5   2   9         20.87         22.91         5.75 o                         
  -4   2   9         33.40         28.07         2.79 o                         
  -3   2   9         37.16         44.28         6.99 o                         
  -2   2   9         39.47         39.87         2.80 o                         
  -1   2   9         36.56         35.46         1.88 o                         
   0   2   9         57.94         65.88         2.98 o                         
   1   2   9         42.14         45.78         4.86 o                         
   2   2   9         42.98         43.83         4.06 o                         
   3   2   9         33.54         32.38         5.39 o                         
  -5   3   9          6.71          5.94         3.18 o                         
  -4   3   9         29.48         26.04         7.51 o                         
  -3   3   9         42.91         54.48        10.29 o                         
  -2   3   9          4.51          3.59         1.95 o                         
  -1   3   9          3.82          4.29         1.42 o                         
   0   3   9          6.21          7.81         1.66 o                         
   1   3   9          0.17          0.11         1.87 o                         
   2   3   9          1.17          1.51         2.23 o                         
  -4   4   9          5.28          2.79         4.01 o                         
  -3   4   9         11.22         10.77         5.20 o                         
  -2   4   9         29.69         20.84         6.46 o                         
  -1   4   9         24.53         14.19         4.16 o                         
   0   4   9         14.14         15.24         4.86 o                         
   1   4   9          4.59          7.00         5.61 o                         
  -3   5   9          4.85          2.22         3.63 o                         
  -2   5   9          3.77          4.40         3.80 o                         
  -1   5   9         10.94         10.43         5.57 o                         
   0   5   9         11.38          3.99         4.01 o                         
  -3  -6  10          0.13         -5.40         7.04 o                         
  -2  -6  10          1.09          2.97         4.01 o                         
  -1  -6  10          0.05         -2.60         6.21 o                         
   0  -6  10          1.34          9.00         4.84 o                         
  -4  -5  10          6.09          4.41         4.41 o                         
  -3  -5  10          6.57          8.16         3.33 o                         
  -2  -5  10          2.50         -0.44         2.69 o                         
  -1  -5  10          8.27          9.94         5.12 o                         
   0  -5  10         12.60         12.22         4.44 o                         
   1  -5  10         11.20          7.64         4.86 o                         
   2  -5  10          5.80          1.81         4.42 o                         
  -5  -4  10          0.55         -2.45         5.29 o                         
  -4  -4  10          4.21          4.47         3.05 o                         
  -3  -4  10         10.10         11.30         2.79 o                         
  -2  -4  10          5.46          7.20         3.31 o                         
  -1  -4  10          4.51          4.72         2.13 o                         
   0  -4  10          0.54         -0.62         1.54 o                         
   1  -4  10          1.93          0.73         2.04 o                         
   2  -4  10          0.24         -0.19         1.86 o                         
  -5  -3  10         10.51         11.26         3.61 o                         
  -4  -3  10         35.41         35.12         3.78 o                         
  -3  -3  10         34.06         34.03         4.56 o                         
  -2  -3  10          7.57          7.09         2.51 o                         
  -1  -3  10          9.66          8.85         1.36 o                         
   0  -3  10          4.70          4.04         1.39 o                         
   1  -3  10          5.21          5.09         1.60 o                         
   2  -3  10         14.57         16.55         4.60 o                         
   3  -3  10         11.59         10.45         4.57 o                         
  -5  -2  10          0.23          1.86         2.77 o                         
  -4  -2  10          0.62          0.91         1.69 o                         
  -3  -2  10          1.20          0.51         1.28 o                         
  -2  -2  10          0.01         -0.58         1.31 o                         
  -1  -2  10          7.65          7.69         1.45 o                         
   0  -2  10          9.24          8.85         1.52 o                         
   1  -2  10          0.02          0.86         1.33 o                         
   2  -2  10          0.79          2.07         2.70 o                         
   3  -2  10          0.46          0.92         3.00 o                         
  -5  -1  10          8.79          5.25         1.91 o                         
  -4  -1  10         39.03         40.70         3.61 o                         
  -3  -1  10         50.79         45.28         2.57 o                         
  -2  -1  10         57.07         50.37         3.12 o                         
  -1  -1  10        130.78        149.33         5.26 o                         
   0  -1  10         65.29         65.22         3.21 o                         
   1  -1  10         11.81          8.88         1.72 o                         
   2  -1  10          7.32          7.27         1.71 o                         
   3  -1  10          4.31          0.80         3.65 o                         
  -5   0  10          1.59          1.55         2.07 o                         
  -4   0  10          5.75          5.90         1.46 o                         
  -3   0  10          5.17          3.79         1.33 o                         
  -2   0  10          5.49          7.00         1.18 o                         
  -1   0  10          1.84          2.19         1.05 o                         
   0   0  10          0.01         -0.36         1.08 o                         
   1   0  10          0.16          1.93         1.64 o                         
   2   0  10          2.81          2.31         1.86 o                         
   3   0  10          0.06          1.88         4.37 o                         
  -6   1  10          7.20          3.37         4.37 o                         
  -5   1  10         16.87         12.36         5.65 o                         
  -4   1  10         36.34         34.14         3.52 o                         
  -3   1  10         12.22         14.99         1.94 o                         
  -2   1  10          3.27          2.76         1.02 o                         
  -1   1  10         36.10         43.41         2.37 o                         
   0   1  10         38.17         39.16         2.71 o                         
   1   1  10         35.75         30.02         2.71 o                         
   2   1  10         41.19         39.92         3.51 o                         
   3   1  10         15.64         19.05         4.14 o                         
  -5   2  10          2.97          1.19         3.78 o                         
  -4   2  10         13.65         18.22         3.42 o                         
  -3   2  10          6.49          3.12         2.53 o                         
  -2   2  10          8.74          7.94         2.78 o                         
  -1   2  10         22.93         23.63         2.54 o                         
   0   2  10         25.20         20.67         2.28 o                         
   1   2  10         15.66         18.84         2.90 o                         
   2   2  10          1.30          4.18         3.18 o                         
  -5   3  10          1.08         -1.00         4.82 o                         
  -4   3  10          8.06          4.97         5.99 o                         
  -3   3  10         10.63          7.19         4.16 o                         
  -2   3  10         12.32          8.83         4.05 o                         
  -1   3  10         21.37         24.68         6.05 o                         
   0   3  10          6.06          3.37         4.20 o                         
   1   3  10          4.67         -0.79         4.18 o                         
  -3   4  10          4.92          4.80         4.41 o                         
  -2   4  10          2.14          3.39         4.24 o                         
   0   4  10          1.27          4.61         4.20 o                         
  -3  -5  11          0.41          1.81         7.00 o                         
  -2  -5  11          0.32          3.59         4.76 o                         
  -1  -5  11          1.38         -1.19         4.18 o                         
   0  -5  11          0.73          5.78         4.63 o                         
  -4  -4  11         22.41          7.94         3.32 o                         
  -3  -4  11         17.21         16.92         4.39 o                         
  -2  -4  11          9.14          8.62         3.85 o                         
  -1  -4  11          4.12          1.72         2.36 o                         
   0  -4  11          9.30         11.50         7.61 o                         
   1  -4  11         10.14          2.60         5.80 o                         
  -5  -3  11          0.64          7.04         4.59 o                         
  -4  -3  11          0.17         -1.30         2.39 o                         
  -3  -3  11          0.01          0.29         2.46 o                         
  -2  -3  11          1.67          0.94         2.10 o                         
  -1  -3  11          3.01          2.62         2.21 o                         
   0  -3  11          1.11         -0.76         2.23 o                         
   1  -3  11          0.47          1.23         2.32 o                         
   2  -3  11          0.28          0.79         6.17 o                         
  -5  -2  11          5.98          6.37         4.15 o                         
  -4  -2  11         19.53         22.22         4.49 o                         
  -3  -2  11         27.74         25.32         2.58 o                         
  -2  -2  11         41.68         43.87         3.10 o                         
  -1  -2  11         33.62         27.85         2.14 o                         
   0  -2  11         25.46         22.06         2.84 o                         
   1  -2  11         16.80         16.65         2.53 o                         
   2  -2  11         10.87         11.89         3.97 o                         
  -5  -1  11          3.76          7.36         4.61 o                         
  -4  -1  11         10.92         11.68         2.13 o                         
  -3  -1  11         30.95         31.70         2.78 o                         
  -2  -1  11          9.44          8.31         1.62 o                         
  -1  -1  11          0.00          0.64         1.38 o                         
   0  -1  11          0.39         -0.09         1.30 o                         
   1  -1  11          0.18         -0.87         1.96 o                         
   2  -1  11          0.00          1.77         3.33 o                         
  -5   0  11          8.55          5.45         3.15 o                         
  -4   0  11         11.20          6.97         4.18 o                         
  -3   0  11          5.63          3.52         2.21 o                         
  -2   0  11         20.56         19.25         1.90 o                         
  -1   0  11         32.12         31.16         3.75 o                         
   0   0  11         27.83         23.01         2.29 o                         
   1   0  11         14.88         14.26         2.77 o                         
   2   0  11          6.27          4.94         2.80 o                         
  -4   1  11          0.38          0.60         4.46 o                         
  -3   1  11          5.37          1.19         3.77 o                         
  -2   1  11          7.98          6.14         3.01 o                         
  -1   1  11         17.00         18.35         2.90 o                         
   0   1  11         29.73         31.78         2.88 o                         
   1   1  11          6.60          6.72         3.45 o                         
   2   1  11          1.46          0.99         4.71 o                         
  -4   2  11          5.80          4.78         5.18 o                         
  -3   2  11          0.29         -5.55         4.39 o                         
  -2   2  11          1.92          6.19         4.35 o                         
  -1   2  11          2.62          1.58         3.99 o                         
   0   2  11          5.50          2.00         5.78 o                         
   1   2  11         12.16          4.97         5.18 o                         
  -4   3  11          7.26          3.16         4.57 o                         
  -3   3  11          5.40          4.37         4.78 o                         
  -2   3  11          1.04          0.00         2.00 o                         
  -1   3  11          1.46         -2.60         4.01 o                         
   0   3  11          6.39          6.18         6.40 o                         
  -3  -4  12          0.05         -0.14         2.87 o                         
  -2  -4  12          0.02          1.56         3.79 o                         
  -1  -4  12          0.41         -0.26         2.50 o                         
   0  -4  12          0.08         -0.40         6.44 o                         
  -4  -3  12         11.23         11.59         3.63 o                         
  -3  -3  12         12.50         11.92         4.35 o                         
  -2  -3  12          3.92         -1.21         2.72 o                         
  -1  -3  12          7.42          7.00         2.80 o                         
   0  -3  12         13.89         14.30         3.90 o                         
   1  -3  12         11.85          8.40         5.40 o                         
  -4  -2  12          8.08          8.91         3.18 o                         
  -3  -2  12          8.78          6.83         2.48 o                         
  -2  -2  12          2.36          0.27         1.61 o                         
  -1  -2  12          3.37          7.62         2.00 o                         
   0  -2  12          4.00          4.22         3.34 o                         
   1  -2  12          4.61          5.60         3.19 o                         
  -4  -1  12          3.67          4.18         6.98 o                         
  -3  -1  12         10.38         10.49         2.69 o                         
  -2  -1  12         12.03          8.82         2.26 o                         
  -1  -1  12         18.29         21.58         3.17 o                         
   0  -1  12          9.59         10.24         2.44 o                         
   1  -1  12          1.46          2.28         4.39 o                         
  -3   0  12          6.74          5.16         3.97 o                         
  -2   0  12          3.20          3.05         2.59 o                         
  -1   0  12          4.99         10.10         6.10 o                         
   0   0  12          2.15          1.61         1.57 o                         
   1   0  12          1.92         -0.32         3.11 o                         
  -4   1  12          3.17         -3.58         4.95 o                         
  -3   1  12          0.51          1.58         4.74 o                         
  -2   1  12          0.13          0.60         4.40 o                         
  -1   1  12          4.01         -1.02         4.42 o                         
   0   1  12          5.53         -3.80         6.78 o                         
  -3   2  12          1.53         -5.55         4.78 o                         
  -2   2  12          1.95          3.97         7.15 o                         
  -1   2  12         10.37          7.36         6.76 o                         
  -2  -3  13          2.16          2.20         4.61 o                         
  -3  -2  13          1.88         -2.25         3.20 o                         
  -2  -2  13          1.77          1.76         2.99 o                         
  -1  -2  13          2.07          1.51         3.46 o                         
  -3  -1  13          3.69          4.37         4.95 o                         
  -2  -1  13          0.91         -3.97         4.39 o                         
  -1  -1  13          0.00         -1.38         3.30 o                         
  -3   0  13          2.66          4.59         4.97 o                         
  -2   0  13          6.29         11.22         5.38 o                         
  -1   0  13          6.55          8.40         5.82 o                         
                                                                                
